# Supplementary material for: Comparative RNA-seq analysis of transcriptome dynamics during petal development in Rosa chinensis
Source: Sci Rep. 2017 Feb 22;7:43382. doi: 10.1038/srep43382 (PMC5320579; doi:10.1038/srep43382)
Supplement: Supplementary Table S 9 [file srep43382-s2.xls]

## Sheet: Supplementary Table S9
Supplementary Table S9
Gene ID	FB_GP	FB_CP	FB_PP	OF_PP
c10004_g1	0	0	0	0.705
c100190_g1	7.91	1.86	0.065	0.17
c100277_g1	0	0	0	21.07
c10039_g1	2.275	0.42	0.33	0.435
c10041_g1	69.09	150.095	67.19	123.155
c100462_g1	258.415	138.855	19.57	4.075
c10102_g1	154.9	140.37	49.815	20.725
c10140_g1	0.085	3.635	9.725	5.615
c101925_g1	0.61	1.12	1.905	6.265
c102176_g1	1.32	5.375	14.54	7.26
c10221_g1	1.255	0.57	0.155	0.49
c10237_g1	0	0.03	0.1	0.505
c10245_g1	0.055	1.525	0.745	0.285
c1024_g1	0	0	0.295	5.375
c102819_g1	0.665	0	7.98	2.46
c10348_g1	0	0	0	0.975
c1037_g1	0.835	0.12	0	0
c10580_g1	0.365	0.495	0.035	0.02
c10596_g1	7.6	1.42	0.49	0.605
c10756_g1	9.505	11.61	13.32	3.095
c10898_g1	0	0	0	1.09
c11016_g1	49.37	90.775	26.17	209.285
c11048_g1	3.695	2.755	1.785	0
c11138_g1	2.325	0.695	0.29	0.3
c11151_g1	2.08	2.17	5.715	1.935
c11270_g1	0	0	2.46	0.025
c11392_g1	18	22.05	23.905	15.77
c11436_g1	0.815	1.775	9.78	1.1
c11445_g1	0.97	0.35	0.14	0.32
c11507_g1	0	0	0	2.46
c1155_g1	22.145	27.895	2.765	1.395
c11613_g1	9.135	4.82	0	0.335
c11780_g1	2.31	5.825	11.435	6.4
c11902_g1	0.075	0.245	7.045	0.055
c11922_g1	0.315	0.6	0	0
c11928_g1	2.055	0.26	0	0
c11989_g1	17.425	10.89	48.125	84.745
c12056_g1	1.465	0.07	0	0
c12074_g1	10.38	2.86	0.245	1.75
c12095_g1	26.99	25.03	50.695	15.865
c12103_g1	0	0	0.705	0
c12105_g1	27.405	9.76	1.355	4.015
c12118_g1	2.455	0	0	0
c1212_g1	0	0	0	1.12
c12137_g1	2.225	2.45	1.16	0
c12159_g1	0.915	0	0.045	0
c1220_g1	0	0	0	0.505
c12248_g1	2.415	0.78	0.735	0.32
c12275_g1	1.68	3.085	8.635	0.135
c12295_g1	41.425	13.72	0.62	0.965
c12308_g1	0	0	0	1.21
c12312_g1	0.485	0.09	0	0
c12315_g1	3.625	0.895	0.265	0.095
c12330_g1	0.125	0.865	0.06	0
c12344_g1	10.845	5.395	8.515	5.99
c12436_g1	0.305	0.635	0.03	0.215
c12466_g1	0	0	7.985	0.77
c12511_g1	0	0	0	2.18
c12513_g1	5.475	3.345	0.42	0.855
c12523_g1	5.625	0.96	0.48	0.455
c12545_g1	0	0	0	4.03
c12568_g1	7.23	8.29	10.52	2.16
c12596_g1	0.875	0.635	5.51	0.295
c12625_g1	0	2.575	19.855	3.81
c12643_g1	0	0.35	2.93	0
c12677_g1	1.97	1.645	0.345	0.13
c12681_g1	27.505	36.365	43.185	956.3
c12774_g1	5.87	4.92	2.42	0.155
c12808_g1	0.035	0.105	3.93	0.685
c12830_g1	0	1.795	4.49	14.02
c12863_g1	0	0.035	1.495	85.19
c12963_g1	0.015	0.035	0.05	0.885
c12972_g1	0	0.07	0.4	0.035
c12975_g1	0.06	0.195	0	0
c13030_g1	0	0	0	0.91
c13034_g1	0	0	3.765	0
c13043_g1	0.03	0.085	0.01	4.93
c13046_g1	0.17	0.66	2.16	0.35
c13048_g1	23.95	23.27	33.14	10.04
c13058_g1	0	0	0	0.615
c13061_g1	3.715	0.645	0.03	0.16
c13140_g1	0.77	0.525	0.02	0.12
c13152_g1	0.375	0.11	0.09	0.005
c13176_g1	0.885	0.53	0.045	0.58
c13183_g1	2.305	2.18	1.11	0.03
c13186_g1	0	0	0.54	0.18
c13222_g1	8.075	9.095	13.055	11.36
c13226_g1	0.09	0.26	1.455	0.145
c13237_g1	7.16	6.21	0.255	0.04
c13247_g1	0	0	0.085	7.45
c13291_g1	0	0	1.105	0.435
c13292_g1	0	0	0.525	0
c13304_g1	0.155	0.945	1.23	0
c13350_g1	0	0.075	0.04	1.275
c13359_g1	5.43	6.405	9.08	10.74
c13371_g1	0	0.07	0.505	0.085
c13379_g1	615.225	400.355	135.395	12.965
c13402_g1	9.955	8.465	9.23	0.69
c13465_g1	0.545	0.16	0.01	0.12
c13531_g1	14.02	29.365	2.54	0.335
c13549_g1	0.035	0.01	0.22	0.11
c13597_g1	4.88	4.135	6.28	1.255
c13609_g1	0.895	0.26	0.055	0
c13611_g1	1.73	0	0.19	7.54
c13696_g1	7.46	9.485	5.45	0.195
c13702_g1	13.355	12.595	19.215	6.785
c13723_g1	1.26	1.68	3.105	1.965
c13726_g1	3.5	2.96	0.55	0.245
c13759_g1	0	0	0	24.805
c13776_g1	0.4	0.075	0.015	0
c13785_g1	0.05	0.07	1.575	0.06
c137_g1	1.905	1.04	0.285	0.17
c13816_g1	0.495	0.825	8.665	0.21
c139_g1	0.81	0	0	0
c14005_g1	0.195	1.305	1.565	0
c14171_g1	0	13.66	0.94	0.435
c1420_g1	0	0	0	15.55
c14339_g1	44.605	33.19	38.325	77.215
c14394_g1	0	0.19	0.11	13.88
c14421_g1	8.48	1.925	0.095	3.69
c14488_g1	0	0	0	1.4
c1450_g1	0.55	0.115	0	0
c14511_g1	0.135	0.14	1.475	0.69
c14570_g1	16.995	13.19	38.375	28.89
c14668_g1	0	0	3.16	1.475
c14690_g1	0	0.41	1.91	0.33
c14726_g1	3.77	0.255	0.035	0
c14745_g1	0	0.11	0.52	0
c14839_g1	0.445	0	0.11	0
c14894_g1	0.3	1.94	47.785	0.425
c14944_g2	5.1	5.57	9.01	1.45
c15009_g1	5.555	16.17	19.55	1.72
c15038_g1	0.48	0.91	1.205	0.485
c15070_g1	4.28	2.92	0.83	0.35
c15076_g1	0.075	0.105	6.74	0.435
c1507_g1	0.025	0.115	0.44	0.08
c15083_g1	0.09	0.03	0.36	0.35
c15091_g1	0	0.075	4.53	0
c1509_g1	0	0.135	0.12	4.76
c15112_g1	0.085	0.95	1.455	0.04
c1511_g1	1.92	0	0.035	0
c15197_g1	31.065	37.35	2.705	5.48
c1519_g1	0.19	0.055	1.165	0.03
c15206_g1	165.29	136.845	117.94	113.055
c15209_g1	0	0	0.655	0.16
c15229_g1	139.16	188.575	165.795	90.12
c15231_g1	79.935	62.05	22.39	6.845
c15266_g1	2.41	1.245	0.14	0.025
c15285_g1	0	0	0	1.715
c15310_g1	1.205	0.88	0.045	0.07
c15338_g1	2.775	10.245	26.185	2.6
c15395_g1	1.155	0.11	0.07	0.24
c1540_g1	5.59	3.075	2.055	0.965
c15499_g1	18.885	11.995	1.99	0.665
c15622_g1	1.105	0.065	0	0
c15727_g1	15.06	10.25	3.15	3.365
c15755_g1	0	0	0	0.86
c15780_g1	0	0	1.795	0
c15814_g1	2.02	0.26	3.075	10.175
c15821_g1	0.985	0	2.395	2.72
c15836_g1	1.425	0	0	0
c15860_g1	2.9	1.765	0.335	1.31
c15913_g1	26.98	17.815	12.46	6.435
c15962_g1	4.645	2.435	1.655	0.065
c15964_g1	1.38	2.355	2.305	24.5
c15976_g1	0.94	1.205	1.685	4.665
c16003_g1	2.565	1.5	0.875	0.02
c16044_g1	3.67	3.345	2.935	7.6
c16074_g1	0	0	69.525	1.115
c16106_g1	7.795	0.795	0.235	0.1
c16112_g2	1.285	0.79	0.185	0.12
c16147_g1	0.085	0.165	2.18	0.3
c16156_g1	0	0	10.815	0
c16162_g1	0	0	0	0.895
c16172_g1	38.82	13.055	2.705	0.625
c16173_g1	176.015	133.34	35.64	23.515
c16198_g1	10.67	7.845	4.1	0.6
c161_g1	3.83	0.12	0	0
c16206_g1	108.925	37.36	19.56	4.145
c16206_g2	96.97	38.51	17.75	3.305
c16230_g1	0	0.085	1.085	0.685
c16243_g1	185.345	165.185	117.56	42.98
c16342_g1	1.86	2.555	0.1	0
c16463_g1	1.935	0.47	0.015	0
c16490_g1	12.42	10.465	3.735	3.055
c16543_g1	2.255	0.025	0.025	0
c16544_g1	52.08	26.635	2.75	2.4
c16619_g1	12.055	8.875	6.09	5.06
c16619_g2	3.735	1.205	1.15	1.685
c16639_g2	7.84	9.87	23.8	0.155
c16689_g1	4.065	0.32	0	0
c16700_g1	1.805	0.645	0.165	0
c16747_g1	7.575	43.395	19.425	98.385
c16760_g1	0	0	0.09	1.94
c16765_g1	2.15	0.79	0.14	49.32
c16778_g1	0	0.3	0.09	10.045
c16842_g1	7.08	4.475	3.2	0.2
c16844_g1	1.085	0.19	0	0
c16853_g1	0	0	0.64	5.205
c16866_g1	0	0.03	0.01	0.28
c16885_g1	4.635	2.505	1.645	0.665
c16901_g1	0.165	0.395	0.03	0
c16902_g1	0	0	0	1.21
c16924_g1	48.72	55.575	67.375	31.435
c16928_g1	0	0	1.75	0
c16964_g2	0.095	0.675	2.07	1.255
c16991_g1	1.39	0.095	0.045	0
c16993_g1	0.12	0.81	1.47	0.07
c17005_g1	9.525	3.21	7.825	4.615
c17008_g1	7.895	0.29	0	0
c17025_g1	0.055	0.02	0.105	5.175
c17056_g1	0.045	0	0.775	0
c17063_g1	2.325	2.565	2.835	0.84
c17068_g1	16.29	14.535	6.99	6.18
c17075_g1	3.39	1.185	0	0
c17077_g1	1.595	0.235	0.055	0.135
c170_g1	0.215	0.095	1.88	0.12
c17129_g1	0.98	1.08	11.355	13.755
c17142_g1	0.755	0.105	0	0
c17159_g1	2.42	1.88	0.64	0.165
c17161_g1	0	0	2.1	0
c17174_g1	6.305	17.79	42.58	0.27
c17175_g1	1	0.345	0.28	1.37
c17260_g1	13.035	10.685	7.06	0.18
c17273_g1	3.22	1.795	1.09	0
c17290_g1	2.04	0.195	0.035	0.065
c17297_g1	2.83	0.085	0.05	0
c17306_g1	0	0	2.235	0
c1732_g1	0	0.815	0	137.32
c17344_g1	0.685	0	0	0
c17345_g1	0.1	2.305	1.125	0.035
c17366_g1	0	0.065	26.31	0.07
c17376_g1	3.65	1.79	0.34	1.37
c17377_g1	0	0	0	0.52
c17393_g1	0	0	0	0.57
c17400_g1	0	0	0.545	4.055
c17415_g1	12.05	15.605	10.53	0.56
c17452_g1	17.95	17.95	17.845	25
c17468_g1	0	0.17	5.35	0
c17475_g1	44.645	13.91	1.505	0.705
c17564_g1	0.16	0.135	0	9.57
c17582_g1	23.475	17.775	14.405	17.39
c17724_g1	0.78	0	0	0
c17750_g1	0	0	10.48	0.965
c1775_g2	4.515	3.005	6.195	1.35
c17791_g1	2.89	1.2	0	0.2
c17922_g1	2.08	0.285	0	0.215
c17968_g1	2.435	1.03	0.66	0.21
c18002_g1	0	0	0.805	0
c18016_g1	0.705	0.505	1.12	0.08
c18018_g1	0.19	5.045	0.325	0
c18021_g1	0	0	0.12	1.855
c18023_g1	0	0.025	0.5	0.025
c18041_g1	12.235	19.195	142.425	85.48
c18074_g1	0	0.03	0	1.8
c18078_g1	5.43	2.785	0.955	0.85
c18089_g1	3.515	6.13	3.435	1.105
c18092_g1	49.115	137.72	265.695	44.62
c180_g1	1.32	0.805	3.605	276.62
c18105_g1	0	0	0.025	2.13
c18116_g1	1.525	3.575	11.255	2.545
c18119_g1	0.065	0	0	1.265
c18176_g1	1.525	0	0	0
c18281_g1	0	0	0	1.225
c18282_g1	0.035	0.02	2.425	0
c18314_g1	0.09	0.08	0	6.27
c18342_g1	0	3.32	0.415	0
c18347_g1	0.03	0.105	1.06	0.02
c18384_g1	0.95	0.47	0	0
c1838_g1	12.74	0	0	0
c18429_g1	4.78	0	0	0
c18441_g1	14.775	16.62	3.115	0.245
c18449_g1	1.155	0.55	0.02	0.025
c18468_g1	1.09	0	0	0
c18472_g1	1.735	1.79	0.13	0.055
c18477_g1	1.08	2.295	0.875	0.61
c18521_g1	2.145	2.66	0.565	2.245
c18526_g1	0	0	0.51	0.05
c18552_g1	0	0.285	2.25	0.565
c18557_g1	0	0	0.01	0.69
c18596_g1	2.595	0.325	0	0
c18597_g1	0.395	1.19	1.245	0.245
c18655_g1	2.445	1.18	0.095	0.175
c18670_g1	0	0	0	1.32
c18673_g1	0	0	0	17.565
c18701_g1	138.38	132.375	95.77	322.41
c18708_g1	0.565	0.095	0.09	52.05
c18749_g1	0	0	1.305	0.095
c18753_g1	302.38	450.025	243.825	16.14
c18771_g2	0.53	0.175	0	0
c18809_g1	0.105	0.05	0	9.71
c18815_g1	1.04	0.55	0.35	3.655
c18818_g1	2.175	0.64	0.305	0.725
c1881_g1	0	0.1	12.05	0.805
c18837_g1	1.96	2.1	4.965	1.695
c18843_g1	130.455	161.19	161.6	17.175
c18853_g1	0.105	3.125	1.345	0.655
c18854_g1	2.77	1.89	0.455	0
c18858_g1	0	0	0.095	1.285
c18881_g1	0.09	0.255	0.72	2.39
c18888_g1	0	0	0	1.02
c18913_g1	0	0.03	0.96	0
c18914_g1	8.98	7.675	1.5	0.485
c18917_g1	7.845	3.78	0.825	4.985
c1892_g1	1.725	11.835	120.685	1.15
c18948_g1	2.54	1.57	0.085	0.105
c18954_g1	57.405	49.52	4.185	0.44
c18959_g1	0.11	0	0.02	1.75
c18970_g1	0.575	0.9	0.295	0.03
c18990_g1	9.755	0.88	0.245	0.16
c18990_g2	8.46	2.335	0.215	0.045
c18991_g1	56.735	40.525	22.575	9.665
c19023_g1	0	0	0	3.2
c19031_g1	0.485	0.035	0.18	0
c19056_g1	1.95	3.13	4.37	0
c19094_g1	5.325	6.42	8.87	2.6
c19096_g1	5.645	5.105	3.445	2.74
c19104_g1	3.395	1.64	0.78	0.35
c19140_g1	2.32	1.665	0	0.05
c19166_g1	0.045	0	0.11	3.245
c19167_g1	0.02	0.135	2.01	0.09
c19204_g2	5.455	2.86	7.345	0.38
c19241_g1	0	0	0	1.415
c19250_g1	1.895	0.595	0.055	0
c19266_g1	8.245	0.01	0.005	0.01
c19279_g1	7.91	14.87	3.54	21.39
c19285_g1	8.24	11.095	11.06	8.995
c19299_g1	2.665	3.765	1.025	0.395
c19315_g1	6.535	1.855	0.8	0.42
c19321_g1	0.02	0	0	0.6
c19351_g1	20.825	15.3	7.81	3.725
c19367_g1	0	0	0	3.02
c19370_g1	2.925	4.115	11.71	3.185
c19377_g1	0.13	0	0	3.41
c19414_g1	0.04	0	0	0.63
c19436_g1	10.06	2.585	2.81	1.67
c19459_g1	0	0	0.875	0.125
c19467_g1	8.78	6.17	3.285	53.665
c19494_g1	10.815	11.53	12.585	7.84
c19501_g2	11.05	8.415	8.865	13.275
c19534_g1	9.66	4.835	0.275	0.045
c19534_g2	8.725	3.945	0.075	0.035
c19558_g1	5.07	3.785	1.325	1.34
c19559_g1	2.705	0.83	0.375	0
c19559_g2	2.84	0.72	0.435	0.015
c19573_g1	0	0	7.825	0
c19573_g2	1.09	0.17	0	43.46
c19584_g2	0.595	0.13	0.09	0.015
c19585_g1	0	0.055	0.22	2.19
c19594_g1	0.08	0.285	3.92	0.03
c19619_g1	5.48	2.44	1.19	0.145
c19620_g1	11.45	3.865	2.74	1.925
c19632_g1	0.79	1.17	5.515	6.785
c19634_g1	31.42	22.565	11.76	5.415
c19643_g2	3.235	1.84	7.08	3.05
c19683_g1	0.04	0	0.845	3.03
c19719_g1	0	0.145	0	5.13
c19728_g1	0.11	0.08	0.81	0.04
c19729_g1	0.55	1.63	2.205	0.62
c19739_g1	13.825	12.855	25.725	10.85
c19776_g1	2.69	5.91	1.91	0.325
c19801_g1	2.84	0.315	0.32	0.09
c19803_g1	0	0	0.57	65.01
c19828_g1	17.19	18.14	29.98	6.49
c19846_g1	5.185	5.04	1.03	0.89
c19856_g1	2.54	0.395	0.055	0.33
c19859_g1	1.105	0.025	0	0
c19890_g1	4.15	0	0	0
c19891_g1	0.035	0.355	1.56	0.075
c19916_g1	2.275	0.745	0	0.03
c19969_g1	11.055	73.16	1.17	23.665
c19975_g1	4.315	3.15	1.45	0.245
c19995_g1	0.105	0.14	2.585	0.37
c20002_g1	0	0.025	0.655	0.195
c20022_g1	0	0	1.18	0.23
c20029_g1	0	0	0	7.22
c20030_g1	6.81	4.79	1.71	0.995
c20030_g2	1.69	1.22	0.325	0.185
c20033_g1	0.59	1.295	0	0.03
c20086_g1	0.565	2.695	0.22	0
c20107_g1	0	0.02	29.595	4.385
c20109_g1	52.91	26.48	9.425	0.49
c20115_g1	0.99	0.1	0	0
c20134_g2	1.17	0.825	0.3	0
c20137_g1	123.69	89.55	3.465	0.505
c20155_g1	0	28.79	91.68	42.835
c20174_g2	1.935	0	0	0
c20181_g1	5.245	3.84	3.055	0.93
c20210_g2	0.965	0.625	0.09	0.045
c20220_g1	4.73	4.25	85.19	60.43
c20262_g1	0.025	0.04	0	0.895
c20284_g1	0	0	0.48	0.025
c20287_g1	0.075	0	0	4.495
c20296_g1	3.7	1.785	1.65	0.435
c20297_g1	14.915	15.92	13.37	8.3
c20323_g1	24.07	21.345	15.595	1.05
c20329_g1	197.835	229.735	250.845	43.09
c20394_g1	1.03	0	0	0
c20397_g1	7.475	3.47	0.45	0.72
c20403_g1	14.51	19.905	25.135	3.465
c20422_g1	0.03	0.035	0	0.93
c20423_g1	0	0	0.7	0.195
c20461_g1	6.105	2.645	2.985	0.76
c20476_g1	0	0	0.5	0.045
c20486_g1	149.925	60.585	6.815	2.76
c20511_g1	6.33	22.57	0.295	7.55
c20516_g1	0.24	0.26	0.285	1.585
c20526_g1	0.09	0.82	0.055	0.035
c20530_g1	20.255	86.78	53.625	0
c20556_g1	4.045	2.075	0	0
c20585_g1	0.075	0.135	0.045	8.28
c20586_g1	26.13	20.51	13.825	5.75
c20617_g1	3.245	3.76	5.92	16.83
c20618_g1	4.515	4.905	8.98	2.25
c20637_g1	0	0	0.045	0.755
c20648_g1	6.68	4.72	3.745	0.295
c20653_g1	142.965	153.23	147.92	40.265
c20653_g2	122.105	120.59	132.54	34.02
c20668_g1	0.55	1.44	0	0
c20673_g1	0	0.02	0.465	0
c20680_g1	2.29	0.65	0.215	0
c20702_g1	0	0	1.35	0.02
c20715_g1	0	0.03	0.07	3.415
c20725_g1	2.515	1.525	2.01	0.49
c20733_g1	76.335	82.39	93.76	48.04
c20739_g1	9.855	1.685	0.655	0
c20749_g1	0.025	0.295	1.51	0.375
c20751_g1	1.51	0.74	0.305	0.1
c20785_g2	0.875	0.405	0.05	0
c20798_g1	4.38	0	0	0
c20831_g1	0	0.975	13.61	1.37
c20870_g1	0	0	0	7.49
c20876_g1	48.18	34.395	15.22	22.105
c20887_g1	0	0	0.64	0.41
c20908_g1	0.645	3.16	8.185	0.25
c20928_g1	0.185	0.85	0.55	4.475
c20992_g1	2.79	2.085	0.54	0.165
c20996_g1	2.99	1.15	0.21	0.96
c21015_g1	0	2.475	7.925	1.49
c21020_g1	0	0	0.595	0.09
c21046_g1	0	0	0.01	0.98
c21069_g1	0	0	0	0.695
c21082_g1	0.93	0.08	0	0
c21097_g1	7.82	25.665	27.76	3.99
c21130_g1	25.845	18.515	25.085	4.905
c21164_g1	8.645	6.215	5.39	5.875
c21182_g1	0	0	0	1.265
c21194_g1	1.49	1.065	0.475	0.04
c21234_g1	1.555	2.745	3.68	6.195
c21258_g1	305.695	205.645	822.525	306.255
c21267_g1	18.68	23.93	46.2	13.365
c21276_g1	0.545	0.02	0	0
c21294_g1	0.075	0	0	4.905
c21294_g2	0	0.07	1.68	0.18
c21310_g1	0.04	0	0	1.4
c21343_g1	6.915	7.435	5.05	1.15
c21371_g1	0	0	4.48	0.135
c21393_g1	19.59	10.48	1.285	0.215
c21412_g1	0	0.01	0.23	2.52
c21443_g1	0	0	4.435	0.085
c21448_g1	0	0.38	0.705	0.325
c21449_g1	10.355	8.2	9.43	0.705
c21450_g1	16.585	16.58	14.005	3.945
c21456_g1	27.57	24.555	16.3	10.925
c21473_g1	10.22	10.475	11.75	4.205
c21478_g1	0.955	1.13	2.145	6.605
c21526_g1	3.5	2.65	1.535	0.97
c21534_g1	0	0	0.075	8.475
c21538_g1	1.14	0.55	0.155	0
c21543_g1	39.85	28.68	15.545	4.275
c21550_g1	0.225	0	0	6.575
c2159_g1	0.675	0.305	0.07	0
c21601_g2	0.76	0.085	0.03	0.135
c21613_g1	0	0	1.21	0.025
c21631_g1	3.475	0.49	0.215	0
c21641_g1	0.03	0.06	3.495	0.085
c2165_g1	0	0.235	0.8	0
c21664_g1	1.475	2.545	2.615	0.525
c21722_g1	0.635	0.14	0.065	0
c21723_g1	0	0	0	1.31
c21734_g1	0.305	1.02	0.08	0.04
c21755_g1	16.96	14.84	6	5.565
c21806_g1	14.06	0.985	0	0
c21826_g1	0.02	0	0.38	0.085
c21851_g1	0	0	3.3	0
c21872_g1	0.035	0.96	7.26	0.185
c21921_g1	0	0.2	0.365	1.04
c21947_g1	0	0	0.58	0
c21950_g1	0.385	0	0	10.3
c21982_g1	1.15	1.935	0.03	0
c21993_g1	0	0	1.405	0.035
c21996_g1	0.1	0.24	0.025	0.09
c22002_g1	18.77	16.2	32.685	12.5
c22028_g1	1.305	0.09	0	0.02
c22047_g1	0	0.235	20.375	2.075
c22049_g1	2.355	0.08	0.015	0.91
c22052_g1	4.59	1.86	0.09	1.41
c22065_g1	8.445	12.57	11.805	11.47
c22084_g1	10.63	7.965	3.205	0.95
c22096_g1	51.41	79.04	54.775	55.345
c22101_g1	0.75	0.055	0.055	0
c22109_g1	0	0.005	0.66	0
c2210_g1	1.275	0.5	0.155	0.725
c22152_g1	8.735	8.66	0.435	0
c221_g1	0.485	1.365	0.06	0.135
c22211_g1	0	0	0	8.855
c22225_g1	178.845	171.96	133.22	49.095
c22227_g1	0	0.185	0.4	2.995
c22264_g1	3	2.375	4.165	7.435
c22270_g1	0.245	0.41	0.775	10.395
c22274_g1	0	0	0	3.625
c2227_g1	0	0	0.87	0.19
c22289_g1	3.08	0.6	0	0.075
c22302_g1	6.485	2.21	0	0.155
c22322_g1	12.72	17.495	24.3	15.69
c22349_g1	0.18	0	0.61	0
c22364_g1	1.725	1.54	0.58	7.145
c22376_g1	0.435	0.04	0.11	0.135
c22396_g1	0.03	0	0.1	8.52
c22405_g1	0	0.115	2.38	0.085
c22408_g1	0	0	0	1.515
c22421_g1	7.245	1.09	0.27	0
c22446_g1	43.54	11.09	0.37	0.115
c22446_g2	42.26	11.195	0.26	0.305
c22447_g1	2.58	0.605	0.3	2.485
c22449_g1	0.025	0	0	7.975
c22470_g1	0.035	0	0.395	0.435
c22519_g1	0.145	0	0	4.37
c22522_g1	133.4	78.44	116.925	7776.76
c22525_g1	12.51	32.305	5.48	4.28
c22541_g1	6.36	0.85	0	0
c22542_g1	11.125	10.785	4.14	8.26
c22549_g1	0.47	0	23.85	4.225
c22563_g1	1.515	1.005	5.28	0.35
c22599_g1	0.145	0.605	0.06	0.025
c22613_g1	12.9	6.91	4.96	0
c22618_g1	0.045	0	0.275	4.13
c22637_g1	0.475	0.015	0.035	0.705
c22642_g1	1.515	0	0	0
c22651_g1	2.25	2.91	6.08	9.86
c22660_g1	16.005	13.685	10.225	0.945
c22672_g1	0	0	0	0.675
c22682_g1	0.86	0.28	1.04	0.02
c22700_g1	1.415	0.64	0.015	3.725
c22717_g1	0.06	0.045	3.05	0.055
c22733_g1	1.84	0.285	0.04	0
c22735_g1	4.05	2.125	0.925	0.135
c22749_g1	0.11	0.025	0.125	1.51
c22768_g1	1.445	3.565	7.445	6.405
c22771_g1	0.375	0.42	9.02	0
c22776_g1	2.115	3.275	5.475	1.22
c22797_g1	13.085	7.33	6.88	1.765
c22801_g1	0	0	45.525	0
c22820_g1	24.04	50.26	32.855	3.245
c22858_g1	2.165	0.925	0.295	0
c22862_g1	0.65	2.715	2.545	3.66
c22863_g1	1.82	0	0	0
c22899_g1	14.68	15.42	13.715	129.475
c22903_g2	0	0	1.545	0
c22911_g1	2.81	3.23	9.595	0.28
c22935_g1	1.33	4.085	1.8	0.145
c22945_g1	10.88	10.81	5.285	0.155
c22952_g1	20.915	21.29	25.945	11.775
c22963_g1	2.61	0.095	0	0.46
c22973_g1	0.64	1.63	0.18	0.065
c22984_g1	0	0	0	0.585
c22987_g1	3.375	1.695	0.455	1.255
c22987_g2	4.95	6.91	3.2	0.39
c22992_g1	0	0	1.155	0.485
c22994_g1	0.285	0.19	0.18	5.45
c23002_g1	0.39	1.185	8.345	0.115
c23006_g1	0.835	0.83	1.185	3.115
c23011_g2	5.92	0.1	0	0.155
c23013_g1	15.25	2.47	4.11	0.12
c23017_g1	2.62	0.65	0.385	0.025
c23026_g1	0.065	0.035	0.5	25.32
c23027_g1	167.935	157.065	231.305	35.215
c23028_g1	0	0.01	0.43	0.01
c23030_g1	0.085	0.46	3.3	0.35
c23031_g1	0.065	0.015	0	9.17
c23033_g1	0.4	0.355	0	0
c23035_g1	19.45	10.085	13.3	13.13
c23039_g1	0.025	0.48	1.385	0.055
c23041_g1	0	0	0	1.635
c23050_g1	9.205	10.59	14.46	45.815
c23059_g1	0.255	0.465	0	0.11
c23071_g1	1.32	0.075	0.075	0.38
c23073_g1	0.83	0.745	0.195	9.475
c23074_g1	13.415	0.375	0.025	0.025
c23075_g1	0.22	0.92	0.105	0
c23082_g1	0.165	0.145	0.755	0.115
c23099_g1	0	0.015	0.015	1.12
c23100_g1	0.02	0.04	0.065	26.175
c23105_g1	231.395	67.56	149.93	621.78
c23106_g1	21.16	18.815	15.42	19.89
c23108_g1	1.33	0.355	0.27	0.49
c23110_g1	6.535	4.11	2.37	3.205
c23124_g1	27.325	30.97	18.655	8.05
c23126_g1	0	0	0	0.61
c23137_g2	22.17	19.5	18.375	25.275
c23143_g1	7.295	0.745	1.075	0.245
c23145_g1	14.06	16.5	17.475	7.755
c23148_g1	3.435	0.135	0.085	0.025
c23153_g1	0.505	1.33	3.17	363.92
c23156_g1	67.53	50.25	33.395	23.98
c23157_g1	1.08	0.705	0.315	0.39
c23164_g1	0.075	0.07	0.885	12.06
c23172_g1	1.535	0.92	0.465	8.745
c23183_g1	126.245	283.645	337.135	97.955
c23186_g1	0.195	0.62	0.545	2.875
c23199_g1	25.875	50.015	69.61	42.715
c23203_g1	20.36	26.775	42.215	26.79
c23218_g1	0.04	0.125	0	1.86
c23220_g1	268.225	11.705	0.13	0.675
c23222_g1	0	0.06	0.605	0
c23230_g1	21.65	21.18	26.325	5.98
c23239_g1	4.83	2.465	3.59	20.74
c23243_g1	0.495	0.36	0.04	0.045
c23267_g1	17.255	3.835	2.385	2.245
c23274_g1	0.16	0.035	0.06	39.755
c23288_g1	2.725	1.01	0.8	9.19
c23298_g1	0.975	0	0.025	0.02
c23299_g1	0	0.06	3.155	0
c232_g1	12.34	6.835	30.04	21.71
c23303_g1	0	0	0	5.325
c23308_g1	0	0	1.44	0
c23309_g1	0.62	0.55	1.755	9.17
c23311_g1	185.75	100.505	10.895	0.145
c23326_g1	8.1	12.8	15.05	6.965
c23332_g1	3.81	2.125	1.17	0.94
c23334_g1	6.075	3.48	0.735	1.7
c23337_g1	0.03	0.09	0.82	0.15
c23342_g1	11.64	6.585	3.325	3.175
c23354_g1	0.87	0.105	0.02	0
c23362_g1	95.9	124.94	121.41	104.165
c23368_g1	89.325	52.315	21.945	30.825
c23373_g1	1.39	2.545	7.42	4.93
c23387_g2	7.765	5.65	2.42	3.34
c23396_g1	0.105	0.625	102.26	6
c23397_g1	6.345	4.2	0.33	0.065
c23404_g1	2.075	1.765	5.13	3.24
c23412_g1	3.59	4.46	1.675	0.71
c23429_g1	0.225	0	2.57	0.155
c23439_g1	0.01	0	0	0.85
c23442_g1	0.02	0.04	0.53	0.04
c23450_g1	3.03	0.54	0.3	0.33
c23475_g1	2.16	0.245	0	0
c23481_g1	0.535	0.505	2.555	0.7
c23488_g2	20.505	19.775	24.91	2.145
c23489_g1	0.055	0	0.02	2.465
c23503_g1	0.105	0.225	2.255	0
c23525_g1	27.21	27.04	35.23	29.16
c23534_g1	2.635	4.225	3.885	12.87
c23551_g1	0	0	1.125	1.695
c23554_g1	0.05	0	9.585	0.935
c23555_g1	0.57	0.96	9.51	3.91
c23555_g2	0	0.065	0.8	0
c23558_g1	0.35	1.02	16.54	20.685
c23560_g1	9.6	17.635	3.03	5.63
c23564_g1	1.36	0	0	0
c23570_g1	0.085	0	1.605	5.695
c23600_g1	4.03	3.59	4.06	7.02
c23601_g1	5.82	3.52	2.955	0.17
c23604_g1	0	0	3.105	0
c23604_g2	0	0	1.18	0
c23604_g3	0	0	1.335	0
c23614_g1	3.465	3.855	0.8	11.595
c23621_g1	0.85	0.465	7.88	111.36
c23624_g1	1.5	0.785	0.045	0.165
c23645_g1	0.78	0	0	0
c23650_g1	10.715	7.82	2.02	0
c23664_g1	1.385	0.895	0.11	0.415
c23665_g1	13.235	2.82	0.78	0.26
c2366_g1	1.78	1.39	11.125	8.23
c23697_g1	0.025	0.02	0.555	0.055
c23702_g1	0.22	0.225	0	0
c23730_g1	15.815	30.235	36.9	23.1
c23732_g1	3.48	0.86	2.855	20.125
c23733_g1	6.61	5.73	10.335	1.735
c23736_g1	0.02	0	0	0.595
c23749_g1	0	0.175	0.495	17.685
c23766_g1	0	0	1.91	0
c23769_g1	21.58	15.07	3.305	1.06
c23784_g1	26.64	15.745	6.395	14.97
c23800_g1	38.385	29.595	5.565	4.37
c23801_g1	0.04	0	0.975	0
c23804_g1	2.025	1.785	5.925	28.735
c23815_g1	1.08	1.44	0.395	2.22
c23858_g1	0	0	1.51	0
c23869_g1	21.98	29.68	49.6	4.25
c23871_g1	0.05	0.375	0.74	0.08
c23876_g1	2.185	10.04	1.655	0.135
c23883_g1	1.03	0.095	0.625	6.41
c23892_g1	8.67	10.005	12.715	32.885
c23899_g1	0.375	4.73	20.935	1.275
c23914_g1	0.45	0.48	2.77	0.22
c23922_g1	5.005	0.185	0	1.195
c23924_g1	3.405	6.03	6.31	0.055
c23963_g1	0.245	0.14	1.14	0
c24000_g1	11.985	8.805	3.425	1.125
c24007_g1	1.285	1.565	13.59	1.34
c24009_g1	18.035	13.855	5.755	3.135
c24018_g1	0	0.215	3.905	0.165
c24019_g1	20.725	14.175	9.96	2.5
c24028_g1	7.41	5.695	14.675	1.13
c24039_g2	0	0	0	4.37
c2403_g1	2.385	1.07	0.555	0.19
c24047_g1	43.455	69.24	73.095	48.355
c24052_g1	49.835	6.46	0.87	0.26
c24061_g1	9.185	5.68	0.065	1.3
c24092_g1	10.1	1.46	3.255	17.08
c24103_g1	122.25	119.545	129.52	37.315
c24110_g1	1.32	0.42	0.035	0
c24143_g1	204.47	107.125	0.775	0.44
c24161_g1	0.22	0.58	0	0
c24164_g1	0.36	0.52	1.925	0.095
c24207_g1	0	0.01	0.045	7.97
c24217_g1	14.675	8.645	2.505	5.68
c24218_g1	2.115	0	0	0
c24229_g1	35.905	19.94	12.26	8.705
c24248_g1	11.18	4.845	1.355	0.045
c24256_g1	7.155	2.05	0.905	0.375
c24272_g1	3.645	2.105	0.19	0.025
c24281_g1	0.355	0.785	1.18	0.98
c24284_g1	0.115	0.135	0.41	0.695
c24287_g1	0.015	0.03	0.01	14.735
c24309_g1	25.86	17.26	17.945	17.415
c24311_g1	10.135	6.455	4.175	10.43
c24320_g1	0	0	1.795	0.13
c24326_g1	22.09	14.765	6.125	2.3
c24328_g2	0.585	0.29	0.82	2.605
c2433_g1	0	0	0	3.47
c2433_g2	0.08	0	0	3.015
c24354_g1	3.005	1.52	0.565	0.45
c2436_g1	1.485	0.205	0.345	6.3
c24384_g2	2.03	4.16	2.63	1.725
c24394_g2	0.125	0.08	0	3.44
c24402_g1	10.925	12.82	14.765	18.69
c24413_g1	0.96	1.335	0.025	0
c24414_g1	0.05	0	0	0.485
c24419_g1	1.15	0.06	0.185	0.115
c24429_g1	3.335	1.035	0.145	0
c24431_g1	1.255	0.95	0.265	0.295
c24438_g1	2.09	0.43	0	0.04
c24471_g1	73.195	63.88	87.97	73.835
c24475_g1	553.82	731.415	993.58	1289.15
c24481_g1	5.96	2.055	4.3	2.865
c24511_g1	131.405	135.4	146.175	4.25
c24514_g1	1.265	0	0	0
c24520_g1	1.38	0.485	3.555	0.035
c24521_g1	0.845	0.155	0	0
c24528_g1	32.18	29.44	40.875	41.095
c24537_g1	0	0	0.01	4.055
c24560_g1	21.96	23.045	28.505	8.515
c24577_g1	0	0.245	0.03	1.26
c24580_g1	10.78	9.455	11.735	14.1
c24608_g1	5.61	7.495	9.765	19.05
c24611_g1	1.08	3.15	2.695	7.89
c24615_g1	0	0	1.455	0.965
c24636_g1	0	0	3.23	0.095
c24641_g1	0.235	2.455	3.475	0.565
c24657_g1	0.97	0.385	17.16	813.83
c24661_g1	18.5	9.29	7.905	2.085
c24664_g1	0.02	0.085	0.355	0.11
c24666_g1	3.575	2.135	1.09	0.64
c24677_g1	31.355	51.675	36.635	49.85
c24677_g2	0.09	0.055	0.05	1.435
c24678_g2	3.46	4.33	1.125	0.06
c24681_g1	0.04	0.15	0.56	0.28
c24687_g1	1.905	0.15	0.025	0
c24715_g1	8.23	0.355	0	0.035
c24723_g1	29.26	58.46	13.085	55.87
c24745_g1	13.015	8.595	2.015	0
c24760_g1	2.845	1.615	0.32	0.365
c24765_g2	0.1	1.865	0.475	0.03
c24773_g1	16.4	36.18	5.695	1.625
c24773_g2	0.855	2.02	0.32	0.125
c24787_g1	11.44	8.645	5.99	1.845
c24795_g1	0.8	0	0	0
c24796_g1	23.62	29.98	22.385	13.995
c24799_g1	0.12	0.13	1.585	1.03
c24810_g1	9.12	0.3	0.02	0
c24810_g2	10.425	0.19	0	0
c24812_g1	0.81	1.885	0.055	0.06
c24823_g1	6.175	3.315	3.39	1.845
c24825_g1	1.18	0.68	0.055	0
c24832_g1	0.055	0.365	1.585	0
c24837_g1	5.765	3.85	0.8	1.165
c24840_g1	0	0	1.385	0
c24844_g1	0.075	0.07	0.425	0
c24854_g2	16.5	17.9	10.45	6.035
c24874_g1	0.24	0	26.94	0.775
c24875_g1	0.05	0.05	0.01	14.575
c24882_g1	6.5	6.97	2.115	0.365
c24901_g1	28.37	32.505	58.51	13.455
c24908_g1	0.02	2.255	6.09	4.05
c2490_g1	2.04	2.48	2.33	5.355
c24911_g2	0	0	0	2.965
c24911_g3	0	0	0	2.125
c24932_g2	3.895	113.245	2737.09	416.385
c24933_g2	0.43	0.245	3.31	4.32
c24934_g1	1.465	0.885	0.18	0.155
c24963_g1	1.88	0.775	0.135	0.035
c24977_g1	0.015	0	0	1.395
c24981_g1	80.27	56.885	47.15	38.085
c24983_g1	1.49	0	0.035	0.025
c25005_g1	3.315	0	0	0
c25007_g1	0	0.155	0.78	0.435
c25016_g1	4.345	0.505	0.06	3.73
c25019_g1	8.25	0.84	0	0
c25024_g1	0.945	0.535	0.235	0.25
c25026_g1	0.045	0	0.725	0.065
c25053_g1	14.47	21.61	10.925	94.215
c25063_g1	0.01	0.015	3.995	29.485
c25074_g1	0.045	0.035	0.02	6.405
c25081_g1	0	0	2.07	0
c25082_g1	0	0	0.01	0.97
c25083_g1	1.18	0.035	0.035	0
c25087_g1	0.13	2.15	27.565	1.295
c25091_g2	0.25	0.025	0.045	2.815
c25097_g1	66.705	41.275	32.69	0.84
c25104_g1	2.785	2.775	2.655	0.27
c25117_g1	1.945	0.62	0.185	0
c25124_g1	0.015	0.085	0.265	2
c25125_g1	9.995	7.855	3.37	0.105
c25135_g1	2.345	4.68	4.9	38.455
c25142_g1	16.19	13.105	11.6	9.635
c25143_g1	1.245	0.565	0.35	0.72
c25151_g1	15	14.86	9.855	26.105
c25171_g1	5.765	25.695	42.09	13.97
c25204_g2	0	4.88	0.53	0.56
c25223_g1	1.42	0.135	0	0
c25230_g1	14.165	20.24	15.575	3.59
c25260_g1	0.425	0.08	0.14	3.84
c25282_g1	12.395	3.73	0.48	0.08
c25309_g1	0.565	2.78	6.755	0.235
c25311_g1	7.265	3.855	1.87	1.015
c25336_g1	2.59	8.295	4.135	11.6
c25360_g1	0	0	0	3.555
c25365_g1	0	0	0.26	1.755
c25391_g1	0.05	0.93	0.08	0.75
c25440_g1	18.11	2.85	3.34	0.565
c25449_g1	0.05	0.1	0	0.69
c25454_g1	0.385	1.03	0.655	22.66
c25479_g1	0.79	0.685	0	0
c25531_g1	10.375	5.925	0.24	0.05
c25550_g1	12.85	6.14	3.65	40.745
c25557_g2	1.09	0.74	0.32	0.235
c25598_g1	19.84	20.865	27.39	47.945
c25601_g1	0.13	0.215	1.035	0.415
c2560_g1	0	0	1.365	0
c25667_g1	1.13	3.145	1.395	0.305
c25671_g1	1.505	1.465	0.39	0.15
c25688_g1	0.79	0.605	0.135	0.015
c25700_g1	1.66	0.355	0.025	0
c25710_g1	0	0	0.675	0
c25713_g1	21.875	18.74	21.47	32.17
c25719_g1	5.27	1.64	0	0.32
c25726_g1	0.2	0.535	10.065	0
c25740_g1	630.925	625.285	565.12	145.59
c25740_g2	664.195	679.455	647.135	170.985
c25753_g1	1.94	1.02	0.6	5.14
c25755_g1	9.41	31.395	66.01	0.645
c25771_g1	0	0.075	5.42	2.72
c25787_g1	0	0.16	3.63	1.27
c25795_g1	4.435	0.77	0.795	0.985
c25806_g1	6.865	12.03	22.835	35.2
c25853_g1	44.94	32.435	6.655	14.27
c25866_g1	11.06	12.21	20.755	11.495
c25899_g1	22.825	14.48	8.405	0.65
c25907_g1	2.2	0.55	0.26	0.145
c25915_g1	9.07	11	10.97	4.805
c25957_g2	0	0	0	4.745
c25966_g1	7.725	14.305	12.415	1.285
c25973_g1	0	0	1.425	0.135
c25973_g2	0	0	6.98	0.16
c25993_g1	1.125	4.595	15.985	130.78
c25998_g1	34.81	9.49	9.52	39.645
c25999_g1	37.7	32.685	38.86	45.17
c259_g1	0.62	0	0	0
c26011_g1	0.885	0.36	0	0
c26015_g1	0	0	0	2.265
c26024_g1	6.625	14.89	2.39	0.225
c26031_g1	2.345	5.425	0.5	19.555
c26032_g1	8.16	9.33	21.53	8.18
c26046_g2	40.265	57.385	93.305	12.175
c26066_g1	0.02	0.185	0.17	3.02
c26082_g1	0.725	0	0	0.1
c26082_g2	0.75	0	0.065	0.07
c26097_g1	0.815	1.085	0.455	0.035
c26100_g1	0.295	0.285	0.19	1.355
c26103_g1	23.49	27.89	24.75	2.115
c26117_g1	8.31	12.965	26.26	9.6
c26125_g1	0.575	0.375	0.45	11.2
c26137_g1	3.97	5.81	3800.24	4014.6
c26138_g1	7.53	7.755	51.19	32.915
c26149_g1	0	0	0.12	2.9
c26155_g1	0.41	0.38	3.13	2.89
c26171_g1	29.835	22.045	16.45	23.9
c26189_g1	0.335	0	0	3.39
c26209_g1	35.785	11.56	17.765	8.045
c26214_g1	8.62	21.715	16.17	22.2
c26218_g1	8.635	3.68	0.745	1.525
c26247_g1	3.435	2.97	3.045	2.4
c26268_g1	17.89	29.31	0.655	21.09
c26276_g1	3.735	13.31	21.52	0
c26281_g1	1.305	2.97	7.98	1.61
c26284_g1	14.06	14.965	18.835	7.745
c26304_g1	13.23	7.755	3.28	8.675
c26318_g1	1.015	0.635	2.325	0.915
c26324_g1	106.3	168.29	103.055	6.175
c26327_g1	14.33	14.625	3.65	1.525
c26333_g1	19.145	17.17	7.375	4.795
c26337_g1	1.015	0	0	0
c26358_g1	4.835	21.015	12.715	71.07
c26364_g1	0.53	1.25	0.035	0.02
c26368_g1	18.295	17.02	31.535	91.125
c26370_g1	0.07	0	0.295	0.19
c26386_g1	47.925	21.655	2.86	9.245
c26388_g1	1.145	2.215	2.55	0.065
c26397_g1	15.795	16.825	18.645	19.92
c26398_g1	19.09	20.77	42.73	28.96
c26400_g1	0.18	0.025	0	5.28
c26402_g1	2.95	8.845	12.61	10.565
c26409_g2	0	0.055	0	2.38
c26418_g1	0	0.03	0.09	0.91
c26423_g1	4.77	1.515	0.04	0.08
c26427_g1	6.205	3.765	0.145	2.685
c26432_g1	11.545	8.825	6.225	7.035
c26441_g1	35.27	32.02	99.16	6.46
c26444_g1	15.515	17.575	17.37	19.02
c26458_g1	0.33	0.055	0.42	0.215
c26461_g1	0	0.265	0.9	12.025
c26468_g1	46.335	42.395	18.61	2.765
c26476_g1	3.65	1.125	0.24	0.1
c26493_g1	75.495	65.155	53.995	39.755
c26519_g1	0.655	0.85	11.195	5.465
c26520_g1	12.605	5.675	1.92	3.785
c26522_g1	0.115	0.255	0.93	0
c26523_g1	0	0.195	2.855	0.975
c26531_g1	7.1	5.39	0.63	0.03
c26538_g1	20.83	1.915	0	0
c26539_g1	50.65	41.035	2.495	0.35
c26543_g1	51.295	29.75	21.8	19.54
c26545_g1	6.715	4.595	0.325	0.075
c26552_g1	565.225	524.335	261.055	129.86
c26559_g1	0.97	0.915	0.955	8.325
c26568_g1	4.11	2.06	1.43	2.265
c26577_g1	338.595	419.815	488.205	329.255
c26584_g1	6.98	5.175	1.845	2.565
c26597_g1	1.715	8.13	11.43	2.23
c26599_g1	0.23	0.57	2.57	3.57
c26600_g1	18.57	13.73	19.68	18.03
c26602_g1	8.1	3.465	1.655	12.91
c26604_g1	34.48	30.8	23.495	12.095
c26608_g1	0	0	4.62	0
c26611_g1	1.445	1.71	0.505	0
c26612_g1	0.695	1.09	1.645	0.695
c26613_g1	0.165	0.12	0.045	1.19
c26615_g1	2.37	0.505	0.265	0.355
c26636_g2	5.745	0	0	0.26
c26657_g1	575.77	758.82	844.275	661.9
c26659_g1	6.595	28.105	5.255	0
c26661_g1	2.47	1.015	0.33	0.035
c26670_g1	34.575	29.965	13.16	11.46
c26673_g2	3.28	0.205	0.07	12.195
c26684_g1	21.39	10.115	14.95	108.645
c26686_g1	0	0.185	10.175	0.545
c26687_g1	31.335	55.86	148.58	1.755
c26691_g1	0	0	0	1.55
c26708_g1	4.18	1.295	0	0
c26713_g1	38.415	8.05	0.35	17.825
c26719_g1	1.345	0.575	0.06	0
c26721_g1	0.065	0.025	0.045	5.88
c26721_g2	0	0	0	4.525
c26753_g1	0.175	0	1.685	0
c26760_g1	0.135	0.115	1.27	0.46
c26760_g2	0.19	0.11	1.235	0.255
c26767_g1	21.145	23.105	28.75	11.395
c26767_g2	14.855	31.815	44.94	5.005
c26772_g1	2.685	1.365	0.425	0
c26778_g1	0.49	0.355	0	0
c26782_g1	11.695	8.52	6.665	1.93
c26793_g1	2.33	1.015	0.28	0.125
c26795_g1	0	0	0	3.07
c26796_g1	0	0.025	0.045	4.43
c26801_g1	4.19	2.61	3.01	6.84
c26804_g1	11.725	4.53	1.3	1.08
c26805_g1	76.065	89.52	99.475	49.41
c26809_g4	140.035	180.15	130.345	31.625
c2680_g1	0	0	0	3.455
c26821_g1	2.425	2.85	6.135	2.615
c26828_g1	0.375	1.685	0.23	0.165
c26842_g1	7.715	1.19	0.36	5.225
c26850_g1	1.295	0.34	0	0
c26853_g1	4.095	3.1	1.4	7.76
c26860_g1	0	0	9.23	0.16
c26872_g1	1.24	0.71	0.94	5.34
c26890_g1	18.54	38.835	49.325	20.16
c26894_g1	29.74	31.09	33.945	0.845
c26904_g1	0.15	0.54	0.395	0.205
c26910_g1	0.015	0.045	0.35	2.25
c26913_g2	348.27	315.25	207.495	10.78
c26942_g1	0.4	0	3.43	5.475
c26945_g1	7.68	8.34	12.135	3.755
c26948_g1	3.445	0.37	0.49	1.015
c26956_g1	0	0	2	0.2
c26974_g1	3.295	3.765	1.545	0.235
c26975_g1	15.375	5.51	0.295	0
c26997_g1	0	0.045	3.645	0.02
c27001_g1	11.63	14.21	6.76	0.48
c27002_g1	21.78	5.115	1.48	1.06
c27003_g1	0.55	0.025	0.04	0.2
c27011_g1	0.085	0.035	0.635	0.23
c27013_g1	1.125	0.06	0	0
c27018_g1	0.06	0.13	0.04	4.71
c27033_g1	1.405	0.89	0.445	0.595
c27035_g1	3.5	2.26	4.455	12.12
c27037_g1	19.15	24.875	18.12	0.62
c27047_g1	0.1	0.275	1.525	188.69
c27048_g1	3.23	3.935	6.11	16.76
c27049_g1	0.06	0.08	0.27	10.565
c27051_g1	40.34	33.28	10.525	11.105
c27077_g1	9.94	6.09	5.855	6.435
c27081_g1	7.455	9.135	36.19	40.17
c27087_g1	5.075	10.175	10.575	14.1
c27089_g1	0	0	0.175	1.1
c27105_g1	1.485	0.43	0.145	0.045
c27105_g2	1.225	0.385	0.085	0.035
c27119_g1	0.5	0.16	0.015	0.245
c27120_g1	0.745	1.735	0.095	3.2
c27122_g1	30.105	16.915	3.055	4.565
c27125_g1	0.03	0	0.05	2.82
c27135_g1	3.195	22.685	4.67	1.76
c27135_g2	6.115	17.99	9.73	11.62
c27141_g1	7.19	6.66	0.28	0.49
c27147_g2	25.225	12.725	10.62	2.49
c27150_g2	3.55	0	0	0
c27167_g1	0	0	0	3.77
c27169_g1	19.825	28.025	40.83	34.34
c27177_g1	0	0	4.55	0.275
c27181_g1	0.265	0.46	0.595	20.765
c27187_g2	1.18	1.165	0.22	0
c27188_g2	2.565	2.26	0.51	0.15
c27192_g1	5.86	1.25	0.245	0.29
c27193_g2	0	0.06	0	19.65
c27204_g1	2.75	0.41	0.295	0.125
c27216_g1	1.2	2.005	3.145	1.11
c27220_g1	1.905	3.33	5.85	0.05
c27221_g1	1.32	1.105	0.475	0.395
c27222_g1	2.785	1.05	0.945	0.18
c27223_g1	13.43	14.4	17.76	8.23
c27234_g1	77.365	77.525	47.1	2968.47
c27245_g1	45.71	34.28	25.885	27.71
c27249_g1	1.255	4.845	0.65	0.56
c27253_g1	66.94	69.935	78.535	32.74
c27258_g1	0	0	21.465	20.83
c27285_g1	5.49	10.215	10.1	3.77
c27294_g1	10.34	7.09	15.655	11.405
c27299_g1	1.945	0	0	0
c27300_g1	441.935	491.485	436.545	515.905
c27318_g1	2.655	6.565	20.13	9.435
c27329_g1	179.82	61.51	2.465	0.955
c27336_g1	9.51	6.535	1.64	2.34
c27340_g1	0.475	1.48	4.975	0.24
c27352_g1	0.04	0.06	27.345	2.41
c27355_g1	129.385	22.415	0.345	227.76
c27362_g1	0	0.6	0.59	1.02
c27380_g1	37.165	39.7	121.58	53.63
c27389_g1	2.385	0	1.195	3.94
c27392_g1	0.3	2.04	1.775	34.88
c27401_g1	0	0.23	0.95	0
c27402_g1	0.605	0.195	0	0.165
c27406_g1	0.53	0.16	0.315	2.52
c27414_g1	0	0	0.615	11.8
c27417_g1	5.145	7.665	7.515	5.665
c27428_g1	0	0.03	0.21	1.14
c27477_g1	18.87	16.295	36.48	19.03
c27486_g1	262.755	329.86	315.05	389.295
c27491_g1	0	3.305	4.47	48.58
c27506_g1	0	0.24	0.45	4.64
c27517_g1	0	0	6.96	93.36
c27526_g2	1.205	0.08	0.045	0.035
c27531_g1	0	0	4.33	0.04
c27553_g1	2.58	4.655	14.345	7.495
c27567_g1	0.37	0.96	3.905	33.745
c27572_g1	170.15	158.85	156.39	79.815
c27602_g1	0	0.025	1.185	0.055
c27608_g1	0.12	0.03	0.96	0.015
c27609_g1	1.7	2.6	4.02	1.975
c27612_g1	14.83	11.865	5.94	5.305
c27628_g1	0	0	0	5.41
c27635_g1	1.58	1.785	0.135	84.045
c27643_g2	83.11	75.155	47.195	5.55
c27653_g1	20.825	14.495	10.59	0.385
c27656_g1	3.785	3.165	0.645	0.125
c27658_g1	0	0.57	4.575	3.67
c27666_g1	1.745	0.8	0.31	1.36
c27670_g1	0.2	1.925	0.305	0
c27671_g1	0.745	0.685	3.28	247.405
c27706_g1	0.585	1.305	2.04	1.545
c27709_g1	1.46	0.135	0.22	0.455
c27730_g1	0.535	0.905	26.495	43.95
c27735_g1	20.07	31.325	15.35	2.36
c27741_g1	25.45	29.05	32.19	11.105
c27748_g1	13.75	9.835	2.335	0.185
c27757_g1	3.575	0.955	0.265	0.02
c27772_g1	9.56	10.795	2.32	0.54
c27775_g1	0.07	0	4.61	0
c27776_g1	1.52	8.105	1.22	0.475
c27777_g1	6.215	10.78	17.83	7.86
c27785_g1	95.33	101.06	76.77	49.35
c27786_g1	2.145	0.35	0.025	0.035
c27799_g1	14.17	28.605	54.16	29.555
c27806_g1	2.54	1.36	0.145	0.22
c27808_g1	0.02	0.03	1.01	0.045
c27814_g1	13.23	9.245	7.085	8.105
c27823_g1	16.44	8.455	2.61	14.995
c27834_g1	1.29	0.895	14.41	146.24
c27842_g1	0.195	0.025	0.58	0.77
c27846_g1	1.235	0.155	0.19	0.17
c27849_g1	12.635	5.56	0.745	10.39
c27857_g1	0.61	0.54	2.77	3.245
c27860_g1	26.435	8.435	0.505	0.035
c27884_g2	0	0	0	1.57
c27892_g1	0	0	0.915	0
c27893_g1	1.835	0	0.05	0
c27898_g1	45.89	30.87	16.78	3.025
c27902_g1	0.545	1.47	1.885	6.1
c27905_g1	1.435	0.67	0.245	5.435
c27910_g1	3.01	1.675	0.52	5.365
c27911_g1	0.58	0.195	0	0.09
c27915_g2	0.8	0.01	0.035	0.135
c27932_g1	1.88	0.455	0.08	0.43
c27942_g1	574.765	296.46	2.92	0.8
c27956_g1	0.775	0.465	0.185	3.91
c27961_g1	1.385	0	0	0
c27967_g1	163.85	144.015	104.59	13.155
c27975_g1	7.685	4.08	0.55	0.17
c27976_g1	8	0.37	0	0
c27983_g1	0.385	0	0.03	0.03
c27986_g1	2.16	2.175	4.095	1.07
c27986_g2	2.12	2.385	3.805	0.79
c27988_g1	24.88	0.2	0.025	0.03
c27989_g1	1.93	0.14	0.13	0.46
c27989_g2	1.26	0.055	0.11	0.19
c27991_g1	20.255	19.62	26.62	19.16
c27992_g1	1.215	0.715	0.03	0.3
c27994_g1	6.315	5.94	25.16	11.195
c28004_g1	2.035	0.29	0.18	0.025
c28005_g1	3.005	0.05	0.01	0
c28012_g1	1.21	0.48	0.16	0
c28015_g1	3.185	2.31	0.27	0
c28018_g1	0.85	0.245	0.03	0
c28022_g1	12.77	4.02	3.11	63.945
c28037_g1	8.71	8.015	5.95	0.55
c28039_g1	6.34	4.295	7.16	0.27
c28044_g1	1.085	6.455	1.95	4.04
c28053_g1	7.39	26.745	161.58	0.845
c28056_g1	2.575	0	0	0
c28059_g1	2.505	1.28	0.48	0.125
c28060_g1	4.655	0.315	0	0
c28065_g1	54.675	65.16	93.38	22.7
c28071_g1	0	0	0.415	2.89
c28075_g1	13.745	2.9	2.76	32.835
c28085_g1	22.94	23.14	22.98	7.535
c28092_g1	0.85	0.605	0.23	0.035
c28108_g1	1.05	0.04	0	0
c28114_g1	0.61	0.195	0	0
c28120_g1	0.075	0.065	0.26	19.315
c28121_g1	0.085	0.815	0.245	0.045
c28127_g1	0.545	0.06	0.735	0.36
c28137_g1	1.635	1.685	0.61	0.55
c28138_g1	0	0.06	0.235	5.51
c28141_g1	3.72	0.18	0	0
c28142_g1	1.69	2.555	1.585	2.63
c28145_g1	4.325	1.145	0.625	0.66
c28153_g1	0.795	0.56	0.395	0
c28154_g1	0.845	0.55	0.07	0.02
c28156_g1	25.48	9.49	0.375	0.53
c28161_g1	1.85	1.555	0	0
c28165_g1	2.94	5.73	8.23	20.16
c28168_g1	12.26	15.21	4.99	13.7
c28169_g1	4.72	6.47	0.195	0.785
c28170_g2	0.495	0	0.02	0.025
c28174_g1	1.97	0.515	0	0
c28177_g1	59.965	47.58	39.69	3.93
c28186_g1	7.89	1.51	0.41	34.88
c28195_g1	43.07	41.35	21.355	17.605
c28205_g1	0	0	1.12	6.355
c28209_g1	0.715	0.69	1.91	1.27
c28214_g1	11.75	8.975	3.89	1.24
c28233_g1	113.065	51.12	15.035	34.43
c28240_g1	27.385	15.615	2.375	1.075
c28241_g1	0	0.135	3.615	0
c28242_g1	1.195	0.16	0.05	0.055
c28244_g1	303.045	909.305	189.83	0.05
c28259_g1	2.17	2.555	0.4	0.035
c28262_g1	2.05	2.1	1.095	0.085
c28267_g1	28.86	40.905	53.595	31.965
c28277_g1	10.705	5.99	2.33	2.475
c28288_g1	8.805	11.67	8.785	5.69
c28292_g1	4.33	6.945	17.48	10.545
c28303_g1	23.265	11.895	17.39	49.235
c28321_g1	0.2	0.425	1.83	0.44
c28322_g1	2.965	0.44	0.08	0
c28325_g1	0	0	0	1.685
c28329_g1	6.25	1.235	0	0.565
c28340_g1	72.195	60.105	57.795	74.815
c28342_g1	0.05	0.035	0.88	0.395
c28354_g1	22.02	2.6	0.075	0.03
c28355_g1	4.105	0	0.08	0
c28376_g1	12.845	9.125	3.325	1.465
c28379_g1	212.32	113.34	84.735	13.37
c28386_g1	4.82	7.675	5.545	0
c28390_g1	2.79	3.52	6.995	0.915
c28406_g1	0.525	1.08	2.24	0.175
c28410_g1	55.61	46.86	38.465	45.92
c28424_g1	9.885	0.775	0.27	0.06
c28428_g1	43.575	42.325	27.365	7.115
c28428_g2	0.835	0.79	0.145	0.065
c28440_g1	15.295	8.04	1.61	1.07
c28446_g1	122.695	89.72	96.74	120.6
c28456_g1	108.435	84.46	34.605	49.265
c28460_g1	42.69	47.545	50.19	4.735
c28468_g2	17.775	19.3	64.82	55.41
c28478_g1	0	0.22	7.9	0.045
c28486_g1	0.325	0.36	3.47	0.105
c28490_g1	5.64	17.165	7.74	16.075
c28496_g1	0	0.29	1.02	0.055
c28502_g1	2.315	0	0.24	21.04
c28542_g1	0	0.03	0.01	0.405
c28546_g1	24.145	2.225	0.225	0.42
c28554_g1	0.32	0.045	0	2.335
c28563_g1	0.23	0.1	0	3.57
c28569_g1	0	0	0.29	3.735
c28576_g1	0	0	0	21.015
c28577_g1	0.78	1.58	0.095	1.305
c28581_g1	4.315	3.165	1.76	2.115
c28585_g1	3.47	2.035	0.965	0.095
c28590_g1	0.06	0	0	2.545
c28592_g1	0.405	0.29	2.21	2.73
c28631_g1	0.11	0	1.36	0.205
c28644_g1	1.705	0.495	0.015	0.34
c28647_g1	0	2.485	1.365	0.445
c28671_g1	2.975	1.475	0.485	0.335
c28673_g1	6.47	25.72	60.665	90.08
c28680_g1	1.19	1.24	24.555	2604.89
c28681_g1	10.355	5.79	1.635	1.41
c28684_g1	1.955	0.38	0	1.82
c28697_g1	17.27	6.575	0.58	0.135
c28701_g2	12.7	9.315	7.39	49.225
c28714_g1	0.745	0.165	0	0.155
c28726_g1	2.94	1.55	1.425	0.62
c28732_g1	4.21	8.885	44.84	6.745
c28739_g1	27.75	25.55	32.34	19.3
c28743_g1	7.91	2.99	0.255	0.065
c28748_g1	5.05	0.905	2.67	40.155
c28756_g1	24.865	10.89	3.55	1.46
c28757_g1	15.305	21.12	29.96	93.195
c28759_g1	7.635	10.78	7.035	0.13
c28766_g1	74.465	127.475	164.695	54.245
c28768_g1	128.32	132.085	161.045	195.73
c28771_g1	0.905	0.28	0.045	0.025
c28775_g1	8.305	6.27	7.34	12.43
c28782_g2	0	0	0.515	0
c28805_g1	15.71	13.97	10.065	8.325
c28827_g1	61.925	92.985	65.005	14.85
c28830_g1	5.47	1.185	15.305	17.24
c28843_g1	11.175	4.165	0.545	1.19
c28846_g1	0.09	0	0.14	8.73
c2885_g1	1.065	1.025	2.78	10.77
c28864_g1	5.22	7.22	11.08	11
c28868_g1	2.325	1.28	0.98	85.26
c28872_g1	0.785	0.3	0.035	0
c28878_g1	1.525	1.85	3.96	0.645
c28890_g1	27.695	0.12	0.03	0.03
c28909_g2	68.43	58.05	44.47	31.165
c28915_g1	7.54	5.12	3.485	0.88
c28919_g1	1.145	0.63	0.195	0.3
c2891_g1	0	0	20.7	0.395
c28924_g2	1687.81	1655.56	1170.35	1185.46
c28926_g1	6.17	12.165	11.1	7.985
c28926_g2	4.385	5.5	7.62	4.995
c28934_g1	0	0	1.585	0
c28936_g1	0.335	1.635	0.23	0
c28937_g1	2.92	1.11	0	0
c28940_g1	5.165	3.485	1.89	3.66
c28942_g1	4.02	0	0	0
c28952_g1	4.09	4.12	2.06	1.075
c28969_g1	15.355	14.35	10.91	2.33
c28971_g1	2.875	7.485	23.725	14.845
c28982_g1	0.41	1.005	2.405	0
c28987_g1	0	0	5.44	0.215
c28993_g1	30.73	12.465	1.63	0.81
c28995_g1	16.06	19.47	22.855	9.485
c28996_g1	4.14	7.59	3.585	0.505
c29001_g1	0	0.135	1.62	0.09
c29009_g1	11.295	15.755	35.845	48.665
c29018_g1	0	0	0.435	8.27
c29023_g1	6.165	5.9	1.4	0.08
c29024_g1	0.82	0.235	0.195	5.34
c29046_g1	0.175	0.25	5.495	0.285
c29056_g1	11.05	3.095	0.165	0.21
c29057_g1	2.985	1.185	0.01	0
c29058_g1	519.55	1530.22	307.015	1.92
c29063_g2	45.1	59.99	33.305	18.03
c29066_g1	4.095	0.77	0	0.11
c29068_g1	12.465	10.745	12.85	19.12
c29072_g1	0	1.1	1.775	54.71
c29086_g1	0	0.09	0.075	21.22
c29086_g2	0	0	0	1.865
c29087_g1	19.675	36.415	45.07	79.085
c29090_g1	10.67	3.455	0.57	0.04
c29093_g1	7.2	17.49	5.495	0.085
c29093_g2	6.735	13.605	4.01	0.05
c29097_g2	1.345	1.62	6.27	4.625
c29116_g1	0.03	0.11	50.62	13.44
c29118_g1	0.14	0.21	1.605	1.785
c29127_g1	1.655	3.27	4.71	3.355
c29128_g1	29.09	33.31	13.29	2.535
c29135_g1	0.685	0.07	0	4.635
c29137_g1	3.9	1.6	0.41	0.06
c29144_g1	2.595	1.655	0.19	0.04
c29145_g1	0	0	0.02	3.01
c29153_g1	6.205	5.535	1.92	9.03
c29166_g2	1.26	0	0.115	0
c29170_g1	1.765	1.46	0.7	6.105
c29171_g1	0.11	0.265	3.26	0.08
c29175_g1	0.855	0.37	0.91	1.88
c29177_g1	0.915	1.23	2.605	1.34
c29180_g1	0	0.645	2.49	0
c29182_g2	90.07	78.325	87.68	64.065
c29183_g1	9.75	0.635	0.41	0.055
c29196_g1	0.22	1.925	0.63	0
c29202_g1	0.02	0.01	0	6.6
c29205_g1	5.37	6.845	0.325	0.25
c29205_g2	3.845	5.475	0.445	0.145
c29212_g1	21.225	21.555	36.455	30.31
c29214_g1	2.34	0.255	0	0
c29221_g1	1.145	0.075	0.065	0.04
c29224_g1	0.215	0.045	0.04	11.42
c29227_g1	0	0	1.36	0.37
c29247_g1	6.7	9.67	11.135	14.305
c29248_g1	2.52	0.385	0.095	0.295
c29254_g1	0	0.2	8.51	0.175
c29262_g1	5.85	0.765	0.275	3.4
c29270_g1	0.61	1.275	0.33	0.025
c29272_g1	2.665	4.995	10.31	0.535
c29273_g1	5.51	2.45	0.655	0
c29277_g1	1.815	0.565	559.22	125.935
c29278_g1	1.835	1.04	2.29	0.425
c29287_g1	6.58	14.99	8.115	0.19
c29298_g2	7.89	16.655	3.47	0.315
c29299_g1	37.35	37.265	39.385	22.18
c29300_g1	0.525	0	2.18	26.36
c29300_g2	0.235	0.32	3.24	40.025
c29301_g2	0.695	0.395	0.14	0.99
c29313_g1	5.16	0	0	0
c29315_g1	19.825	14.96	12.175	11.865
c29318_g1	2.14	0.43	0.03	0
c29330_g1	33.085	15.55	2.045	0.44
c29332_g1	7.2	12.1	4.19	1.69
c29336_g1	0.025	0	1.04	0.04
c29337_g1	0.42	0.055	0	0.07
c29347_g1	1.5	0.19	0.29	0.315
c29351_g1	1.24	2.215	4.185	0.985
c29354_g1	0.33	0.99	1.855	2.425
c29360_g1	93.55	79.44	85.055	75.2
c29361_g1	0.23	1.535	0.23	0
c29369_g1	3.125	4.195	2.87	7.985
c29370_g1	10.61	6.32	2.08	0
c29375_g1	145.735	89.47	53.945	77.48
c29376_g1	1.845	0.515	0.195	0.14
c29378_g1	0	0.055	1.22	0.195
c29379_g1	76.75	65.665	60.85	17.45
c29383_g1	8.185	11.185	13.725	7.075
c29387_g1	0.49	0	0.17	0.01
c29392_g1	25.67	21.575	25.71	29.685
c29397_g1	6.16	6.005	2.475	0.4
c29406_g2	5.965	3.66	3.23	3.915
c29407_g1	0	0.045	0.095	48.915
c29412_g1	12.46	8.435	2.295	0.25
c29427_g1	0	0.025	0.505	0.05
c29445_g1	0.92	0.095	0.065	0.26
c29448_g1	1.425	1.945	1.785	155.555
c29454_g1	27.09	13.95	17.535	0.495
c29456_g1	10.605	4.92	1.985	2.395
c29462_g1	81.05	49.025	26.155	4.45
c29463_g1	2.36	0.83	0.2	0.13
c29466_g1	26.695	20.46	12.29	8.08
c29470_g1	68.99	67.925	112.415	53.6
c29473_g1	2.195	3.065	37.165	32.605
c29481_g1	16.875	14.08	29.72	132.75
c29483_g1	0.02	0.13	1.245	0.07
c29494_g1	4.5	2.265	0.335	0.025
c29499_g1	30.715	29.325	39.585	13.35
c294_g1	0.75	0.795	0.25	0.08
c29501_g1	8.58	13.26	7.235	4.345
c29504_g1	27.66	16.835	24.005	3.13
c29507_g1	31.69	41.36	34.74	127.65
c29525_g1	89.59	76.89	11.67	0.11
c29527_g1	17.52	22.52	17.475	1.59
c29528_g1	0.11	0.915	4.615	0.795
c29534_g1	8.655	7.47	5.24	3.49
c29538_g1	30.075	34.235	41.72	20.55
c29540_g1	55.855	57.595	100.14	50.94
c29541_g1	0.41	0.065	1.105	0.1
c29545_g1	0	0.035	0.22	1.385
c29547_g1	7.975	8.45	1.335	7.135
c29555_g1	0.515	0.18	1.89	0.385
c29563_g1	0.725	0.13	0.03	0.03
c29569_g1	0.06	0.04	0.01	0.69
c29572_g2	0	0	0.89	0.1
c29582_g1	11.175	1.305	0.06	0.095
c29585_g1	17.29	12.315	8.6	0.4
c29586_g1	0.465	0.03	0.195	9.955
c29587_g2	0	0.11	0.38	82.57
c29588_g1	0.18	0.43	0.595	3.79
c29603_g1	0	0.38	9.66	0
c29609_g1	1.535	1.005	0.205	0.78
c29614_g1	566.29	478.53	267.435	191.455
c29617_g1	85.48	80.165	59.72	206.98
c29621_g1	1.41	0.725	0	0
c29625_g1	279.02	351.23	33.045	1.735
c29626_g1	3.51	2.915	5.515	1.99
c29635_g1	37.6	92.92	255.49	28.395
c29646_g1	4.465	3	1.575	8.06
c29647_g1	0.855	0	0	0
c29648_g1	1.54	0.82	0.525	0.225
c29651_g3	32.02	29.49	1.68	0.025
c29653_g2	37.045	45.33	28.825	8.825
c29657_g1	108.71	95.245	69.065	61.635
c29669_g1	0.045	0	0.18	0.195
c29671_g2	40.18	2.73	0.695	1.935
c29680_g1	1.235	1.7	2.57	2.575
c29685_g1	0.145	0.415	0.535	1.17
c29690_g1	1.025	3.135	0.23	0.045
c29691_g1	16.99	3.335	1.31	1.085
c29693_g1	0.15	0.085	0.205	10.77
c29698_g1	279.12	30.065	1.965	26.925
c29699_g1	7.835	46.26	0.64	17.81
c29700_g1	19.095	8.165	0.48	0.56
c29708_g1	0.525	0.035	0	0.135
c29711_g1	0.245	0.76	17.675	0
c29712_g1	21.205	23.365	23.65	151.8
c29713_g1	4.265	3.11	2.085	5.215
c29718_g1	38.62	91.095	16.345	2.93
c29723_g1	1.61	2.61	8.2	8.695
c29724_g1	97.455	69.7	57.29	82.685
c29728_g1	12.085	8.125	1.595	4.01
c29730_g1	1.625	0.745	0	0
c29732_g1	0.34	0.64	2.31	2.58
c29735_g1	33.63	22.22	25.61	58.39
c29736_g1	8.11	5.385	2.89	2.675
c29737_g1	0.12	0.08	0.05	10.555
c29744_g1	3.875	3.735	7.3	3.435
c29746_g1	0.335	0.52	0.025	0.03
c29748_g1	3.75	6.33	2.665	0.135
c29750_g1	0.09	0.28	7.295	0.375
c29755_g1	0.615	0.405	0.05	0
c29760_g1	6.995	8.71	12.175	4.055
c29767_g1	2.415	6.275	5.28	0.1
c29768_g1	1.8	0.98	2.21	7.465
c29775_g1	33.21	23.14	10.96	4.665
c29776_g1	3.945	4.98	7.705	10.705
c29786_g1	3.225	5.06	9.76	0.025
c29789_g1	219.425	258.73	331.735	30.79
c29791_g1	5.43	2.235	0.595	1.575
c29792_g1	4.38	1.715	9.255	6.53
c29793_g1	8.955	8.68	11.55	5.545
c29796_g1	0.065	1.17	1.97	0
c29798_g1	28.24	58.175	9.665	1.485
c29799_g1	0.02	0	1.57	0.05
c29803_g1	0	0	1.105	0.035
c29805_g2	0.23	0.05	0	0.215
c29825_g1	12.485	9.86	0.635	0.145
c29826_g1	0	0	2.805	0.235
c29828_g1	2.17	2.795	1.06	0.085
c29832_g1	0.465	0	3.87	0.1
c29837_g1	4.925	3.24	0.45	0
c29855_g1	0	0	0.52	0.055
c29856_g1	40.33	28.95	14.065	0.12
c29860_g1	4.22	5.275	9.58	46.775
c29870_g1	0	0.165	9.11	0.135
c29875_g1	14.65	25.945	22.265	36.58
c29877_g1	0	0	0.62	8.22
c29879_g1	9.565	9.715	4.16	17.695
c29884_g1	4.345	1.225	2.945	0.905
c29888_g1	4.715	3.635	5.005	1.17
c29890_g1	16.215	34.38	12.86	0.115
c29897_g1	9.925	9.925	9.145	0.81
c29904_g1	548.3	590.935	381.23	508.34
c29910_g1	1.47	0.58	0.025	0
c29916_g1	14.77	9.11	0.365	0.69
c29921_g1	3.835	4.56	1.535	0.045
c29929_g1	0	0.18	1.445	0
c29931_g1	0.11	0.02	0.35	0.01
c29933_g1	4095.27	3341.18	1512.37	935.41
c29940_g1	4.215	4.55	10.37	11.47
c29947_g1	24.515	20.03	11.79	2.555
c29952_g1	44.14	56.275	77.565	1271.92
c29953_g1	279.25	201.12	126.015	33.8
c29955_g1	15.71	17.75	23.33	62.07
c29956_g1	3.185	0	0	0
c29959_g1	66.79	97.975	103.7	31.55
c29964_g4	32.23	20.745	3.26	0.965
c29967_g1	4.67	1.82	0.155	1.125
c29968_g1	149.515	110.415	86.72	42.205
c29972_g1	0.095	0.6	11.88	0.73
c29978_g1	25.45	25.58	16.39	2.105
c29982_g1	655.38	511.75	300.045	214.275
c29983_g1	11.385	0	0.02	0
c29992_g1	22.17	26.995	63.745	229.12
c29994_g1	1.945	1.91	0.38	0.705
c29995_g1	1.785	2.52	1.83	48.47
c30002_g1	15.57	15.325	12.035	2.24
c30009_g1	0.095	1.065	0.075	0
c30014_g1	0	0	0	2.985
c30017_g1	35.555	21.56	22.345	19.985
c30018_g1	16.92	11.82	9.285	0.57
c30020_g1	746.31	2353.04	504.935	19.835
c30020_g2	465.59	1595.32	290.635	11.13
c30021_g1	2.395	1.24	1.64	10.94
c30031_g1	11.25	17.88	16.48	75.905
c30035_g1	29.195	39.795	71.45	63.74
c30037_g2	12.95	14.035	23.645	3.265
c30045_g1	0.64	0.105	0	0
c30046_g1	124.895	145.04	132.63	11.98
c30048_g1	0	0.025	0.69	15.54
c30050_g1	4.235	2.615	0.41	0.8
c30054_g1	4.44	0	0	0
c30060_g1	12.985	16.67	0.38	0.045
c30067_g1	0.755	0.49	0.115	0.555
c30068_g1	0.205	0.42	1.38	5.1
c30072_g1	5.26	13.18	19.195	21.67
c30073_g1	26.37	23.195	15.135	0.265
c30078_g1	16.38	15.985	14.815	25.65
c30079_g1	0.745	0.07	0.05	0.055
c30081_g1	5.685	1.245	0	0
c30081_g2	9.19	1.08	0	0
c30087_g1	0.09	3.185	1.31	0.21
c30096_g1	0.46	0.865	2.74	19.04
c30105_g1	3.355	0.935	0.66	0.905
c30106_g1	8.865	5.35	3.58	2.705
c30107_g1	13.505	13.615	7.965	5.055
c30116_g1	0.67	1.44	1.11	10.13
c30125_g1	1.295	0.185	0.91	0.145
c30129_g1	0	0	1.555	9.355
c30129_g2	0	0.065	0.7	1.67
c30132_g1	10.955	12.55	4.155	0.905
c30135_g1	0.09	0.27	4.67	23.415
c30141_g1	3.89	6.875	6.405	2.23
c30144_g1	62.2	17.135	1.84	0.045
c30151_g1	42.155	40.775	28.935	12.415
c30162_g1	1.945	6.11	6.345	3.48
c30165_g1	3.365	2.435	0.635	2.04
c30176_g1	23.69	16.505	3.67	1.42
c30184_g1	0.38	0	0	13.985
c30188_g1	0.705	4.755	13.015	8.42
c30199_g1	0.24	0.17	5.605	0
c30202_g1	0.73	0.185	0.02	0
c30209_g1	13.88	13.96	9.915	137.985
c30218_g1	1.86	0.925	0.79	4.24
c30220_g1	0.715	0.875	1.73	5.1
c30227_g1	4.08	1.04	0.06	0.16
c30232_g1	3.12	1.41	0.325	0.13
c30233_g1	2.265	0.305	0.47	0.975
c30234_g2	9.905	8.79	11.12	6.67
c30236_g1	77.325	59.5	43.96	27.225
c30238_g1	0.645	4.445	0.665	0.45
c30239_g1	9.46	11.175	3.85	0.055
c30243_g1	1.205	0.655	0.03	0.07
c30250_g1	0	3.235	0.57	0
c30254_g3	1.445	0.965	0.48	1.125
c30256_g1	1.495	2.105	0.695	0.11
c30257_g1	3748.24	1406.82	42.615	5.5
c30262_g1	11.11	10.45	8.325	17.615
c30263_g1	0	0.025	1.43	0
c30273_g1	1.045	0.93	0.225	0.14
c30275_g1	211.94	218.28	47.555	55.365
c30276_g1	9.255	2.52	0.325	0.22
c30280_g2	15.45	57.805	11.925	2.575
c30298_g1	0.115	0	0.735	7.89
c30302_g1	48.955	52.85	53.535	25.14
c30303_g1	7.47	2.925	0.605	0.49
c30304_g1	1.425	0.91	0.125	4.125
c30307_g1	0.115	0.22	12.505	1.145
c30312_g1	0.2	0.055	0.01	3.275
c30315_g1	1.28	0.165	0.09	0
c30319_g1	7.81	8.935	11.675	3.15
c30324_g1	48.61	43.695	49.145	25.67
c30325_g1	0.035	0	0.43	0.09
c30329_g1	0	0	0	1.64
c30333_g1	4.45	0.095	0	0.04
c30337_g1	109.585	201.81	36.205	44.14
c30344_g1	174.3	184.215	165.255	2543.89
c30346_g1	2.815	3.79	1.16	0.15
c30348_g1	2	1.14	6.12	1.3
c30349_g1	0.985	0.375	0.04	0.045
c30352_g1	11.45	11.925	6.615	2.955
c30353_g1	0.025	0	0.61	0.14
c30359_g1	3.415	1.275	0.205	0
c30361_g1	4.325	13.075	39.33	708.46
c30369_g2	0	0	0.01	1.465
c30376_g1	4.425	7.195	6.275	2.82
c30380_g1	1.235	0.205	0.025	0
c30387_g1	5.115	0.265	0.025	0.1
c30395_g1	0.04	0.23	0.81	0.335
c30399_g1	149.565	115.06	5.01	0.795
c30405_g1	4.125	11.71	0.46	0
c30410_g1	0.59	0	0	0
c30424_g1	0.895	1.3	1.06	0
c30429_g1	7.47	6	2.815	3.115
c30434_g1	0.03	0	0.125	17.69
c30435_g1	16.38	28.43	13.495	8.87
c30437_g1	24.955	38.14	19.645	13.425
c30438_g1	2.145	5.62	4.455	6.315
c30438_g2	1.87	0.035	0	0
c30441_g1	0.13	0.015	0	2.085
c30442_g1	38.99	18.205	50.47	58.735
c30448_g1	0.75	0.28	0	0
c30454_g1	1.115	0.955	0.115	0.29
c30454_g2	0.335	0.27	0.035	0.065
c30464_g1	3.93	0.99	0.43	0
c30474_g1	23.53	22.64	26.97	24.955
c30475_g1	53.45	43.48	65.6	484.935
c30478_g1	0.555	2.295	6.5	1.015
c30483_g1	0	0.07	1.595	0
c30486_g1	1.075	3.81	1.375	0.28
c30490_g1	0.04	0	0.83	0
c30505_g1	4.52	5.755	42.355	9.205
c30512_g1	1156.37	632.555	40.12	8.67
c30514_g1	0.555	2.105	2.505	2.865
c30522_g1	13.75	34.775	43.745	90.255
c30532_g1	0	0	4.59	0
c30538_g1	78.185	61.005	34.18	1.23
c30541_g1	10.15	7.985	5.415	0.09
c30543_g1	0	0.38	0.345	3.57
c30544_g1	24.1	22.505	10.14	7.075
c30545_g1	17.845	19.8	13.17	9.695
c30546_g1	5.57	5.26	9.61	1.63
c30551_g1	7.675	0.035	0.035	0.075
c30561_g1	231.83	214.835	33.345	0.75
c30567_g1	2.285	3.945	5.34	0.08
c30569_g1	2.735	0.755	0.145	0.11
c30574_g1	4.485	3.035	3.63	28.485
c30578_g1	18.225	18.84	5.72	0.62
c30579_g1	2.61	5.65	18.405	17.87
c30589_g1	8.995	7.17	2.905	2.285
c30591_g1	0.055	0.11	0.825	0.04
c30592_g1	9.82	10.17	4.75	1.015
c30601_g1	2.51	1.52	0.28	0.11
c30602_g1	15.54	13.57	18.92	14.555
c30621_g1	2.165	27.25	21.83	2.27
c30621_g2	3.725	46.035	30.645	3.7
c30630_g1	190.435	116.03	65.3	10.58
c30638_g1	15.765	28.24	9.13	1.59
c30644_g1	36.755	48.705	36.96	6.28
c30646_g2	0	0.015	0	1.105
c30650_g1	7.825	12.07	10.05	2.625
c30654_g1	0.345	0.335	2.48	3.275
c30658_g1	15.335	0.075	0	0
c30660_g1	1004.61	945.935	693.37	439.615
c30667_g1	0.06	0.05	0.11	1.855
c30674_g1	7.805	1.87	0.57	36.525
c30684_g1	1.61	0.37	0.46	0.45
c30688_g1	3.05	42.335	2691.92	134.5
c30703_g2	2.405	4.745	0.665	3.02
c30704_g1	0	0.05	2.195	0.1
c30709_g1	0.025	0	0.575	6.265
c30711_g1	1.23	0	0.745	0.12
c30718_g1	4.59	15.11	17.365	18.44
c30721_g1	18.22	8.71	5.36	1.38
c30727_g1	14.115	11.685	14.47	9.055
c30729_g1	3.665	3.945	8.52	8.555
c30735_g1	2248.22	1400.81	357.49	37.29
c30740_g1	2.115	1.08	0.275	0
c30744_g1	0	0.03	0.185	10.57
c30746_g1	7.745	0	0	0
c30747_g1	0	0	0.81	3.07
c30748_g1	0.79	11.485	7.17	0.66
c30750_g1	7.765	13.03	6.75	0.95
c30761_g1	0.005	0.01	9.7	1.9
c30763_g1	0.025	0.02	0	1.145
c30767_g2	0	0	1.99	0.095
c30768_g1	28.58	26.145	31.76	13.7
c30772_g1	2.675	6.595	11.65	4.83
c30786_g1	7.885	12.43	6.465	14.97
c30789_g1	3.155	7.58	6.94	24.22
c30793_g1	493.41	393.08	426.83	268.58
c30804_g1	0.68	0.285	0.04	0
c30817_g1	0.08	0.01	0	1.97
c30817_g3	0	0	0.06	0.98
c30820_g1	0	0.48	1.53	0.09
c30827_g1	0.73	4.625	28.595	54.515
c30833_g1	5.88	4.265	2.3	1.34
c30843_g1	0	0.075	1.185	0
c30845_g1	22.035	20.2	27.25	29.29
c30848_g1	7.055	9.09	0.675	0.325
c30849_g1	3.595	1.66	0.14	0
c30861_g1	178.495	110.62	115.895	212.595
c30864_g1	7.825	2.705	0.695	1.94
c30866_g1	0	0	0.82	0.065
c30869_g1	12.025	3.765	90.355	38.85
c30870_g1	0.785	0.345	0.095	0.075
c30882_g1	10.15	22.92	36.375	11.19
c30884_g1	18.625	8.595	3.62	4.66
c30888_g1	21.775	11.32	0.025	0.025
c30889_g1	54.38	114.43	182.295	10.71
c30890_g1	2.715	4.5	1.24	3.2
c30898_g1	8.555	6.64	4.32	0
c30902_g1	0	0.065	0.015	0.74
c30906_g1	0	0.065	0.455	0.03
c30914_g1	6.105	2.31	1.22	4.995
c30925_g1	13.4	10.06	12.64	10.29
c30926_g1	18.51	14.07	10.91	7.475
c30927_g1	0	0.06	1.375	0.3
c30928_g1	18.48	33.14	35.385	19.3
c30933_g1	0.56	0.08	0.045	0.015
c30937_g1	4.03	0.39	0.04	0
c30939_g1	0.305	0.305	1.285	0.1
c30942_g1	14.905	15.695	56.525	59.995
c30943_g2	84.31	43.17	23.685	35.61
c30947_g1	9.655	6.755	3.395	1.155
c30954_g1	13.21	12.67	9.74	0.985
c30957_g1	0.29	0.42	1.335	0.125
c30960_g1	0.145	0.86	0.085	6.2
c30961_g1	3.335	3.38	37.715	0.88
c30963_g1	3.535	2.355	0.68	0.275
c30970_g1	0	0.045	0.625	0.02
c30973_g1	52.71	44.335	45.52	10.5
c30977_g1	1.73	0.44	0.035	0.12
c30979_g1	4.545	8.12	1.07	1.49
c30990_g1	9.355	7.875	10.31	4.015
c30992_g1	0	0	2.325	0
c30993_g1	4.9	13.715	2.7	0.225
c30994_g1	72.56	51.235	35.94	27.265
c30996_g1	1.065	0.04	0	0.175
c30997_g1	0.04	0.47	3.185	0.03
c31004_g1	0.265	0.86	1.19	33.68
c31008_g1	22.08	21.535	31.27	29.555
c31010_g1	1.46	9.97	15.605	1.33
c31014_g1	2.395	13.83	2.75	0.255
c31015_g1	0.835	0.05	0.015	0.03
c31017_g1	7.52	3.77	1.16	0.285
c31024_g1	7.755	3.355	0.235	0.175
c31026_g1	0	0	13.895	2.815
c31030_g1	11.22	10.93	14.295	8.73
c31044_g1	14.52	9.22	3.55	1.795
c31045_g1	7.015	3.325	2.545	59.72
c3104_g1	2.545	1.575	1.23	1.43
c31058_g1	8.045	10.535	16.65	15.08
c31060_g1	0	0.825	8.06	0.035
c31062_g1	6.38	5.85	3.645	10.18
c31064_g1	3.28	0.845	0.16	0.04
c31073_g1	9.885	14.295	22.26	30.485
c31074_g1	0.07	0.265	3.285	2.855
c31074_g2	0	0.285	1.835	1.1
c31075_g1	16.295	19.905	17.09	6.62
c31079_g1	18.175	9.91	12.11	6.395
c31081_g1	0.065	0	2.685	0.285
c31087_g1	0.06	0.045	1.18	8.725
c31089_g2	16.075	3.045	0.1	0
c31100_g1	8.06	2.81	0.975	0.63
c31102_g2	4.04	0.1	0	1.115
c31108_g1	4.89	2.38	0.49	16.805
c31112_g1	8.505	9.185	14.91	4.4
c31116_g1	1.325	0.485	0.27	0.165
c31118_g1	0.05	0.6	0.76	1.57
c31119_g1	5.255	4.165	1.475	3.04
c31119_g2	2.41	2.47	0.56	1.96
c31121_g1	1.675	1.89	0.61	0.135
c31124_g1	0.11	0.235	0.135	3.86
c31141_g1	2.625	0.955	0.24	0.51
c31146_g1	44.605	67.81	15.61	0.24
c31148_g1	0.845	0.43	0	0.04
c31149_g1	17.41	7.515	5.43	5.58
c31153_g1	6.58	2.575	1.525	1.435
c31157_g1	14.68	28.47	55.48	35.6
c31162_g1	0	0.08	0.015	0.52
c31168_g1	5.225	8.15	3.285	0.195
c31169_g1	22.745	17.965	28.11	31.81
c31173_g1	20.505	15.29	1.025	0.165
c31180_g1	0.16	0.295	1.47	0.11
c31197_g1	7.155	6.03	3.3	2.665
c31200_g1	0	1.505	0.555	1.42
c31202_g1	106.17	101.135	55.325	38.395
c31206_g1	0.28	0.385	0.015	0.145
c31206_g2	27.02	25.765	9.055	16.205
c31207_g1	6.655	11.87	5.73	1.685
c3120_g1	6.865	4.335	2.5	0.61
c31212_g1	22.465	21.815	36.065	26.68
c31217_g1	0.035	0	0.11	1.22
c31221_g1	100.405	104.155	126.95	79.51
c31222_g1	2.91	2.29	0.14	0.325
c31223_g1	0	0.16	0.645	2.115
c31227_g1	19.615	10.24	6.785	0.445
c31228_g1	2.105	0.71	0.555	0.07
c31232_g1	204.26	162.155	135.19	108.07
c31237_g1	2.955	1.645	0.34	0.47
c31250_g1	4.63	4.99	0.74	0.805
c31256_g1	0.035	0	0.085	1.305
c31257_g1	1.2	0.55	0.215	0.165
c31258_g1	0.305	0.35	8.73	1.005
c31261_g1	38.11	30.69	33.755	2.755
c31264_g2	11.57	9.755	18.665	12.81
c31266_g1	0.04	0	0.095	2.74
c31268_g1	11.03	8.31	5.295	5.335
c31275_g1	49.19	50.41	61.965	4.28
c31278_g1	40.315	39.3	47.29	24.695
c31282_g1	6.545	0.505	0.15	0.2
c31287_g1	7.02	0.285	0.035	0.02
c31288_g1	0.13	0.465	1.47	0.685
c31296_g1	5.585	11.63	3.6	0.145
c31298_g1	3.625	1.03	5.145	18.065
c31299_g1	52.84	58.91	71.36	93.265
c31302_g1	2.47	0.805	0.565	1.04
c31303_g1	10.52	9.815	8.985	1.35
c31305_g1	0.095	0.105	3.83	11.9
c31307_g1	2.835	2.625	0.06	17.165
c31308_g1	39.42	14.96	1.995	9.835
c31311_g1	6.28	7.415	8.065	8.755
c31317_g1	5.625	1.225	0.215	0.305
c31317_g2	9.59	1.685	0.495	0.76
c31325_g1	0.125	0	0	2.565
c31330_g1	0	0	0	1.455
c31338_g1	1.235	1.3	1.645	6.17
c31342_g1	1.555	0.73	0	0
c31343_g1	9.445	16.845	17.96	8.365
c31345_g1	0	0	3.27	0.15
c31348_g1	85.565	92.515	143.93	108.52
c31353_g2	0.045	0.02	0.5	2.595
c31362_g1	5.82	4.27	2.11	1.995
c31365_g1	0	0	0	0.745
c31371_g1	0	0.21	1.67	5.36
c31374_g1	15.58	16.315	10.66	7.805
c31379_g1	19.29	14.89	3.67	0.035
c31380_g1	5.78	1.025	0.64	0.225
c31383_g1	10.94	12.795	8.12	26.62
c31385_g1	10.41	9.45	17.44	26.26
c31390_g1	4.525	7.425	4.01	0.555
c31391_g1	10.125	6.665	7.205	18.255
c31392_g1	9.31	4	0.745	0.865
c31394_g2	5.475	0.09	0.18	0
c31395_g1	0.05	0.28	1.45	0.075
c31398_g1	2.98	8.02	6.715	4.905
c31400_g1	9.83	8.975	5.395	4.575
c31403_g1	24.975	80.72	16.125	1.87
c31406_g1	22.405	5.4	0.115	0
c31416_g1	4.72	4.25	3.52	31.175
c31424_g1	137.375	59.425	68.305	133.32
c31425_g1	18.57	10.885	2.615	13.095
c31427_g1	12.98	9.02	4.12	1.815
c31429_g1	0.005	0.015	1.525	2.855
c31431_g1	27.925	30.155	32.82	15.415
c31438_g1	5.55	6.735	4.675	1.605
c31439_g1	15.865	12.06	19.335	20.18
c31441_g1	36.675	2.33	2.74	2.035
c31443_g1	50.355	52.095	45.755	4.045
c31445_g1	7.315	6.08	2.345	2.38
c31448_g1	34.945	63.96	71.03	238.985
c31450_g1	0	0.175	0.555	0
c31451_g1	6.745	2.89	0.725	0.555
c31452_g1	47.935	54.995	47.665	4.965
c31453_g1	0.215	0	0.135	4.555
c31455_g1	7.77	2	0.155	0.025
c31458_g1	0	0	1.385	0.01
c31459_g1	257.345	217.48	99.48	53.695
c31473_g1	0	0	0	14.44
c31478_g1	70.055	53.405	41.695	41.12
c31480_g1	0.045	0.14	0.1	35.895
c31482_g1	1.26	0.375	0.06	0
c31483_g1	11.225	11.61	15.48	4.905
c31491_g1	0.425	3.17	0.19	0.295
c31495_g1	2.45	2.92	3.9	1.345
c31496_g1	39.135	45.085	49.31	7.46
c31497_g1	0.06	0.065	0.405	2.035
c31498_g1	3.77	5.26	8.035	6.27
c31510_g1	0.115	0.025	0.13	1.155
c31511_g1	1.89	0.445	0.05	1.37
c31512_g1	0	0.11	0.065	4.19
c31515_g1	13.195	4.125	3.28	4.035
c31517_g1	32.37	17.905	10.75	6.195
c31518_g1	0.31	0.6	5.925	2.135
c31522_g1	0.695	0.4	0	0
c31522_g2	0.5	0.38	0	0
c31523_g1	6.155	8.02	9.27	8.83
c31524_g1	0.065	0.06	1.055	0.09
c31525_g1	0.505	1.345	0.185	0
c31526_g1	11.82	0.895	0.625	0.725
c31527_g1	6.685	1.63	0.105	0
c31528_g1	8.52	0.6	0.275	1
c31530_g1	0.03	0.095	1.84	0.11
c31531_g1	2.97	0.48	0.065	0.395
c31532_g1	0.095	0.785	1.195	0.8
c31537_g1	3.165	0.035	0.125	0
c31540_g1	3.03	1.245	0.955	0.28
c31541_g1	0.12	0.23	15.085	0.28
c31543_g1	0	0	0.015	0.965
c31547_g1	13.625	8.475	1.88	9.62
c31550_g1	2.375	0	0	0
c31551_g1	15.18	1.915	0.43	0.035
c31552_g1	51.39	50.54	65.82	46.135
c31553_g1	0.25	0	0.945	0
c31555_g1	4.78	3.375	0.435	0.135
c31557_g1	38.275	30.815	14.98	14.32
c31558_g1	3.445	0.085	0.155	0.04
c31562_g1	74.665	56.385	52.03	39.59
c31563_g1	0	0.18	18.685	1.285
c3156_g1	4.465	0.475	0.12	0
c31576_g1	1.325	1.04	0.155	0.315
c31577_g1	34.95	23.42	4.325	5.86
c31580_g1	15.205	16.66	21.835	9.01
c31585_g1	0.7	0.715	3.185	1.13
c31587_g2	4.59	2.325	0.725	0.185
c31590_g1	11.06	26.52	28.5	3.775
c31593_g1	19.155	40.61	37.97	10.41
c31595_g1	0.64	0	0	24.655
c31599_g1	4.455	4.915	1.905	0.42
c31601_g1	179.525	174.005	207.35	202.55
c31605_g1	9.67	6.205	4.745	0.69
c31606_g1	9.145	8.72	5.29	3.465
c31608_g1	4.64	0	0.07	0
c31612_g1	3.215	4.06	1.53	7.255
c31613_g1	0	0.545	1.82	0.215
c31623_g1	1.435	0.215	0	0
c31624_g1	0.425	0	0.145	0
c31628_g1	7.31	4.84	3.78	1.135
c31631_g1	0.555	0.03	0.015	0
c31634_g1	141.595	169.095	298.68	653.625
c31640_g1	28.06	18.51	16.455	2.565
c31640_g2	98.75	100.37	71.905	9.37
c31646_g1	1.17	2.885	0.535	0.07
c31646_g2	1.125	1.8	0.385	0
c31650_g1	12.875	1.175	0.475	6.225
c31654_g1	12.83	12.335	14.055	7.535
c31657_g1	5.995	5.81	10.38	3.09
c31662_g1	10.845	10.02	4.075	3.365
c31664_g1	2.865	2.6	1.98	9.075
c31668_g1	83.59	87.555	103.45	41.55
c31672_g1	6.465	9.18	9.88	4.09
c31673_g1	0.85	0.085	0.02	0.065
c31675_g1	0.81	0.055	1.11	0.035
c31676_g1	8.35	4.855	1.715	1.365
c31679_g1	1.85	0.415	0.28	0.045
c31682_g2	0.135	0.025	0.105	0.79
c31683_g1	43.71	223.44	477.36	220.685
c31685_g1	15.06	11.455	8.825	1.905
c31695_g2	19.25	18.7	31.04	15.135
c31696_g1	4.745	0.75	0.7	0.035
c31699_g1	6.095	3.74	1	0.16
c31706_g1	6.065	5.395	10.295	68.51
c31709_g1	0.715	0	0.025	0.09
c31711_g1	10.68	4.705	2.52	8.895
c31712_g1	1.18	0.39	0.89	2.67
c31713_g1	1.48	0.04	0.02	0.11
c31714_g1	27.99	18.97	13.035	11.02
c31718_g1	36.515	24.21	12.825	6.035
c31721_g1	4.65	5.14	2.26	0.035
c31721_g2	21.61	27.4	14.005	0.455
c31737_g1	1.505	0	0.07	0
c31739_g1	10.035	7.385	1.995	2.82
c31750_g1	0.08	0.27	0.725	1.005
c31751_g1	5.855	5.28	8.495	12.265
c31753_g1	3.495	1.64	1.12	0.345
c31754_g1	13.315	10.565	17.535	25.415
c31757_g1	12.45	2.13	0	0
c31763_g1	0.94	0.085	1.415	2.045
c31764_g1	86.09	65.14	11.91	4.66
c31765_g1	14.055	7.725	2.02	16.6
c31766_g1	255.765	76.655	45.41	6.525
c31769_g1	0.075	0.19	0.48	0.565
c31772_g1	15.505	0.69	0	0.13
c31776_g1	0.645	0.05	0	0.045
c31777_g1	0.385	2.335	5.595	186.545
c31778_g1	0.115	0.685	21.49	0.9
c31787_g1	6.435	8.335	3.495	0.11
c31788_g1	0	0	0.04	4.27
c31790_g1	0.105	0.055	1.07	0.92
c31793_g2	1.8	0.865	0.52	0.41
c31798_g1	16.87	13.215	6.45	6.375
c31799_g1	32.14	30.555	34.515	43.025
c31800_g1	4.585	5.105	0.705	0.06
c31802_g1	1.595	0.105	0.035	0
c31804_g1	0	0.04	0.05	1.135
c31810_g1	0	0	0	3.26
c31811_g1	5.675	5.325	2.71	33.61
c31812_g1	19.975	17.245	12.09	3.095
c31814_g1	0.85	0.185	0.05	0.02
c31820_g1	3.85	0.295	0.075	15.615
c31822_g1	3.725	1.055	0.035	0.105
c31827_g1	1.745	1.84	0.035	0.105
c31830_g1	2.745	0.995	0.105	0.275
c31834_g1	1.73	2.63	0.05	0.18
c31834_g2	2.375	1.485	0	0
c31835_g2	3.06	2.5	1.09	0.185
c31837_g1	0	0.045	0.04	15.675
[truncated: 18,961 more rows]
