# Supplementary material for: Comparative RNA-seq analysis of transcriptome dynamics during petal development in Rosa chinensis
Source: Sci Rep. 2017 Feb 22;7:43382. doi: 10.1038/srep43382 (PMC5320579; doi:10.1038/srep43382)
Supplement: Supplementary Table S 10 [file srep43382-s3.xls]

## Sheet: Supplementary Table S10
Supplementary Table S10
FB_CP vs. FB_GP. DEG_up						FB_CP vs. FB_GP. DEG_down						FB_PP vs. FB_CP. DEG_up						FB_PP vs. FB_CP. DEG_down						OF_PP vs. FB_PP. DEG_up						OF_PP vs. FB_PP. DEG_down
Gene_ID	FB_CP_readcount	FB_GP_readcount	log2FoldChange	pval	padj	Gene_ID	FB_CP_readcount	FB_GP_readcount	log2FoldChange	pval	padj	Gene_ID	FB_PP_readcount	FB_CP_readcount	log2FoldChange	pval	padj	Gene_ID	FB_PP_readcount	FB_CP_readcount	log2FoldChange	pval	padj	Gene_ID	OF_PP_readcount	FB_PP_readcount	log2FoldChange	pval	padj	Gene_ID	OF_PP_readcount	FB_PP_readcount	log2FoldChange	pval	padj
c29058_g1	5805.81	1733.45	1.7439	0	0	c27988_g1	11.4947	1273.3	-6.7915	0	0	c1892_g1	2528.53	225.402	3.4877	0	0	c24143_g1	12.8792	1602.07	-6.9587	0	0	c32865_g1	61625.8	29.4803	11.03	0	0	c37190_g1	651.942	94862.7	-7.185	2.0741e-260	7.9496e-257
c30020_g1	35895.4	10211.1	1.8137	0	0	c30257_g1	18596.7	44379	-1.2548	0	0	c20220_g1	2355.4	107.891	4.4483	0	0	c27942_g1	119.601	11376.9	-6.5717	0	0	c33561_g1	71242.4	44.7376	10.637	0	0	c47817_g2	241.396	37579.4	-7.2824	1.1039e-259	4.0549e-256
c30020_g2	14829	3864.56	1.94	0	0	c32239_g1	966.544	4525.08	-2.227	0	0	c21258_g1	7466.67	1614.04	2.2098	0	0	c29625_g1	957.93	9366.61	-3.2895	0	0	c38221_g2	18831.8	8.38463	11.133	0	0	c46066_g1	159.147	25264.3	-7.3106	1.9073e-240	5.4238e-237
c31683_g1	7525.79	1325.15	2.5057	0	0	c32811_g1	96.2766	1766.13	-4.1973	0	0	c23396_g1	5256.02	30.0425	7.4508	0	0	c30020_g1	9125.18	38434.8	-2.0745	0	0	c40926_g1	24329.1	6.31155	11.912	0	0	c46323_g1	38.3623	14416.4	-8.5538	7.5997e-233	1.9141e-229
c34697_g1	27813.4	7996.13	1.7984	0	0	c33354_g1	2024.19	6788.81	-1.7458	0	0	c26137_g1	281389	401.849	9.4517	0	0	c30020_g2	3287.43	15878.7	-2.2721	0	0	c42548_g1	166693	66.5789	11.29	0	0	c50474_g2	480.017	35992.9	-6.2285	1.4791e-212	2.6078e-209
c35237_g1	2254.39	221.346	3.3484	0	0	c33838_g1	0.903452	1373.68	-10.57	0	0	c29116_g1	6436.12	12.8245	8.9711	0	0	c30257_g1	671.777	19911.1	-4.8895	0	0	c44712_g1	28693.2	20.5301	10.449	0	0	c40116_g2	100.959	14593.9	-7.1754	4.3573e-199	6.6227e-196
c37065_g1	3972.36	554.666	2.8403	0	0	c33875_g1	8.30129	4911.17	-9.2085	0	0	c30688_g1	43247	611.16	6.1449	0	0	c30512_g1	1378.85	20169.4	-3.8706	0	0	c45404_g1	78888.4	38.1916	11.012	0	0	c45394_g1	1831.49	109559	-5.9025	1.4642e-195	2.1513e-192
c37105_g1	23996.1	11757.1	1.0293	0	0	c33987_g1	685.598	8657.31	-3.6585	0	0	c30869_g1	3023.04	83.5245	5.1777	0	0	c30561_g1	1225.52	7303.48	-2.5752	0	0	c45638_g1	142174	210.215	9.4016	0	0	c42174_g1	974.422	52140.4	-5.7417	1.7863e-195	2.5814e-192
c37190_g1	270007	23916.2	3.4969	0	0	c34420_g1	34.9393	2923.6	-6.3868	0	0	c32805_g1	3105.95	91.4203	5.0864	0	0	c30735_g1	10305.5	37012.7	-1.8446	0	0	c48165_g1	317156	98.815	11.648	0	0	c51118_g1	903.074	47646	-5.7214	2.9628e-194	4.1458e-191
c37764_g1	4144.7	610.131	2.7641	0	0	c35193_g1	969.618	4980.66	-2.3608	0	0	c33478_g1	4117.5	734.617	2.4867	0	0	c34559_g1	4698.34	14467.3	-1.6226	0	0	c48077_g7	21159.8	22.6662	9.8666	2.5714000002252e-314	2.26679999999999e-310	c40941_g1	863.043	42973.9	-5.6379	3.5249e-189	4.5696e-186
c37975_g2	29476.7	10516.3	1.4869	0	0	c35276_g1	2201.56	7673.5	-1.8014	0	0	c33950_g1	2410.09	10.4384	7.851	0	0	c34697_g1	6825.86	29781.1	-2.1253	0	0	c38931_g1	131803	360.041	8.516	2.0854000000145e-313	0	c47817_g1	93.8002	12540.6	-7.0628	3.5754e-185	4.3176e-182
c38697_g1	37387.1	13192.6	1.5028	0	0	c37171_g1	2570.06	8069.85	-1.6507	0	0	c34337_g1	44510.1	7489.16	2.5713	0	0	c35147_g1	139.856	2179.64	-3.9621	0	0	c45715_g2	28164.4	62.3653	8.8189	2.19429999999984e-311	1.6119e-307	c48334_g1	357.866	20555.6	-5.844	1.0477e-173	1.1402e-170
c38825_g1	11000.2	3750.18	1.5525	0	0	c37327_g1	2400.08	9144.91	-1.9299	0	0	c34796_g2	7105.57	481.233	3.8841	0	0	c37190_g1	121586	289103	-1.2496	0	0	c43888_g2	21940.1	38.0114	9.1729	7.7235e-301	5.2374e-297	c44565_g1	110.625	11952.6	-6.7555	7.5723e-173	8.0426e-170
c38832_g1	19494.6	9584.34	1.0243	0	0	c37842_g1	1897.71	6059.55	-1.675	0	0	c35510_g1	19341.8	4721.52	2.0344	0	0	c37253_g1	3938.6	12869.9	-1.7082	0	0	c36605_g1	530553	263.274	10.977	2.4675e-298	1.5537e-294	c46649_g2	145.936	12487	-6.4189	5.802e-165	5.6206e-162
c38895_g1	19938.6	5099.8	1.9671	0	0	c38353_g1	587.056	5118.13	-3.124	0	0	c35760_g1	64358.5	3299.29	4.2859	0	0	c37279_g1	19.0315	2015.69	-6.7267	0	0	c33534_g1	20086.2	31.817	9.3022	5.6786e-296	3.3373e-292	c48740_g3	454.261	20949	-5.5272	2.4084e-161	2.1231e-158
c39064_g2	13714.2	3400.71	2.0118	0	0	c38446_g1	226.214	4401.38	-4.2822	0	0	c36160_g1	4763.93	521.105	3.1925	0	0	c37327_g1	156.179	2569.65	-4.0403	0	0	c46464_g1	58822	290.614	7.6611	7.6233e-292	4.2002e-288	c42720_g2	674.361	26264.5	-5.2835	9.1724e-161	7.8503e-158
c39083_g1	3027.23	126.345	4.5826	0	0	c38772_g1	1320.17	5142.87	-1.9618	0	0	c36251_g1	47725.5	18993.6	1.3292	0	0	c37455_g1	24703.1	153818	-2.6385	0	0	c44590_g6	53107.1	265.582	7.6436	4.0424e-290	2.0962e-286	c48430_g1	21.8657	6626.94	-8.2435	2.4332e-160	2.0624e-157
c39173_g1	13984.2	5921.24	1.2398	0	0	c38958_g1	176.594	10209.9	-5.8534	0	0	c36430_g1	9977.56	1124	3.15	0	0	c37568_g2	87.3592	3017.1	-5.1101	0	0	c39983_g1	14923.9	9.21386	10.662	1.7368e-289	8.5058e-286	c39083_g1	82.3878	9301.92	-6.819	2.6295e-157	2.1266e-154
c39289_g1	1435.59	32.3392	5.4722	0	0	c39007_g1	52.0423	1605.77	-4.9474	0	0	c36446_g1	32574.3	12338	1.4006	0	0	c38176_g1	26134.3	57503.9	-1.1377	0	0	c37975_g3	99320.2	471.982	7.7172	2.6501e-287	1.2296e-283	c46949_g2	423.618	18922.4	-5.4812	7.5778e-156	6.0181e-153
c39497_g1	7794.83	2063.71	1.9173	0	0	c39162_g1	42.7576	1684.29	-5.2998	0	0	c36496_g1	120464	28309.1	2.0893	0	0	c38406_g1	8256.22	23113.1	-1.4852	0	0	c48795_g2	44666.5	230.975	7.5953	1.0638e-284	4.6891e-281	c43603_g1	1889.31	55323.2	-4.8719	1.6813e-154	1.3002e-151
c39541_g1	21877.6	11747.1	0.89715	0	0	c39184_g2	89.532	1811	-4.3382	0	0	c36557_g1	7057.7	449.658	3.9723	0	0	c38562_g1	503.371	6256.87	-3.6357	0	0	c50623_g3	272611	630.648	8.7558	5.4401e-278	2.2836e-274	c37975_g2	1672.31	49300.1	-4.8817	2.4899e-154	1.9086e-151
c39895_g1	28655.6	16669.9	0.78157	0	0	c39211_g3	57.5081	2305.97	-5.3255	0	0	c36870_g1	25748.8	284.467	6.5001	0	0	c38689_g1	1941.54	25076.1	-3.691	0	0	c51077_g1	11517.3	3.64364	11.626	2.3292e-268	9.3333e-265	c46865_g2	259.155	14296.5	-5.7857	6.1683e-153	4.6475e-150
c40116_g2	2331.19	9.40672	7.9532	0	0	c39430_g2	2507.14	9953.64	-1.9892	0	0	c36870_g2	5873.41	55.2698	6.7316	0	0	c38689_g2	591.264	5122.18	-3.1149	0	0	c46837_g2	15222	33.4213	8.8312	1.2093e-256	4.2641e-253	c40518_g1	3424.9	98576.4	-4.8471	2.1282e-148	1.5009e-145
c40427_g2	6185.36	1265.8	2.2888	0	0	c39562_g1	3.61381	2517	-9.444	0	0	c36870_g3	8905.69	94.0791	6.5647	0	0	c38755_g1	4610.72	13150.2	-1.512	0	0	c46798_g1	106565	788.486	7.0784	8.0065e-255	2.7146e-251	c42737_g1	1711.01	44529	-4.7018	4.6133e-145	3.1045e-142
c40430_g1	4547.77	73.6304	5.9487	0	0	c39706_g1	2622.45	7285.17	-1.474	0	0	c36949_g1	67710.3	586.424	6.8513	0	0	c39042_g1	402.471	3538.67	-3.1362	0	0	c46047_g2	91814.5	719.151	6.9963	1.3116e-254	4.2823e-251	c37455_g1	530.664	19274.7	-5.1828	5.0501e-145	3.3726e-142
c40518_g1	73329.3	32685	1.1658	0	0	c39935_g1	15530.4	26750.1	-0.78445	0	0	c37105_g1	55072.9	25693.2	1.1	0	0	c39159_g1	1304.46	8159.05	-2.6449	0	0	c28680_g1	159860	1058.74	7.2383	7.5833e-246	2.3875e-242	c46948_g3	454.728	17472.6	-5.2639	7.9768e-143	5.2088e-140
c40620_g1	128144	71288	0.84603	0	0	c40175_g1	1435.05	11338.2	-2.982	0	0	c37306_g1	7018.42	593.078	3.5649	0	0	c39430_g2	43.3094	2684.39	-5.9538	0	0	c45502_g1	10447.8	8.05791	10.341	6.395e-245	1.944e-241	c44461_g1	626.964	19981.2	-4.9941	2.1376e-138	1.2907e-135
c40866_g2	3025.96	319.037	3.2456	0	0	c40656_g1	1927.42	6633.55	-1.7831	0	0	c37312_g1	17141.5	6621.72	1.3722	0	0	c39481_g1	953.791	10523.6	-3.4638	0	0	c43042_g1	39006.9	367.709	6.729	3.0034e-241	8.8255e-238	c46204_g1	1048.17	27171.4	-4.6961	4.0069e-136	2.3866e-133
c40941_g1	80948.3	37575.2	1.1072	0	0	c40951_g1	3.61381	1967.93	-9.0889	0	0	c37420_g1	4301.63	749.608	2.5207	0	0	c39540_g1	63.2835	5251.8	-6.3748	0	0	c50109_g1	9404.4	6.01413	10.611	3.6748e-236	1.0123e-232	c47890_g1	320.628	13371.3	-5.3821	1.9661e-135	1.1555e-132
c41366_g1	14992.6	6407.67	1.2264	0	0	c42041_g1	20418	35767.6	-0.80881	0	0	c37600_g1	15303.2	6257.74	1.2901	0	0	c40427_g2	1617.11	6622.8	-2.034	0	0	c45176_g1	14885.3	54.0144	8.1063	2.76e-235	7.373e-232	c46649_g1	97.5183	7837.28	-6.3285	1.5453e-134	9.0216e-132
c41753_g1	16073.8	7656.18	1.07	0	0	c42417_g1	66.9457	1807.57	-4.7549	0	0	c37975_g2	63187.2	31562.3	1.0014	0	0	c40626_g1	10257.9	42973.3	-2.0667	0	0	c49800_g1	27000.7	228.111	6.8871	1.0282e-233	2.6659e-230	c42041_g1	227.467	11116.5	-5.6109	3.21e-134	1.8256e-131
c41969_g1	7095.07	1334.08	2.411	0	0	c42847_g1	65.4239	3611.36	-5.7866	0	0	c38343_g1	129557	12956.2	3.3219	0	0	c41345_g3	37.4055	3768.71	-6.6547	0	0	c41179_g1	32862.3	328.839	6.6429	1.663e-231	4.0723e-228	c44525_g2	284.47	11767.5	-5.3704	1.7406e-129	9.5304e-127
c42055_g1	92785.8	47318.9	0.97149	0	0	c43311_g2	68.4747	2137.66	-4.9643	0	0	c38448_g1	8896.47	1326.12	2.746	0	0	c41388_g1	2970.26	11766.4	-1.986	0	0	c42024_g2	15425	66.9554	7.8479	4.941e-231	1.1772e-227	c44699_g2	34.2642	5499.69	-7.3265	2.0359e-129	1.1078e-126
c42720_g2	10604.7	699.54	3.9222	0	0	c43594_g3	512.806	3489.45	-2.7665	0	0	c38825_g1	37563.5	11778	1.6732	0	0	c41429_g1	1405.49	8083.1	-2.5238	0	0	c48795_g1	15705	73.4179	7.7409	6.4104e-229	1.4871e-225	c41217_g1	123.327	7979.72	-6.0158	2.4837e-127	1.3033e-124
c42737_g1	19515.4	6362.05	1.617	0	0	c43906_g1	483.062	2952.62	-2.6117	0	0	c39064_g2	131218	14684.5	3.1596	0	0	c41444_g1	5446.81	19874.9	-1.8675	0	0	c46830_g1	37405.1	420.358	6.4755	4.7648e-228	1.077e-224	c44420_g1	42.9791	5528.15	-7.007	2.7375e-125	1.3869e-122
c42861_g1	18332.8	7869.38	1.2201	0	0	c44782_g1	846.7	4138.83	-2.2893	0	0	c39064_g5	2528.98	35.9182	6.1377	0	0	c41862_g2	38.8815	7917.56	-7.6698	0	0	c36965_g1	8324.12	3.58504	11.181	1.6095e-227	3.5471e-224	c40626_g1	136.071	8004.14	-5.8783	7.3254e-125	3.6691e-122
c43078_g2	12629	2786.16	2.1804	0	0	c44842_g1	9185.22	19409.2	-1.0794	0	0	c39173_g1	35320.7	14973.3	1.2381	0	0	c41920_g2	371.958	3485.81	-3.2283	0	0	c49606_g1	27247.6	264.748	6.6854	1.4029e-225	3.0163e-222	c49240_g1	540.738	15178.5	-4.811	4.8048e-121	2.2895e-118
c43206_g2	6372.94	1821.1	1.8071	0	0	c44849_g1	794.658	3886.67	-2.2901	0	0	c39303_g1	4985.31	752.14	2.7286	0	0	c42055_g1	28025.5	99352.2	-1.8258	0	0	c44314_g3	33026.7	366.582	6.4934	6.2008e-225	1.3015e-221	c50756_g2	86.0969	6281.12	-6.1889	7.796e-119	3.6751e-116
c43258_g1	6042.58	1720	1.8128	0	0	c45658_g4	2.77291	2090.91	-9.5585	0	0	c39465_g1	9864.5	846.884	3.542	0	0	c42108_g1	4096.51	26849.2	-2.7124	0	0	c36712_g1	21052.8	162.415	7.0182	1.2041e-224	2.4686e-221	c44980_g1	2072.88	36523.1	-4.1391	1.8761e-117	8.659e-115
c43494_g1	16320.5	7765.08	1.0716	0	0	c45715_g2	1129.4	9758.16	-3.1111	0	0	c39849_g2	31334.4	11413.2	1.457	0	0	c42316_g1	1780.54	6636.22	-1.898	0	0	c50553_g1	40506.3	497.453	6.3474	8.3179e-224	1.6665e-220	c45198_g1	455.928	12750.1	-4.8056	1.1583e-114	5.1568e-112
c43756_g2	72154.9	46242.1	0.64189	0	0	c45741_g1	2161.05	7212.06	-1.7387	0	0	c40019_g1	1628.56	37.2009	5.4521	0	0	c42332_g1	1649.29	13585.1	-3.0421	0	0	c48077_g2	8589.55	7.19938	10.22	1.7202e-222	3.3698e-219	c50951_g1	62.5365	5388.38	-6.429	6.6206e-113	2.8893e-110
c43873_g3	27145.2	2262.08	3.585	0	0	c45745_g2	3467.43	15352	-2.1465	0	0	c40105_g3	9987.69	29.4011	8.4081	0	0	c42579_g1	1254.06	5660.94	-2.1744	0	0	c37954_g1	22261.9	211.128	6.7203	3.5654e-216	6.8328e-213	c34697_g1	61.3951	5326.21	-6.4388	8.0538e-113	3.4974e-110
c44053_g2	9542.17	3429.15	1.4765	0	0	c46034_g2	2004.53	6198.72	-1.6287	0	0	c40108_g1	2748.93	192.415	3.8366	0	0	c42706_g2	117.716	3041.47	-4.6914	0	0	c36217_g1	7857.04	5.95553	10.366	1.5547e-214	2.9161e-211	c49559_g1	113.851	6420.83	-5.8175	1.0253e-111	4.4091e-109
c44461_g1	16026.9	3404.09	2.2352	0	0	c46038_g1	8759.23	26385.7	-1.5909	0	0	c40116_g2	18703.3	2495.98	2.9056	0	0	c42861_g1	7258.67	19629.2	-1.4352	0	0	c38772_g1	10386.2	29.0949	8.4797	2.3532e-213	4.3217e-210	c51082_g2	89.4427	5791.1	-6.0167	2.6195e-111	1.1156e-108
c44525_g2	80767	10823.7	2.8996	0	0	c46111_g1	8735.66	19576.9	-1.1642	0	0	c40202_g1	6069.93	943.346	2.6858	0	0	c43001_g1	5108.64	17787.8	-1.7999	0	0	c33824_g1	9936.02	24.9737	8.6361	5.2212e-213	9.3933e-210	c51210_g1	378.184	10992.6	-4.8613	5.1135e-110	2.1466e-107
c44565_g1	27782.9	8302.19	1.7426	0	0	c46263_g1	528.467	3087.66	-2.5466	0	0	c40687_g1	8272.12	1327.92	2.6391	0	0	c43013_g2	99.1303	2204.18	-4.4748	0	0	c42187_g4	8258.8	12.4136	9.3779	5.3273e-208	9.2082e-205	c48086_g1	364.853	10348	-4.8259	3.2328e-106	1.278e-103
c44699_g2	9917.42	2052.92	2.2723	0	0	c46361_g1	4758.71	11600.6	-1.2856	0	0	c40753_g1	1911.69	60.4208	4.9837	0	0	c43078_g2	3997.76	13522.2	-1.7581	0	0	c48543_g4	6870.97	3.22903	11.055	6.0617e-206	1.0276e-202	c39570_g1	1699.98	26791.4	-3.9782	1.1643e-105	4.5417e-103
c44754_g2	8962.8	2988.82	1.5844	0	0	c46798_g1	6935.67	32706.8	-2.2375	0	0	c40864_g1	13489.9	2583.77	2.3843	0	0	c43179_g1	1304.6	9475.71	-2.8606	0	0	c35286_g1	69503.4	1166.74	5.8965	2.8452e-205	4.7323e-202	c40430_g1	392.183	10624.4	-4.7597	2.8473e-105	1.1009e-102
c44804_g1	244293	87189.9	1.4864	0	0	c46883_g2	0.966007	1182.57	-10.258	0	0	c40880_g1	5526.43	430.001	3.6839	0	0	c43619_g1	5192.46	14106.5	-1.4419	0	0	c45080_g1	70587.8	1195.84	5.8833	4.7674e-204	7.7827e-201	c43716_g1	655.271	14170.1	-4.4346	3.0205e-105	1.1628e-102
c44832_g1	35011.4	16844.1	1.0556	0	0	c47109_g1	287.523	2347.39	-3.0293	0	0	c41010_g1	740449	549.988	10.395	0	0	c43756_g2	35377.6	77257.8	-1.1268	0	0	c37842_g1	18955.2	191.418	6.6297	2.8563e-203	4.5781e-200	c38658_g1	507.892	12200.4	-4.5863	9.9544e-105	3.7824e-102
c45198_g1	235251	99442.6	1.2423	0	0	c47710_g1	505.425	2934.37	-2.5375	0	0	c41057_g1	3621.9	308.149	3.555	0	0	c43760_g1	5497.81	18507.9	-1.7512	0	0	c46534_g4	22476.7	272.103	6.3681	3.2228e-202	5.0733e-199	c28053_g1	32.8981	4009.42	-6.9292	1.2921e-104	4.8885e-102
c45247_g2	6972.91	2354.17	1.5665	0	0	c48209_g1	14.3927	1194.47	-6.3749	0	0	c41693_g5	2631.25	70.6167	5.2196	0	0	c43812_g1	1815.19	34937.9	-4.2666	0	0	c44514_g2	14161.9	100.791	7.1345	7.693e-202	1.1898e-198	c49248_g1	393.549	10471.7	-4.7338	6.5086e-104	2.452e-101
c45394_g1	253653	115780	1.1315	0	0	c48348_g1	260.938	3029.7	-3.5374	0	0	c41787_g1	8076.68	1537.33	2.3933	0	0	c43838_g2	1136.8	5697.47	-2.3253	0	0	c35720_g4	7301.55	10.4284	9.4515	3.5206e-197	5.2603e-194	c30688_g1	2371.78	33748.8	-3.8308	5.1505e-103	1.8918e-100
c45791_g1	4578.16	942.195	2.2807	0	0	c48706_g3	1200.48	9162	-2.9321	0	0	c42054_g1	7665.47	2036.61	1.9122	0	0	c44000_g1	366.022	3743.9	-3.3545	0	0	c37344_g1	12681.2	89.5923	7.1451	2.04e-194	2.9006e-191	c41365_g1	464.575	11133.1	-4.5828	1.5463e-101	5.5639e-99
c46865_g2	25346	12918.6	0.97231	0	0	c49385_g2	875.368	5813.26	-2.7314	0	0	c42162_g2	9422.58	889.672	3.4048	0	0	c44050_g2	309.539	5062.34	-4.0316	0	0	c39302_g1	11913.4	76.6176	7.2807	4.9828e-194	6.8634e-191	c7576_g1	90.8781	5321.86	-5.8719	3.5407e-101	1.2637e-98
c46949_g2	211269	57777.5	1.8705	0	0	c49818_g4	975.526	5098.59	-2.3858	0	0	c42174_g1	66822.3	14268.7	2.2275	0	0	c44053_g2	3114.15	10217	-1.7141	0	0	c32090_g1	8230.75	23.554	8.4489	2.7783e-192	3.7679e-189	c36870_g1	1290.7	20090.1	-3.9603	3.4697e-98	1.1901e-95
c47146_g1	14229.6	2739.73	2.3768	0	0	c49953_g1	3998.58	15116.3	-1.9185	0	0	c42192_g1	27626.2	4260.28	2.697	0	0	c44507_g1	3179.46	11468.6	-1.8508	0	0	c45336_g1	13294.6	110.244	6.914	1.7631e-190	2.3549e-187	c43206_g2	48.6423	4075.19	-6.3885	7.6445e-98	2.612e-95
c47152_g1	38704.6	14975.4	1.3699	0	0	c50282_g2	185.576	2532.84	-3.7707	0	0	c42433_g1	3413.88	384.757	3.1494	0	0	c44525_g2	15080.8	86482.9	-2.5197	0	0	c46096_g1	21698.2	309.909	6.1296	2.1564e-190	2.8373e-187	c39802_g1	66.1159	4485.06	-6.084	3.2855e-97	1.1097e-94
c47883_g2	30701.9	10554.4	1.5405	0	0	c50534_g5	236.141	2473.98	-3.3891	0	0	c42720_g2	33659.5	11354.6	1.5677	0	0	c44582_g1	462.021	7761.39	-4.0703	0	0	c40069_g1	6642.2	9.21386	9.4936	1.0864e-188	1.388e-185	c36430_g1	263.063	7785.1	-4.8872	4.0003e-97	1.346e-94
c47890_g1	25175.9	5279.18	2.2537	0	0	c51225_g1	45851.4	77065.5	-0.74912	0	0	c42722_g1	92249.9	37099.8	1.3141	0	0	c44842_g1	488.308	9834.55	-4.332	0	0	c34590_g2	5602.47	0.799931	12.774	5.1358e-187	6.4678e-184	c50671_g3	24.5978	3290.29	-7.0635	2.9432e-96	9.8278e-94
c48191_g1	52112.6	11822.8	2.1401	0	0	c30512_g1	18838	31097.2	-0.72314	3.58880000163399e-315	1.38750000000053e-312	c42887_g1	3856.16	42.0893	6.5176	0	0	c45020_g1	290.756	2987.31	-3.361	0	0	c49967_g2	8426.79	32.6214	8.013	2.0472e-185	2.5418e-182	c44832_g1	830.197	14636.9	-4.14	6.6659e-96	2.1926e-93
c48429_g2	18101.7	3816.74	2.2457	0	0	c38187_g1	2937.3	7561.96	-1.3643	3.36749999999818e-312	0	c43077_g1	3640.6	367.32	3.3091	0	0	c45154_g1	1131.48	9504.1	-3.0703	0	0	c38674_g2	56602.2	1265.35	5.4832	2.3724e-185	2.9047e-182	c34891_g1	67.0583	4380.26	-6.0295	3.0709e-95	1.0027e-92
c48674_g1	4762.63	227.589	4.3873	0	0	c38536_g1	1509.66	4992.89	-1.7256	4.98800000000067e-312	0	c43185_g1	15653.7	3077.6	2.3466	0	0	c45198_g1	16340.2	251896	-3.9463	0	0	c46436_g1	84107.9	1804.71	5.5424	5e-185	5.9563e-182	c36700_g1	28.307	3317.04	-6.8726	2.4405e-94	7.8234e-92
c48740_g3	17717.8	2318.87	2.9337	0	0	c48119_g1	142.057	1773.52	-3.6421	1.14410000000003e-311	0	c43258_g1	18612	6470.12	1.5244	0	0	c45460_g2	10584.1	24064.3	-1.185	0	0	c27355_g1	5977.92	6.39945	9.8675	1.0659e-182	1.2528e-179	c39173_g1	2163.17	27560.3	-3.6714	9.3062e-94	2.951e-91
c48752_g2	13817.9	5703.65	1.2766	0	0	c37779_g3	117.682	1679.56	-3.8351	5.58420000000008e-311	#NUM!	c43391_g1	179804	12318.9	3.8675	0	0	c45492_g3	55933	156606	-1.4854	0	0	c41478_g1	5900.82	6.81407	9.7582	1.3579e-180	1.575e-177	c50756_g1	28.696	3282.65	-6.8379	1.3157e-93	4.1573e-91
c48784_g1	15874.2	5054.09	1.6512	0	0	c40315_g1	142.29	1759	-3.6278	2.4051e-307	8.8888e-305	c43410_g1	3375.82	428.465	2.978	0	0	c46111_g1	2004.88	9354.03	-2.2221	0	0	c35289_g2	11314.1	94.6937	6.9006	7.7703e-179	8.8959e-176	c452_g1	39.4343	3578.93	-6.5039	3.5818e-93	1.1237e-90
c48828_g1	43305.4	11560	1.9054	0	0	c35287_g2	132.933	3150.05	-4.5666	2.4317e-306	8.9309e-304	c43603_g1	70902.9	3429.74	4.3697	0	0	c46121_g1	32352.3	79454.4	-1.2963	0	0	c48513_g1	16294.3	219.747	6.2124	2.4862e-178	2.8099e-175	c45495_g1	34.1948	3388.86	-6.6309	1.9147e-92	5.8812e-90
c49016_g1	10875.3	2954.44	1.8801	0	0	c38498_g1	1152.15	4323.29	-1.9078	1.5605e-303	5.5915e-301	c43996_g1	13884.6	3474.42	1.9986	0	0	c46480_g1	1798.39	7480.92	-2.0565	0	0	c49860_g2	16024.1	222.985	6.1672	7.641e-176	8.5264e-173	c36352_g1	610.183	11171.4	-4.1944	2.2607e-89	6.6875e-87
c49174_g2	3482.19	256.524	3.7628	0	0	c46761_g1	3.00569	1005.9	-8.3866	3.2292e-301	1.1501e-298	c44031_g2	20908.3	7282.41	1.5216	0	0	c46480_g2	67.1413	2296.95	-5.0964	0	0	c41101_g7	6660.65	18.4863	8.4931	4.9747e-175	5.4817e-172	c41042_g2	257.694	6947.36	-4.7527	3.6043e-89	1.0627e-86
c49208_g1	10705	4543.53	1.2364	0	0	c51108_g1	10224.7	18480.4	-0.85393	5.4686e-296	1.9015e-293	c44291_g1	35223.9	708.243	5.6362	0	0	c46735_g3	842.651	7901.91	-3.2292	0	0	c38498_g1	10711.3	93.4162	6.8412	1.4561e-173	1.5654e-170	c38693_g1	62.3118	3932.25	-5.9797	5.7964e-89	1.7033e-86
c49240_g1	14292.5	1315.12	3.442	0	0	c44543_g2	1297.05	4452.34	-1.7793	4.2196e-292	1.4416e-289	c44574_g1	5324.02	99.167	5.7465	0	0	c46798_g1	1010.46	7426.11	-2.8776	0	0	c38120_g1	14980.3	208.074	6.1698	2.8348e-172	2.975e-169	c44031_g2	1193.67	16314.2	-3.7727	4.2127e-86	1.1752e-83
c49248_g1	9658.55	3813.79	1.3406	0	0	c47562_g1	18.2844	1445.79	-6.3051	5.2919e-290	1.7872e-287	c44754_g2	22578.8	9596.75	1.2343	0	0	c46949_g2	24251.4	226218	-3.2216	0	0	c43476_g3	6641.98	20.9154	8.3109	3.7778e-172	3.9179e-169	c41827_g2	3278.22	34795.2	-3.4079	1.2182e-85	3.3453e-83
c49430_g2	7297.39	2002.84	1.8653	0	0	c47486_g1	0.903452	1588.79	-10.78	3.0252e-287	1.0101e-284	c44775_g1	11431.5	1261.02	3.1804	0	0	c47013_g1	521.336	3626.03	-2.7981	0	0	c40603_g1	14414	199.87	6.1723	3.7951e-170	3.8901e-167	c50670_g3	480.873	9116.82	-4.2448	1.4562e-84	3.9136e-82
c49493_g2	2381.44	234.027	3.3471	0	0	c39856_g1	87.6799	1436.43	-4.0341	1.0785e-281	3.5407e-279	c44810_g2	13490.4	1068.41	3.6584	0	0	c47449_g3	1651.84	18097.7	-3.4537	0	0	c42004_g1	26029.6	615.872	5.4014	2.64e-167	2.675e-164	c49321_g1	344.707	7570.95	-4.457	3.625e-84	9.6251e-82
c49934_g4	10068.9	985.48	3.3529	0	0	c36029_g1	940.542	3655.68	-1.9586	9.0453e-280	2.9367e-277	c44828_g1	2754.09	199.185	3.7894	0	0	c48078_g2	2072.64	9140.59	-2.1408	0	0	c40272_g2	4843.22	2.39979	10.979	3.5705e-167	3.5767e-164	c48941_g1	213.15	5899.99	-4.7908	5.2037e-84	1.3776e-81
c50005_g2	9073.09	1064.38	3.0916	0	0	c50671_g3	3885.48	8797.53	-1.179	3.3565e-279	1.0837e-276	c45198_g2	3938.73	37.4003	6.7185	0	0	c48308_g2	50.1192	1693.51	-5.0785	0	0	c39925_g1	35131.1	958.795	5.1954	1.5074e-166	1.493e-163	c39193_g1	307.961	6998.24	-4.5062	3.8516e-83	1.0135e-80
c50023_g3	20991.3	802.758	4.7087	0	0	c31766_g1	1773.11	5254.09	-1.5672	4.1228e-279	1.3239e-276	c45215_g2	3536.5	236.891	3.9	0	0	c48334_g1	26344.6	98737.4	-1.9061	0	0	c49269_g6	8742.11	64.5938	7.0804	9.256e-166	9.0661e-163	c38755_g1	64.0668	3597.79	-5.8114	1.7242e-82	4.4837e-80
c50197_g1	10766.4	3742.66	1.5244	0	0	c45154_g1	8876.08	16215.6	-0.86939	1.9782e-275	6.2499e-273	c452_g1	4586.79	626.042	2.8732	0	0	c48674_g1	786.242	5099.14	-2.6972	0	0	c40814_g1	5948.9	17.5106	8.4083	2.9607e-164	2.8369e-161	c40319_g1	1940.3	21752.9	-3.4869	6.4194e-82	1.6403e-79
c50312_g1	17324.2	7373.59	1.2323	0	0	c39481_g1	9829.09	17532.8	-0.83493	8.2882e-273	2.5907e-270	c45401_g1	20210.2	1505.07	3.7472	0	0	c48734_g2	1721.45	7349.34	-2.094	0	0	c37975_g1	22614.9	518.481	5.4468	5.7249e-164	5.4266e-161	c48485_g1	19.488	2427.29	-6.9606	2.7328e-80	6.8052e-78
c50582_g1	16189.6	5724.65	1.4998	0	0	c27942_g1	10625.4	18575.2	-0.80586	1.4097e-266	4.3145e-264	c45464_g1	25089.8	448.89	5.8046	0	0	c48784_g1	3622.04	16996.9	-2.2304	0	0	c45337_g1	4411.35	0.829231	12.377	1.3969e-163	1.31e-160	c45401_g1	1284.27	15769.5	-3.6181	1.1005e-79	2.725e-77
c50592_g1	20175.9	9863.35	1.0325	0	0	c47545_g3	77.9122	1339.59	-4.1038	3.5969e-266	1.0952e-263	c45866_g2	5469.27	698.426	2.9692	0	0	c48828_g1	8157.5	46368.1	-2.5069	0	0	c38221_g1	4876.43	4.02896	10.241	1.433e-163	1.3298e-160	c40202_g1	140.307	4735.69	-5.0769	1.2784e-79	3.1568e-77
c50592_g3	13586.9	6489.63	1.066	0	0	c41103_g1	49.332	1199.22	-4.6034	6.6352e-266	2.0098e-263	c45896_g2	9949.25	3520.02	1.499	0	0	c48888_g2	5017.51	20846.9	-2.0548	0	0	c51233_g3	46666.5	1422.16	5.0362	1.0485e-162	9.628e-160	c39895_g1	5990.15	55961.9	-3.2238	1.4093e-79	3.4704e-77
c50670_g3	32467.4	11561.1	1.4897	0	0	c42595_g1	0.420448	956.914	-11.152	1.1988e-265	3.6128e-263	c46105_g2	5156.2	162.532	4.9875	0	0	c48915_g1	748.841	16269.4	-4.4414	0	0	c39918_g1	5090.27	6.42875	9.629	2.3059e-162	2.0956e-159	c42762_g1	73.5342	3579.69	-5.6053	5.4113e-79	1.3178e-76
c50837_g1	14346.9	6769.96	1.0835	0	0	c39047_g1	242.671	1890.91	-2.962	1.182e-262	3.4906e-260	c46204_g1	34825.5	4232.01	3.0407	0	0	c48945_g4	59.7982	4663.5	-6.2852	0	0	c45666_g1	11385.1	140.914	6.3362	1.2582e-161	1.1317e-158	c42174_g2	1586.62	18069.7	-3.5095	7.2586e-79	1.7627e-76
c50951_g1	14377.5	1501.98	3.2589	0	0	c42430_g1	3217.41	7524.33	-1.2257	1.8833e-261	5.506e-259	c46323_g1	18476.4	1965.41	3.2328	0	0	c48973_g1	317.236	3497.36	-3.4626	0	0	c33737_g1	6360.87	26.427	7.9111	2.0219e-161	1.8004e-158	c42055_g1	2139.26	21868.9	-3.3537	4.1093e-77	9.6859e-75
c51010_g1	8864.05	2192.54	2.0154	0	0	c39290_g1	49.5196	1178.97	-4.5734	2.9999e-260	8.7271e-258	c46528_g2	17962.9	261.29	6.1032	0	0	c48997_g1	87.6488	3218.45	-5.1985	0	0	c49093_g1	43443.1	1331.7	5.0278	2.5957e-161	2.2656e-158	c50114_g2	52.5158	3057.66	-5.8635	1.5983e-76	3.7176e-74
c51208_g1	41846.8	22188.5	0.9153	0	0	c35013_g1	51.6219	1188.9	-4.5255	1.2375e-259	3.5648e-257	c46543_g3	4149.93	162.479	4.6748	0	0	c49290_g2	4951.58	36203.4	-2.8702	0	0	c42037_g1	6548.71	29.7147	7.7839	5.4029e-161	4.6695e-158	c30020_g1	394.188	7120.52	-4.175	5.4983e-75	1.246e-72
c51304_g1	3094.47	386.357	3.0017	0	0	c42994_g3	1541.58	4678.05	-1.6015	3.9665e-259	1.1315e-256	c46559_g3	210818	4876.12	5.4341	0	0	c49499_g1	2709.75	8564.75	-1.6603	0	0	c45366_g1	30729.9	894.546	5.1023	6.5552e-159	5.5035e-156	c37283_g2	1865.37	19079.3	-3.3545	1.7428e-74	3.8896e-72
c9482_g1	1835.42	70.552	4.7013	0	0	c39585_g1	4862.92	10060.4	-1.0488	1.2598e-258	3.5763e-256	c46815_g1	2299.69	151.788	3.9213	0	0	c49867_g1	1799.77	14284.1	-2.9885	0	0	c40442_g2	9852.73	109.658	6.4894	1.2706e-157	1.0567e-154	c48784_g1	47.5703	2825.98	-5.8925	1.1052e-73	2.4296e-71
c46285_g1	4005.75	959.924	2.0611	7.34979959803772e-318	2.8793000002582e-315	c45447_g1	706.019	3019.38	-2.0965	1.4623e-257	4.1313e-255	c46887_g1	2559.18	141.655	4.1752	0	0	c49972_g1	1342.73	6397.55	-2.2524	0	0	c45985_g1	6905.99	40.2061	7.4243	1.3909e-157	1.146e-154	c44507_g1	31.9557	2480.91	-6.2786	8.6126e-73	1.8563e-70
c47060_g2	6739.14	2414.48	1.4809	3.49679999819664e-315	1.36080000000203e-312	c36985_g1	57.383	1201.34	-4.3879	1.2258e-254	3.3978e-252	c46958_g1	18119.2	6887.12	1.3955	0	0	c50582_g1	5688.4	17334.1	-1.6075	0	0	c49491_g2	15235.3	283.838	5.7462	2.3115e-157	1.8867e-154	c40901_g1	118.398	3910.05	-5.0455	9.2561e-73	1.9902e-70
c38605_g1	5976.84	2006.2	1.5749	3.91909999999999e-310	1.4669e-307	c39540_g1	4904.92	10042.2	-1.0338	5.7183e-251	1.5702e-248	c47060_g2	32492.5	7216.13	2.1708	0	0	c50643_g6	4897.97	12953.4	-1.4031	0	0	c33019_g1	4783	6.34085	9.559	2.0975e-156	1.6809e-153	c36870_g3	403.336	6948.4	-4.1066	2.5598e-72	5.4507e-70
c50265_g2	8480.8	3463.91	1.2918	0	8.493e-307	c43476_g1	1083.12	6193.21	-2.5155	4.2447e-249	1.1602e-246	c47146_g1	120408	15236.5	2.9823	0	0	c50670_g3	11682.7	34762.7	-1.5732	0	0	c35691_g1	5727.89	18.7251	8.2569	2.3854e-155	1.8775e-152	c45215_g2	48.7116	2759.43	-5.824	1.6581e-71	3.4969e-69
c46066_g1	25183.1	13514.7	0.89793	2.8164e-306	1.028e-303	c45774_g1	62.2582	1197.52	-4.2656	6.8635e-248	1.8587e-245	c47817_g1	16072.6	965.349	4.0574	0	0	c51108_g1	2006.3	10947.7	-2.448	0	0	c34774_g1	4369.62	3.11183	10.456	4.15e-155	3.2375e-152	c49974_g1	393.125	6715.16	-4.0944	7.6512e-71	1.5833e-68
c43798_g1	4067.85	1030.3	1.9812	4.8984e-306	1.7768e-303	c23105_g1	1367.95	4248.1	-1.6348	2.7961e-245	7.5028e-243	c47817_g2	48161.8	2987.22	4.011	0	0	c51160_g1	2487.97	8957.26	-1.8481	0	0	c48891_g1	17440.7	390.614	5.4806	5.2646e-154	4.0009e-151	c49290_g2	126.145	3863.86	-4.9369	3.6542e-70	7.4223e-68
c50666_g1	14420.1	7325.01	0.97718	1.1541e-304	4.1607e-302	c46422_g1	6779.21	12668.4	-0.90204	7.375e-243	1.9434e-240	c47861_g2	17221.3	104.328	7.3669	0	0	c51208_g1	17274.7	44806.9	-1.3751	0	0	c43101_g1	27790.5	854.847	5.0228	1.6765e-152	1.2525e-149	c47637_g1	447.94	7065.62	-3.9794	1.1883e-69	2.3807e-67
c48009_g2	3025.8	569.641	2.4092	9.1063e-300	3.2236e-297	c41757_g1	8328.72	16373.1	-0.97516	2.4619e-241	6.4586e-239	c47861_g3	1418.45	1.03021	10.427	0	0	c51225_g1	23303.7	49095.1	-1.075	0	0	c45863_g1	15377.1	317.787	5.5966	1.9073e-152	1.4129e-149	c36830_g1	727.215	9400.51	-3.6923	2.0158e-69	4.0203e-67
c49106_g2	6552.26	2388.77	1.4557	9.3965e-299	3.3064e-296	c40626_g1	40133.8	57437.7	-0.51718	7.0188e-238	1.8011e-235	c47921_g1	6842.34	1778.34	1.944	0	0	c40756_g1	1424.41	6675.44	-2.2285	3.20980000165114e-315	8.89870000002092e-313	c35720_g3	4907.52	10.3698	8.8865	5.8898e-152	4.3267e-149	c46833_g4	43.7315	2526.82	-5.8525	1.1675e-68	2.3024e-66
c43610_g1	31662.3	11927.8	1.4084	1.6062e-297	5.6183e-295	c33432_g1	608.627	2677.05	-2.137	7.9763e-235	2.0203e-232	c48009_g2	12717.2	3239.85	1.9728	0	0	c36684_g1	36.5824	1561.55	-5.4157	4.38819999999931e-312	0	c43371_g1	5412.83	18.5449	8.1892	3.2418e-150	2.3618e-147	c41753_g1	1155.12	12494.8	-3.4352	2.0653e-68	4.064e-66
c40001_g1	6718.2	2505.05	1.4232	2.0412e-294	7.0557e-292	c41369_g1	742.112	2938.42	-1.9853	5.1809e-233	1.3011e-230	c48094_g1	25932.7	407.495	5.9918	0	0	c46491_g1	498.323	3286.16	-2.7212	5.90939999999999e-310	1.605e-307	c47021_g1	4557.17	7.7019	9.2087	1.7112e-149	1.2365e-146	c9482_g1	8.94864	1692.94	-7.5636	3.3191e-68	6.4876e-66
c36496_g1	26438.7	14559.9	0.86065	2.8862e-292	9.9185e-290	c30735_g1	34568.9	49887.8	-0.52921	7.0548e-233	1.7641e-230	c48170_g1	7391.85	1750.08	2.0785	0	0	c47947_g1	11561.1	34336	-1.5704	1.0809e-305	2.8887e-303	c48513_g2	10249.9	146.45	6.1291	4.8389e-149	3.468e-146	c48846_g1	1161.68	12490.7	-3.4266	5.7211e-68	1.1133e-65
c51023_g1	4645	1168.51	1.991	2.409e-290	8.1829e-288	c50051_g1	1449.35	4296.07	-1.5676	9.5034e-233	2.3663e-230	c48178_g1	13178.4	5119.41	1.3641	0	0	c45771_g1	456.816	3140.22	-2.7812	1.6472e-305	4.3847e-303	c44472_g3	5919.14	31.968	7.5326	6.7676e-149	4.8112e-146	c40108_g1	27.0706	2145.02	-6.3081	7.0696e-68	1.3697e-65
c37702_g1	17708.3	9742.98	0.86199	2.0115e-288	6.7544e-286	c36159_g1	391.358	2154.81	-2.461	2.0405e-232	5.0595e-230	c48191_g1	119184	55800.7	1.0948	0	0	c51136_g3	8697.58	19071.1	-1.1327	6.6184e-305	1.7478e-302	c32450_g1	4451.64	7.25798	9.2606	2.973e-148	2.08e-145	c37764_g1	106.882	3434.6	-5.0061	1.8316e-67	3.5177e-65
c49862_g2	21082.8	12127.4	0.79779	1.9774e-286	6.565e-284	c38215_g1	1197.31	3822.4	-1.6747	7.478e-231	1.8386e-228	c48429_g2	95062.7	19381.1	2.2942	0	0	c39153_g1	7188.76	16353.2	-1.1858	2.6121e-303	6.8442e-301	c40026_g2	9265.11	118.926	6.2837	4.8713e-148	3.3813e-145	c37065_g1	106.597	3419.24	-5.0034	9.609e-67	1.8178e-64
c50151_g1	7173.68	2819.06	1.3475	7.9136e-284	2.6125e-281	c37279_g1	1882.62	5019.47	-1.4148	4.9083e-229	1.1968e-226	c48514_g1	14317.9	5274.62	1.4407	0	0	c37807_g1	6.15225	1757.11	-8.1579	3.7292e-303	9.7329e-301	c36353_g1	16915.8	415.676	5.3468	1.7123e-147	1.1793e-144	c41757_g1	54.9885	2628.58	-5.579	1.3566e-66	2.5609e-64
c48430_g1	2630.25	7.73805	8.409	6.8343e-280	2.2312e-277	c43912_g2	342.304	2010.02	-2.5539	1.4603e-228	3.546e-226	c48638_g1	28625.4	398.2	6.1677	0	0	c35961_g1	414.077	2991.4	-2.8529	8.8887e-303	2.3109e-300	c24657_g1	10315.1	155.781	6.0491	4.5511e-147	3.11e-144	c47114_g1	32.5694	2195.79	-6.0751	3.3706e-66	6.2818e-64
c50882_g3	20958.4	12109.1	0.79144	5.7255e-279	1.8285e-276	c40201_g1	62.8837	1121.49	-4.1566	1.5722e-226	3.7558e-224	c48689_g1	12051.6	3461.49	1.7998	0	0	c41432_g3	359.042	2815.17	-2.971	9.1491e-302	2.3693e-299	c23153_g1	5903.99	36.6459	7.3319	3.7952e-145	2.5736e-142	c44871_g1	28.4366	2104.16	-6.2094	3.7002e-66	6.8815e-64
c39153_g1	15272.5	8059.13	0.92224	1.6726e-278	5.3128e-276	c35720_g3	148.982	1448.66	-3.2815	1.8566e-225	4.3991e-223	c48754_g6	13848	2435.2	2.5076	0	0	c47160_g1	14919.7	29635.3	-0.9901	1.3937e-301	3.5953e-299	c40645_g1	7759.01	84.9436	6.5132	1.7217e-143	1.1412e-140	c41897_g1	11.8104	1682.02	-7.154	1.4015e-65	2.5846e-63
c38658_g1	7267.03	2934.61	1.3082	1.0683e-274	3.3569e-272	c43859_g1	210.907	1627.91	-2.9483	9.1237e-225	2.1446e-222	c48790_g1	14569.4	4674.31	1.6401	0	0	c36514_g1	191.575	2226.67	-3.5389	1.0859e-297	2.7798e-295	c44955_g1	18764.8	535.49	5.131	3.455e-143	2.2729e-140	c45251_g1	221.519	4640.11	-4.3887	6.5591e-65	1.1922e-62
c42075_g1	5390.6	1857.42	1.5371	1.9588e-270	6.0903e-268	c36388_g1	1.44901	714.519	-8.9458	1.2676e-218	2.9559e-216	c48846_g1	16008.3	6272.08	1.3518	0	0	c42337_g3	401.372	2913.53	-2.8598	1.782e-296	4.5443e-294	c51082_g1	38792.9	1540.02	4.6548	8.4783e-143	5.4955e-140	c36659_g1	484.962	6843.19	-3.8187	8.2412e-65	1.4948e-62
c40677_g1	1976.6	237.971	3.0542	2.3247e-269	7.1899e-267	c43192_g1	1541.56	4346.12	-1.4953	6.725e-217	1.562e-214	c48901_g1	13149.8	1277.56	3.3636	0	0	c39465_g2	2016.4	6643.35	-1.7201	7.492e-294	1.889e-291	c49438_g1	28836	1063.08	4.7615	5.1344e-142	3.3038e-139	c1892_g1	26.5172	1972.93	-6.2173	1.0391e-63	1.8431e-61
c38479_g1	4868.59	1578.72	1.6247	3.3339e-268	1.0257e-265	c41159_g1	81.4183	1159.96	-3.8326	8.1711e-217	1.8904e-214	c49016_g1	38928.8	11644.6	1.7412	0	0	c29058_g1	1551.28	6216.68	-2.0027	8.5223e-293	2.1326e-290	c49522_g1	47664.8	1960.79	4.6034	6.3682e-142	4.068e-139	c39064_g5	27.4596	1973.32	-6.1672	2.1723e-63	3.8299e-61
c41426_g1	4635.66	1466.23	1.6607	1.4693e-265	4.4053e-263	c44299_g2	118.818	1298.57	-3.4501	8.4135e-217	1.9389e-214	c49024_g3	5431.67	66.9909	6.3413	0	0	c45394_g1	140415	271602	-0.9518	2.7762e-292	6.8955e-290	c37436_g1	7838.55	91.6112	6.4189	7.669e-142	4.8637e-139	c50149_g1	649.392	8003.72	-3.6235	2.3431e-63	4.1228e-61
c44980_g1	52214.5	35383.5	0.56137	3.0049e-265	8.9635e-263	c39274_g1	73.8779	1126.19	-3.9302	1.115e-215	2.5594e-213	c49043_g1	16644	6418.9	1.3746	0	0	c44646_g5	2505.07	7619.42	-1.6048	4.2872e-292	1.0609e-289	c37429_g1	4081.49	7.19938	9.147	2.9518e-140	1.8587e-137	c37253_g1	98.4607	3073.19	-4.964	1.2168e-62	2.1157e-60
c42757_g2	10945.3	5354.65	1.0315	5.8507e-265	1.7364e-262	c38366_g1	43.581	992.763	-4.5097	3.3857e-215	7.7416e-213	c49559_g1	8228.8	1830.67	2.1683	0	0	c40259_g1	2617.96	7798.48	-1.5747	1.2355e-289	3.0349e-287	c48875_g2	8227.25	110.659	6.2162	2.6121e-139	1.6331e-136	c49323_g2	494.853	6641.51	-3.7464	3.2547e-62	5.6368e-60
c42332_g1	12687.9	6553.91	0.95303	4.6367e-262	1.3623e-259	c47250_g2	35214.6	50011	-0.50607	3.416e-213	7.7207e-211	c49583_g1	3790.69	317.956	3.5756	0	0	c33354_g1	159.912	2167.57	-3.7607	3.1292e-289	7.6585e-287	c34234_g1	17173.2	499.044	5.1048	9.2367e-139	5.7342e-136	c33989_g1	19.5227	1766.81	-6.4999	4.5703e-62	7.869e-60
c8383_g1	1110.12	23.9943	5.5319	4.2674e-260	1.2353e-257	c37568_g2	2817.71	8184.24	-1.5383	6.0479e-212	1.3513e-209	c49622_g1	24995.4	1024.08	4.6093	0	0	c37702_g1	8897.94	18961	-1.0915	1.4066e-285	3.4051e-283	c35100_g1	3762.02	4.35567	9.7544	1.2707e-138	7.8331e-136	c49698_g1	1014.52	10340.7	-3.3495	8.4678e-62	1.4523e-59
c45611_g2	29068.6	18290.2	0.66839	2.0842e-259	5.9746e-257	c45818_g1	50.8886	1007.91	-4.3079	3.8614e-211	8.5951e-209	c49622_g2	10027.5	426.667	4.5547	0	0	c42113_g1	377.995	2765.2	-2.8709	1.5163e-284	3.6574e-282	c49031_g1	32860.2	1331.51	4.6252	1.3761e-138	8.4242e-136	c37856_g1	215.398	4319.35	-4.3257	1.0075e-61	1.7179e-59
c43304_g1	13916.3	7431.96	0.90496	3.096e-257	8.7049e-255	c36210_g1	272.297	1726.25	-2.6644	1.0905e-209	2.4182e-207	c49724_g2	20385.1	1108.41	4.2009	0	0	c30399_g1	80.7149	1665.34	-4.3668	2.571e-280	6.135e-278	c46014_g2	12945.2	299.12	5.4355	1.9778e-138	1.2024e-135	c45205_g1	430.112	6077.85	-3.8208	1.5095e-61	2.559e-59
c35465_g1	2192.13	337.721	2.6984	6.6232e-257	1.8534e-254	c46007_g2	1082.16	3672.5	-1.7628	4.5377e-207	9.987e-205	c49851_g5	13138.5	510.823	4.6848	0	0	c23311_g1	292.76	2477.33	-3.081	4.4075e-280	1.048e-277	c38916_g3	9710.81	173.883	5.8034	2.5242e-136	1.5137e-133	c37105_g1	6324.9	42971.8	-2.7643	3.5676e-61	6.0133e-59
c45930_g1	8308.32	3704.12	1.1654	2.7595e-256	7.6852e-254	c41804_g1	388.422	2661.61	-2.7766	1.7943e-206	3.9343e-204	c49934_g4	24521.1	10781.1	1.1855	0	0	c50951_g1	6906.51	15394.5	-1.1564	6.6129e-280	1.5668e-277	c45777_g1	22315.1	804.404	4.794	9.4215e-136	5.5741e-133	c42086_g1	705.011	8069.39	-3.5167	4.7545e-61	7.9987e-59
c35031_g1	4918.9	730.777	2.7508	1.2452e-254	3.4354e-252	c40766_g2	1622.21	4384.78	-1.4345	2.9194e-206	6.3776e-204	c50005_g2	42923.5	9714.7	2.1435	0	0	c50837_g1	6879.16	15361.3	-1.159	1.7373e-279	4.1017e-277	c42887_g1	65394.2	3008.9	4.4419	1.6292e-134	9.4487e-132	c47780_g3	81.9641	2769.56	-5.0785	5.2427e-61	8.8031e-59
c47114_g1	1952.95	261.401	2.9013	8.6692e-249	2.3585e-246	c39565_g1	34.9218	909.335	-4.7026	3.1005e-205	6.7481e-203	c50023_g3	125827	22476.6	2.4849	0	0	c38772_g1	37.2813	1413.46	-5.2446	1.5057e-277	3.5422e-275	c44543_g2	14406.5	395.497	5.1869	2.0414e-134	1.1762e-131	c40287_g1	1864.4	15564.7	-3.0615	9.6783e-61	1.6159e-58
c42174_g2	15236.3	7206.64	1.0801	1.1435e-245	3.0825e-243	c33660_g1	0.840896	1128.97	-10.391	1.4741e-204	3.173e-202	c50165_g1	32888.4	15931.9	1.0457	0	0	c47449_g2	228.125	2241.24	-3.2964	2.9513e-276	6.8948e-274	c46096_g2	6534.8	69.4475	6.5561	2.8863e-134	1.6522e-131	c36352_g2	176.906	3849.8	-4.4437	1.1174e-60	1.862e-58
c42762_g1	3098.91	570.553	2.4413	1.2527e-244	3.3462e-242	c48408_g4	566.627	2371.77	-2.0655	5.5378e-201	1.1791e-198	c50240_g2	25388.8	2813.91	3.1735	0	0	c47340_g2	1332.67	5033.82	-1.9173	3.4404e-275	8.0092e-273	c42070_g1	6071.62	57.7797	6.7154	2.5297e-133	1.4295e-130	c41853_g2	1791.86	14965.3	-3.0621	3.5024e-60	5.7818e-58
c50734_g1	20812.3	12431.7	0.74341	2.5986e-243	6.9097e-241	c38562_g1	5844.15	10692.6	-0.87154	4.164e-198	8.7391e-196	c50265_g2	24490.8	9080.67	1.4314	0	0	c33992_g1	746.298	3668.44	-2.2973	3.8315e-272	8.8889e-270	c30344_g1	40072.1	1854.65	4.4334	6.3227e-133	3.5502e-130	c46887_g1	36.6676	1996.74	-5.767	1.9112e-59	3.12e-57
c42174_g1	13325.4	6025.35	1.1451	2.7304e-243	7.2275e-241	c49526_g2	78.3501	1073.39	-3.7761	4.9551e-198	1.0326e-195	c50306_g1	32306.1	7076.73	2.1907	0	0	c38298_g1	6791.63	15040	-1.147	1.2269e-271	2.8365e-269	c45787_g2	17254.6	568.735	4.9231	8.7781e-132	4.8976e-129	c45214_g2	75.3932	2604.08	-5.1102	2.3712e-59	3.8638e-57
c44561_g2	9563.39	4643.95	1.0422	4.6231e-241	1.2074e-238	c36188_g1	165.825	1372.77	-3.0494	5.3643e-198	1.1139e-195	c50474_g2	46130.2	14391.1	1.6805	0	0	c43504_g1	806.901	3806.06	-2.2378	7.528e-270	1.7344e-267	c33588_g1	6536.23	76.1737	6.423	3.8379e-131	2.1279e-128	c38935_g1	899.443	9118.89	-3.3418	8.8788e-59	1.4257e-56
c43701_g1	4796.55	1413.74	1.7625	2.4667e-240	6.4138e-238	c33177_g1	12.8811	747.661	-5.8591	2.2043e-196	4.5449e-194	c50493_g2	11426.3	1826.36	2.6453	0	0	c45745_g2	771.656	3712.45	-2.2663	1.3847e-269	3.1793e-267	c44831_g2	3692.99	7.4968	8.9443	7.9919e-131	4.4032e-128	c41267_g1	200.76	3949.75	-4.2982	1.6742e-58	2.6641e-56
c37805_g1	15780.4	8950.16	0.81815	5.0012e-240	1.2947e-237	c39961_g3	39.7344	899.601	-4.5008	4.2276e-196	8.6864e-194	c50602_g2	5681.9	1179.75	2.2679	0	0	c36464_g1	337.596	2539.44	-2.9111	1.445e-267	3.3064e-265	c40693_g1	5325.03	40.2061	7.0492	4.1954e-129	2.269e-126	c47877_g3	1104.92	10398.8	-3.2344	1.8747e-58	2.9723e-56
c39849_g2	10658.7	3887.89	1.455	9.8758e-239	2.5454e-236	c37455_g1	143649	225553	-0.65092	2.0799e-194	4.2439e-192	c50848_g2	12291.4	124.846	6.6213	0	0	c41757_g1	3369.02	8917.88	-1.4044	1.3661e-266	3.1046e-264	c48810_g2	16162.1	535.553	4.9154	7.5274e-129	4.0462e-126	c50145_g1	39710.3	403681	-3.3456	4.7553e-58	7.4724e-56
c41042_g2	10818.8	4620.22	1.2275	2.5454e-236	6.5033e-234	c42489_g2	34.4388	861	-4.6439	2.7997e-192	5.6927e-190	c51010_g1	29934.2	9491.1	1.6571	0	0	c29525_g1	480.611	2932.72	-2.6093	1.2457e-264	2.8119e-262	c46381_g1	14016.7	418.963	5.0642	1.0542e-128	5.6325e-126	c47067_g2	93.0568	2724.78	-4.8719	1.3713e-57	2.1358e-55
c42722_g1	34647.5	17814.7	0.95968	2.1817e-235	5.5501e-233	c42523_g2	633.448	3451	-2.4457	3.1218e-190	6.3041e-188	c51013_g2	10581.4	2760.59	1.9385	0	0	c38314_g1	286.815	2428.71	-3.082	1.3106e-264	2.9484e-262	c47014_g1	9160.51	181.384	5.6583	1.1151e-128	5.9217e-126	c43001_g1	216.21	3985.6	-4.2043	4.0768e-57	6.283e-55
c50474_g2	13440.2	7355.93	0.86957	1.0085e-233	2.5435e-231	c46480_g1	6986.5	12179.1	-0.80176	4.0169e-190	8.0839e-188	c51023_g1	101680	4973.12	4.3537	0	0	c47883_g2	17684.2	32872.9	-0.89443	2.0929e-262	4.6769e-260	c46464_g2	10346.3	242.291	5.4162	1.9456e-127	1.027e-124	c36870_g2	287.341	4582.17	-3.9952	1.6424e-56	2.5049e-54
c47340_g2	4701.11	1663.24	1.499	5.0414e-231	1.2448e-228	c47077_g2	3.9717	638.396	-7.3286	8.003e-186	1.5782e-183	c51122_g1	23152.1	2223.71	3.3801	0	0	c47624_g2	85.9659	1573.15	-4.1938	1.6962e-255	3.7158e-253	c50087_g1	20896.8	836.462	4.6428	3.0483e-127	1.5901e-124	c42802_g2	2.47275	1107.73	-8.8073	2.782e-56	4.221e-54
c35510_g1	4409.18	771.2	2.5153	1.588e-229	3.8882e-227	c50245_g2	574.741	2297.04	-1.9988	2.1456e-185	4.2028e-183	c51210_g1	14087.5	1291.88	3.4469	0	0	c48287_g1	969.25	4053	-2.064	1.8432e-254	4.0114e-252	c37597_g1	4664.17	28.9147	7.3337	2.1526e-126	1.1162e-123	c46604_g1	295.702	4617.66	-3.9649	3.6165e-56	5.4591e-54
c38897_g1	5771.16	2308.98	1.3216	5.3885e-228	1.3031e-225	c41227_g1	1.8069	1653.47	-9.8378	4.4072e-183	8.5756e-181	c51265_g2	3353.49	34.5622	6.6003	0	0	c47164_g1	359.166	2524.83	-2.8135	2.2231e-254	4.8226e-252	c40423_g1	11593.7	310.328	5.2234	5.3668e-126	2.7667e-123	c36557_g1	427.086	5506.92	-3.6886	5.4363e-56	8.1502e-54
c47877_g3	21004.4	12888.9	0.70456	5.7515e-227	1.3852e-224	c44336_g1	52.9909	911.024	-4.1037	8.0589e-183	1.5629e-180	c51265_g3	1481.39	12.3094	6.911	0	0	c29651_g3	94.946	1601.68	-4.0763	1.8173e-252	3.8918e-250	c45745_g2	16695	601.992	4.7935	1.6465e-125	8.4385e-123	c38605_g1	1010.6	9403.23	-3.218	5.8795e-56	8.7996e-54
c43648_g1	4025	1301.96	1.6283	1.2085e-226	2.8985e-224	c47947_g1	32066.4	45215.9	-0.49577	2.2263e-182	4.2894e-180	c51297_g3	4014.77	170.794	4.555	0	0	c34251_g1	892.112	3829.71	-2.1019	6.2739e-249	1.335e-246	c36253_g1	3342.72	5.92623	9.1397	2.2318e-125	1.1372e-122	c48510_g1	13.0814	1413.23	-6.7553	1.3676e-55	2.0127e-53
c48510_g1	4571.7	1603.7	1.5113	1.9014e-226	4.5237e-224	c36964_g1	371.176	2256.92	-2.6042	7.3442e-182	1.4104e-179	c51304_g1	18139.7	3313.05	2.4529	0	0	c43701_g1	1040.99	5136.22	-2.3028	7.856e-248	1.661e-245	c41485_g2	4936.76	36.7089	7.0713	4.4521e-125	2.2427e-122	c48128_g2	320.784	4738.12	-3.8846	2.8167e-55	4.1246e-53
c37049_g1	11646	6207.42	0.90777	7.2385e-225	1.7083e-222	c43476_g3	416.619	1934.04	-2.2148	1.1375e-181	2.1773e-179	c8383_g1	32953.6	1188.67	4.793	0	0	c50327_g1	6641.17	14319.2	-1.1084	3.018e-247	6.3611e-245	c46935_g1	24760	1134.8	4.4475	1.835e-124	9.1391e-122	c46304_g1	206.484	3749.36	-4.1825	5.0768e-55	7.3973e-53
c39670_g1	3001.41	778.634	1.9466	1.0506e-222	2.4597e-220	c32556_g1	6967.64	12726.7	-0.86912	3.7411e-181	7.1146e-179	c46649_g2	16005.4	2015.1	2.9896	1.78031614822435e-319	4.97690012606009e-317	c48638_g3	287.091	2268.28	-2.982	9.8012e-247	2.0593e-244	c45947_g1	11563	320.777	5.1718	3.7879e-124	1.8759e-121	c41930_g1	74.6409	2361.92	-4.9839	7.2536e-55	1.0482e-52
c49698_g1	18721	11383.5	0.7177	4.9653e-215	1.1309e-212	c43647_g2	1629.25	4183.36	-1.3605	7.4696e-181	1.4159e-178	c44601_g2	1887.89	93.9428	4.3288	5.29089959474933e-319	1.47300000433953e-316	c43834_g4	68.0794	1446.48	-4.4092	3.8328e-246	8.0277e-244	c49672_g1	4346.12	25.5978	7.4076	4.0898e-123	2.0141e-120	c35552_g1	426.014	5385.64	-3.6601	9.0397e-55	1.3021e-52
c44917_g1	6153.64	2617.59	1.2332	3.4432e-214	7.8122e-212	c48444_g4	134.972	1523.13	-3.4963	9.5242e-180	1.7996e-177	c38621_g2	1662.49	55.396	4.9074	2.83579999985736e-314	7.82939999999873e-312	c46361_g1	1492.68	5095.05	-1.7712	6.5717e-246	1.3721e-243	c49071_g4	7713.59	143.041	5.7529	7.0093e-123	3.4328e-120	c44872_g2	467.498	5633	-3.5909	2.3571e-54	3.3677e-52
c47440_g3	19225.8	11817.6	0.7021	1.5198e-212	3.4217e-210	c43126_g3	4.93771	1567.35	-8.3103	2.2253e-178	4.1647e-176	c28053_g1	5138.11	713.015	2.8492	3.27119999990675e-314	8.99439999999864e-312	c49781_g2	1072.73	4156.04	-1.9539	4.0765e-240	8.3547e-238	c41994_g1	8291.24	169.946	5.6084	2.7272e-122	1.3283e-119	c44802_g2	1.23638	1000.24	-9.66	3.5948e-54	5.1195e-52
c44604_g1	3825.29	1250.15	1.6135	3.3711e-212	7.561e-210	c46576_g1	1757.05	4377.7	-1.317	2.4498e-178	4.5702e-176	c43798_g1	11418.3	4355.87	1.3903	3.80739999979124e-314	1.04259999999999e-311	c43236_g1	151.838	1766.6	-3.5404	6.474e-240	1.3188e-237	c44860_g3	21838.4	977.225	4.482	4.1313e-122	2.001e-119	c50151_g1	1236.08	10390.6	-3.0714	3.7541e-54	5.3377e-52
c41166_g1	11706.7	6418.42	0.86704	3.0147e-207	6.66e-205	c47823_g2	22.8816	748.051	-5.0309	3.029e-178	5.6328e-176	c39434_g1	3447.25	570.691	2.5947	0	2.5656e-306	c50482_g1	20332	36219.4	-0.83301	5.3742e-239	1.0848e-236	c43647_g2	15534	575.344	4.7549	2.2135e-121	1.0663e-118	c47119_g2	82.6125	2418.37	-4.8715	5.3686e-54	7.5722e-52
c46121_g1	74204.8	54333.7	0.44967	7.1776e-205	1.5564e-202	c33106_g1	6421.09	11212	-0.80416	2.4373e-177	4.5181e-175	c40745_g1	9135.82	3210.24	1.5089	4.9117e-307	1.3233e-304	c45095_g1	807.921	3553.85	-2.1371	6.034e-239	1.2143e-236	c50317_g4	9891.18	250.978	5.3005	2.2561e-121	1.0809e-118	c42007_g1	261.611	4160.13	-3.9911	8.2716e-54	1.1611e-51
c42784_g1	4086.64	1429.34	1.5156	1.0085e-204	2.1789e-202	c27355_g1	454.492	2356.76	-2.3745	6.9964e-176	1.2888e-173	c44824_g1	2060.89	145.839	3.8208	3.3058e-306	8.8705e-304	c41574_g1	845.998	3644.79	-2.1071	2.4742e-238	4.9494e-236	c49549_g1	7853.91	159.4	5.6227	7.6389e-120	3.6204e-117	c48828_g1	589.977	6364.69	-3.4314	3.2186e-53	4.4752e-51
c44704_g4	5432.07	2237.32	1.2797	2.0235e-204	4.3398e-202	c42430_g2	1265.37	3507.76	-1.471	1.9866e-174	3.6255e-172	c49008_g1	1387.52	20.8969	6.0531	6.3419e-305	1.6815e-302	c45330_g1	212.62	1974.81	-3.2154	2.8889e-238	5.7618e-236	c47486_g2	4725.33	41.362	6.836	4.4975e-118	2.1089e-115	c47861_g2	1816.74	13437.2	-2.8868	5.1149e-53	7.0785e-51
c50145_g1	735502	576632	0.35108	4.6849e-201	1.0011e-198	c48684_g2	97.4826	1038.82	-3.4137	5.143e-173	9.3568e-171	c47024_g1	12991.7	4219.61	1.6224	5.6026e-304	1.4737e-301	c41345_g1	11.1964	1050.67	-6.5521	3.0537e-237	6.0723e-235	c50666_g3	8271.59	189.354	5.449	9.4748e-118	4.4193e-115	c40285_g1	68.26	2183.45	-4.9994	5.1318e-53	7.0907e-51
c43793_g3	2270.26	505.074	2.1683	3.4546e-199	7.3288e-197	c45907_g1	35.047	790.533	-4.4955	2.0731e-172	3.7599e-170	c50415_g2	2460.59	263.244	3.2245	2.1111e-298	5.4251e-296	c40839_g2	1676.38	5364.11	-1.678	2.0841e-236	4.1077e-234	c47514_g1	12777.3	441.336	4.8556	1.4167e-117	6.573e-115	c42784_g1	225.219	3697.41	-4.0371	3.3833e-52	4.6169e-50
c40890_g1	9022.06	4646.79	0.95722	4.0976e-199	8.6616e-197	c42706_g2	2840.47	6011.54	-1.0816	2.8449e-172	5.144e-170	c46455_g3	5622.5	1528.26	1.8793	5.7057e-295	1.4495e-292	c41046_g1	262.16	2123.5	-3.0179	2.9984e-236	5.8922e-234	c46560_g2	10401.8	302.266	5.1049	1.9895e-117	9.1343e-115	c37749_g1	1.78973	979.046	-9.0955	3.4367e-52	4.6825e-50
c48648_g1	2560.59	592.9	2.1106	1.6446e-198	3.4639e-196	c35572_g1	52.1849	861.953	-4.0459	1.0759e-171	1.9394e-169	c50595_g1	2134.68	179.667	3.5706	9.0396e-295	2.2878e-292	c47040_g2	541.835	3606.47	-2.7347	4.203e-234	8.2352e-232	c41775_g1	6515.66	113.858	5.8386	1.5502e-116	7.0807e-114	c36508_g1	34.3592	1689.48	-5.6197	3.7262e-52	5.0692e-50
c41917_g1	17804.7	10212.4	0.80194	4.4507e-198	9.3076e-196	c41147_g1	0	840.475	0	3.8659e-171	6.9472e-169	c38602_g1	3309.82	553.511	2.5801	3.4144e-293	8.5763e-291	c43165_g2	609.721	3054.52	-2.3247	1.0203e-233	1.9933e-231	c12681_g1	11394.8	369.233	4.9477	2.3488e-116	1.0673e-113	c29058_g1	10.185	1210.11	-6.8925	3.5497e-51	4.7629e-49
c41365_g1	10372.6	5586.01	0.89289	2.6885e-197	5.5629e-195	c34631_g1	8977.99	14625.9	-0.70406	5.4071e-171	9.6873e-169	c37496_g1	5478.67	1470.28	1.8977	2.7411e-292	6.8337e-290	c48945_g2	25.4275	1143.95	-5.4915	1.2964e-233	2.5254e-231	c50589_g1	6550.66	115.902	5.8207	3.4332e-116	1.5521e-113	c44890_g5	160.115	3054.71	-4.2539	5.1132e-51	6.8503e-49
c35760_g1	3081.33	920.63	1.7429	1.4052e-195	2.8772e-193	c24052_g1	200.622	1401.64	-2.8046	2.1442e-170	3.8298e-168	c40866_g2	9018.23	3240.26	1.4767	5.2085e-292	1.2841e-289	c39367_g1	476.588	2715.08	-2.5102	2.1354e-233	4.1475e-231	c38081_g1	4064.35	27.6753	7.1983	3.4991e-115	1.5738e-112	c40620_g1	25075.8	161924	-2.691	7.2745e-51	9.7164e-49
c38176_g1	53705.1	38820.2	0.46825	9.4163e-191	1.9081e-188	c43619_g1	13175	20834.5	-0.66117	2.7901e-170	4.9535e-168	c43761_g1	7733.73	2604.52	1.5701	3.04e-288	7.413e-286	c44785_g1	3194.19	8127.29	-1.3473	1.0231e-231	1.97e-229	c41227_g1	2489.1	0.829231	11.552	4.7578e-115	2.129e-112	c50337_g3	32.2754	1567.55	-5.6019	7.3362e-50	9.6237e-48
c40576_g1	8238.25	4191.62	0.97483	9.1119e-190	1.8275e-187	c38289_g1	670.98	2389.83	-1.8326	1.6174e-169	2.8628e-167	c47832_g2	1167.89	5.41362	7.7531	1.9947e-287	4.8463e-285	c30275_g1	883.358	3671.3	-2.0552	2.0302e-231	3.8979e-229	c43476_g1	7745.15	179.951	5.4276	3.0937e-114	1.3705e-111	c43078_g2	176.776	3119.51	-4.1413	1.229e-49	1.6003e-47
c39257_g2	2022.03	419.369	2.2695	4.7933e-189	9.5808e-187	c45430_g2	347.704	1705.12	-2.2939	3.7684e-169	6.6104e-167	c45456_g2	1552.7	35.7818	5.4394	6.2471e-283	1.5014e-280	c45460_g1	10399.5	23812.2	-1.1952	3.8385e-231	7.3276e-229	c32327_g1	2376.75	0.414616	12.485	3.7635e-113	1.6588e-110	c36470_g1	102.982	2420.21	-4.5547	2.0769e-49	2.6925e-47
c48334_g1	92212.1	59759.1	0.6258	3.4492e-187	6.8707e-185	c50238_g1	27.8819	740.918	-4.7319	4.5464e-169	7.9513e-167	c33281_g1	2639.4	347.746	2.9241	3.4082e-281	8.1619e-279	c35432_g1	339.477	2363.27	-2.7994	5.8831e-231	1.1167e-228	c37127_g1	3217.9	12.0283	8.0635	6.3765e-113	2.7966e-110	c44001_g1	224.476	3500.85	-3.9631	2.2842e-49	2.9525e-47
c51113_g1	6860.5	3270.44	1.0688	4.6315e-187	9.1947e-185	c43957_g3	3624.97	7136.35	-0.97722	1.065e-168	1.8516e-166	c46958_g3	7212.33	2350.49	1.6175	2.8565e-276	6.6966e-274	c37842_g1	245.395	2031.99	-3.0497	3.3482e-230	6.3015e-228	c44707_g1	10868.1	364.082	4.8997	9.0258e-113	3.9003e-110	c42192_g1	3657.17	21556	-2.5593	2.4052e-49	3.1044e-47
c49484_g1	2071.11	448.046	2.2087	9.0359e-187	1.7878e-184	c32370_g1	616.05	3336.34	-2.4371	2.0846e-168	3.6135e-166	c50255_g1	16015.9	1937.95	3.0469	2.4371e-267	5.5573e-265	c44832_g1	18759.3	37489.2	-0.99887	1.1038e-229	2.0715e-227	c33536_g1	3109.19	11.1111	8.1284	2.0729e-111	8.8704e-109	c46777_g2	3420.49	20316.3	-2.5704	6.3795e-49	8.1386e-47
c42928_g1	8603.5	4475.38	0.94291	1.589e-185	3.123e-183	c33307_g1	74.0031	1549.53	-4.3881	3.6531e-167	6.3139e-165	c43657_g1	1165.96	13.3597	6.4475	2.1917e-265	4.9639e-263	c43224_g1	9489.27	18603.4	-0.9712	1.1353e-229	2.1248e-227	c33075_g1	3140.8	12.0283	8.0286	4.544e-111	1.9258e-108	c40576_g1	203.916	3285.69	-4.0102	1.5129e-48	1.9162e-46
c43463_g1	14086.9	5315.45	1.4061	1.46e-183	2.8504e-181	c39638_g1	354.681	1706.57	-2.2665	1.6931e-166	2.9176e-164	c45417_g1	17377.1	8260.81	1.0728	4.6596e-264	1.0447e-261	c46422_g1	2720.56	7258.2	-1.4157	1.2711e-229	2.3723e-227	c40560_g3	4773.97	57.0632	6.3865	4.7257e-110	1.9933e-107	c49650_g1	450.612	5022.51	-3.4785	5.2687e-48	6.5881e-46
c46833_g4	875.253	34.9402	4.6467	1.2523e-182	2.4207e-180	c37660_g1	4891.63	9943.8	-1.0235	3.8841e-166	6.6543e-164	c42663_g1	5354.65	570.532	3.2304	4.6397e-261	1.0333e-258	c42179_g3	8873.81	17549.2	-0.98378	1.2269e-226	2.2582e-224	c35362_g1	4799.69	58.8726	6.3492	2.0294e-109	8.4785e-107	c51026_g1	1400.05	10203.1	-2.8655	7.9477e-48	9.8819e-46
c47444_g1	877.282	36.3709	4.5922	1.173e-181	2.2379e-179	c45863_g1	1779.71	4253.28	-1.2569	7.1359e-162	1.1913e-159	c36949_g2	1064.53	5.6762	7.5511	6.6781e-260	1.4824e-257	c45721_g1	9475.07	18428.7	-0.95974	3.1382e-223	5.7289e-221	c42374_g1	12198.3	478.485	4.6721	3.0211e-109	1.2562e-106	c43463_g1	1072.67	8461.77	-2.9798	8.1852e-48	1.0163e-45
c23183_g1	4456.37	1779.07	1.3247	1.6918e-179	3.1864e-177	c32249_g1	0.420448	1085.95	-11.335	2.4928e-161	4.1498e-159	c46596_g1	5792.39	1778.15	1.7038	3.5056e-259	7.7556e-257	c35701_g1	176.484	1758.93	-3.3171	1.255e-221	2.2723e-219	c45704_g2	5950.8	112.59	5.7239	4.5305e-109	1.875e-106	c36087_g1	510.581	5249.85	-3.3621	1.1559e-47	1.4311e-45
c38766_g1	9476.32	5162.1	0.87637	5.0549e-179	9.4902e-177	c37531_g1	156.155	1172.99	-2.9091	6.3251e-161	1.05e-158	c43849_g1	14111.1	6407.32	1.139	1.0024e-257	2.2103e-255	c31146_g1	959.783	3880.45	-2.0154	1.4031e-217	2.5133e-215	c50435_g1	10827.6	393.42	4.7825	1.0351e-108	4.2638e-106	c40576_g2	68.848	1956.37	-4.8286	1.5437e-47	1.9059e-45
c46227_g2	4374.89	1745.23	1.3258	4.1015e-177	7.5793e-175	c47132_g1	81.4983	928.062	-3.5094	5.9638e-159	9.7893e-157	c51158_g3	7076.53	2446.84	1.5321	3.5251e-257	7.7476e-255	c38536_g1	142.978	1616.29	-3.4988	4.8122e-217	8.5969e-215	c32138_g1	10241.9	355.802	4.8473	1.4989e-108	6.1457e-106	c48536_g2	21.9954	1330.62	-5.9188	1.5468e-47	1.9071e-45
c39193_g1	10718	6069.02	0.8205	1.4068e-175	2.5834e-173	c35805_g1	5.00026	2031.92	-8.6666	9.201e-158	1.5019e-155	c47770_g3	3428.9	708.961	2.274	7.0471e-255	1.5387e-252	c50574_g1	712.801	3166.73	-2.1514	5.0842e-217	9.0345e-215	c41037_g1	8656.29	260.64	5.0536	4.0724e-108	1.662e-105	c38123_g1	538.533	5406.83	-3.3277	1.8633e-47	2.2909e-45
c37496_g2	3409.74	1185.06	1.5247	8.1516e-175	1.4923e-172	c33710_g1	223.145	1345.79	-2.5924	2.2849e-157	3.7193e-155	c45124_g2	6358.99	2094.56	1.6021	2.3675e-254	5.1192e-252	c35561_g1	2332.87	11373.3	-2.2855	8.0331e-216	1.4237e-213	c45020_g1	8040.09	226.824	5.1476	8.0942e-108	3.2882e-105	c42802_g1	1.36605	837.172	-9.2594	2.7021e-47	3.2991e-45
c45704_g1	3348.45	1168.76	1.5185	2.3304e-170	4.1498e-168	c35701_g1	1642.65	5718.13	-1.7995	2.3797e-156	3.8419e-154	c43222_g1	5128.02	1066.48	2.2655	5.6579e-253	1.2194e-250	c44762_g1	322.05	2168.33	-2.7512	2.8366e-214	5.0138e-212	c41500_g1	7193.73	179.809	5.3222	8.3123e-108	3.3613e-105	c48901_g1	1436.77	10260.4	-2.8362	3.0025e-47	3.6609e-45
c39043_g1	1462.28	229.82	2.6696	1.6571e-169	2.9242e-167	c40195_g4	13.6143	614.164	-5.4954	3.0936e-156	4.9805e-154	c48941_g1	7561.48	2736.36	1.4664	1.0141e-252	2.1787e-250	c49874_g5	721.813	3155.4	-2.1281	7.1361e-213	1.2481e-210	c50595_g1	26885.2	1665.54	4.0128	9.1873e-108	3.6982e-105	c40510_g2	138.898	2626.47	-4.241	3.4605e-47	4.2135e-45
c41432_g3	2629.08	777.268	1.7581	3.2212e-169	5.6674e-167	c38738_g1	350.021	1632.53	-2.2216	1.0355e-154	1.6446e-152	c35278_g1	2029.08	103.939	4.287	2.1322e-251	4.5514e-249	c40766_g2	186.82	1736.89	-3.2168	4.8513e-211	8.441e-209	c50408_g1	25934.6	1599.82	4.0189	3.4822e-107	1.3953e-104	c49338_g1	168.476	2883.43	-4.0972	4.0392e-47	4.8978e-45
c45180_g1	7183.39	3634.99	0.98271	8.3344e-169	1.4533e-166	c34498_g1	1571.81	4368.08	-1.4746	1.2933e-154	2.0486e-152	c39518_g1	6092.54	1984.78	1.6181	6.5803e-249	1.3957e-246	c50802_g1	805.02	3323.83	-2.0457	5.0502e-210	8.7642e-208	c33799_g1	2291.43	1.65846	10.432	1.2868e-106	5.133e-104	c46111_g1	38.3623	1564.21	-5.3496	5.3181e-47	6.4132e-45
c43760_g1	17284.9	9556.12	0.85501	1.8087e-166	3.1079e-164	c42086_g1	12085.3	18325.7	-0.60062	2.7103e-154	4.2699e-152	c37330_g1	3699.66	856.941	2.1101	5.8686e-244	1.2215e-241	c42757_g2	5517.43	11719.5	-1.0868	3.2086e-209	5.5252e-207	c43448_g3	8065.13	236.419	5.0923	1.8311e-106	7.2712e-104	c49528_g7	96.4026	2207.3	-4.5171	6.3075e-47	7.5857e-45
c38343_g1	12099.9	7195.17	0.74989	8.4668e-166	1.4463e-163	c29983_g1	0	485.846	0	1.2177e-153	1.9133e-151	c44883_g1	12539.2	5641.39	1.1523	4.9043e-243	1.0176e-240	c40175_g1	131.133	1536.7	-3.5507	5.5178e-209	9.4772e-207	c45436_g1	2816.99	9.59918	8.197	4.2741e-106	1.6821e-103	c47051_g1	432.905	4769.35	-3.4617	8.7407e-47	1.0469e-44
c41888_g2	27364.3	18904.1	0.5336	4.045e-165	6.8899e-163	c41745_g2	53.7241	798.378	-3.8934	3.9881e-153	6.2496e-151	c18041_g1	2127.05	256.841	3.0499	5.2395e-242	1.0838e-239	c48386_g3	19.9741	1012.17	-5.6632	9.3888e-209	1.6085e-206	c48116_g1	14320.7	668.647	4.4207	4.4409e-106	1.7399e-103	c49490_g3	115.346	2395.85	-4.3765	1.2194e-46	1.4566e-44
c40207_g1	7730.19	4074.03	0.92405	2.9106e-164	4.9433e-162	c50146_g1	40.5302	745.884	-4.2019	4.0423e-153	6.3177e-151	c47466_g1	22301.5	1444.88	3.9481	8.7712e-241	1.8088e-238	c44072_g1	14264	25508.6	-0.83861	2.6668e-207	4.557e-205	c38916_g4	2361.2	2.75581	9.7428	1.8161e-105	7.0528e-103	c39374_g1	23.6208	1318.28	-5.8025	1.5712e-46	1.8692e-44
c44507_g1	10710.7	6206.14	0.78728	1.1623e-163	1.9683e-161	c48788_g1	878.982	3125.81	-1.8303	9.1214e-153	1.4218e-150	c45616_g1	7197.69	2626.7	1.4543	1.9315e-240	3.9708e-238	c42923_g1	7938.65	19657.4	-1.3081	1.335e-205	2.2696e-203	c35999_g1	5583.03	100.64	5.7938	3.6413e-105	1.3956e-102	c30020_g2	137.048	2565	-4.2262	3.6278e-46	4.2812e-44
c44802_g1	589.026	1.60393	8.5206	2.713e-163	4.5812e-161	c43880_g1	116	1010.95	-3.1235	2.1299e-151	3.3024e-149	c46536_g2	9195.64	2848.7	1.6906	5.339e-240	1.0909e-237	c40044_g1	6260.49	13116.2	-1.067	3.8434e-204	6.4846e-202	c44890_g3	3227.05	18.8175	7.422	6.5487e-105	2.4991e-102	c23396_g1	342.45	4101.15	-3.5821	4.753e-46	5.594e-44
c46058_g1	1690.99	340.429	2.3124	9.8044e-163	1.6508e-160	c47193_g2	70.0765	857.899	-3.6138	2.9479e-151	4.5467e-149	c46305_g1	7572.06	2831.56	1.4191	1.9529e-239	3.966e-237	c48384_g1	9665.85	21239.3	-1.1358	3.6019e-203	6.0315e-201	c48726_g1	27592.5	1841.75	3.9051	9.1291e-104	3.4245e-101	c42601_g1	217.585	3218.45	-3.8867	7.7764e-46	9.1281e-44
c46148_g1	13511.9	8292.43	0.70436	1.3621e-162	2.287e-160	c44022_g2	121.42	1045.91	-3.1067	2.0276e-149	3.0789e-147	c50010_g1	4268.33	1136.67	1.9089	3.6276e-239	7.3447e-237	c46304_g1	4805.37	10416.4	-1.1161	1.9438e-202	3.2307e-200	c44452_g1	6900.57	183.833	5.2302	1.6922e-103	6.321e-101	c43562_g1	29.9323	1385.42	-5.5325	1.1622e-45	1.3551e-43
c48384_g1	19835.8	13105.2	0.59796	2.0065e-162	3.3593e-160	c43747_g2	913.313	2693.54	-1.5603	6.3422e-149	9.5808e-147	c44010_g1	30237.1	16579.9	0.86689	2.4031e-238	4.8216e-236	c50145_g1	517339	787513	-0.60619	1.6425e-200	2.7164e-198	c49378_g1	20507.2	1230.56	4.0587	2.2135e-103	8.2335e-101	c47119_g1	64.6202	1834.51	-4.8273	1.1788e-45	1.3728e-43
c43457_g1	2256.69	616.635	1.8717	7.1838e-161	1.1892e-158	c46014_g3	1154.02	3098.91	-1.4251	9.8011e-148	1.4655e-145	c50605_g7	1382.74	21.1595	6.0301	9.3397e-237	1.8517e-234	c50929_g1	4606.53	10053	-1.1259	4.9309e-200	8.1347e-198	c47370_g2	4694.78	68.9157	6.0901	3.6084e-103	1.3365e-100	c40828_g2	10.963	1052.84	-6.5855	1.3745e-45	1.5943e-43
c45914_g1	2493.55	743.608	1.7456	1.4898e-159	2.4592e-157	c44094_g1	179.019	1175.53	-2.7151	4.2621e-147	6.3568e-145	c28680_g1	1356.97	63.8271	4.4101	1.1515e-236	2.2763e-234	c41619_g1	568.057	2688.91	-2.2429	9.1687e-199	1.5051e-196	c33354_g1	5774.52	124.794	5.5321	4.3897e-103	1.6191e-100	c46305_g1	664.764	5908.22	-3.1518	1.5604e-45	1.8052e-43
c35452_g2	1171.76	143.25	3.0321	2.1886e-159	3.6026e-157	c48892_g2	43.3206	727.415	-4.0697	4.2082e-146	6.2289e-144	c39241_g1	1236.79	44.2961	4.8033	8.2986e-233	1.6071e-230	c47876_g3	349.519	2141.93	-2.6155	3.8338e-198	6.2629e-196	c50435_g2	11091.9	461.603	4.5867	5.9235e-103	2.1667e-100	c43449_g1	131.748	2491.84	-4.2414	1.5818e-45	1.8275e-43
c35561_g1	10621.1	3994.57	1.4108	7.8842e-158	1.2906e-155	c48889_g1	766.728	2401.9	-1.6474	4.3898e-146	6.4815e-144	c41686_g1	2179.07	293.643	2.8916	8.4533e-232	1.6324e-229	c39219_g1	11280.9	21138.9	-0.90602	5.4635e-198	8.9034e-196	c39892_g2	8118.3	260.124	4.9639	7.5192e-103	2.7391e-100	c37194_g1	246.152	3360.48	-3.771	6.9808e-45	7.9507e-43
c46420_g1	2291.35	493.911	2.2139	2.7658e-157	4.4898e-155	c45046_g1	76.9636	858.897	-3.4802	1.6501e-145	2.4303e-143	c48446_g1	1859.1	193.15	3.2668	3.6098e-231	6.9107e-229	c43102_g1	508.209	2532.53	-2.3171	1.7673e-196	2.8591e-194	c48341_g2	2143.23	1.59986	10.388	1.0796e-101	3.9166e-99	c46833_g2	13.0468	1081.3	-6.3729	9.009e-45	1.0208e-42
c43781_g2	5446.58	2569.56	1.0838	6.5123e-157	1.0542e-154	c42081_g1	84.6568	885.513	-3.3868	2.3704e-145	3.4737e-143	c47506_g1	14028	6660.26	1.0747	4.4703e-231	8.5093e-229	c29699_g1	13.4954	892.399	-6.0472	1.4213e-194	2.2718e-192	c46263_g1	6586.33	175.273	5.2318	1.3809e-101	4.989e-99	c46251_g1	690.764	5975.01	-3.1127	2.1532e-44	2.4088e-42
c452_g1	584.627	4.03168	7.18	3.1486e-156	5.0553e-154	c42770_g1	3125.15	7765.24	-1.3131	5.6691e-144	8.2257e-142	c48517_g1	2556.1	431.483	2.5666	2.5618e-230	4.8489e-228	c40352_g1	3158.92	7540.09	-1.2552	1.052e-193	1.6776e-191	c41257_g1	7617.85	236.608	5.0088	2.9059e-101	1.0413e-98	c47338_g2	59.839	1732.59	-4.8557	2.3852e-44	2.6649e-42
c46681_g2	18268.6	12024.5	0.60339	6.9456e-156	1.1121e-153	c33849_g1	239.425	1313.71	-2.456	1.2008e-143	1.7337e-141	c41169_g1	4583.93	1326.81	1.7886	2.6755e-230	5.0498e-228	c34554_g1	2045.06	5978.05	-1.5475	3.2769e-192	5.2005e-190	c41030_g1	3205.33	22.842	7.1326	3.7808e-101	1.3439e-98	c38259_g4	16.8856	1135.91	-6.0719	2.7303e-44	3.0428e-42
c51107_g2	690.803	19.2472	5.1656	2.7208e-155	4.3446e-153	c41326_g1	37.5245	691.76	-4.2044	6.3406e-143	9.11e-141	c48123_g1	2987.48	605.829	2.3019	1.1481e-228	2.1367e-226	c49508_g2	1576.87	4709.33	-1.5785	6.431e-192	1.0158e-189	c50549_g3	31404.3	2270.64	3.7898	8.8008e-101	3.1158e-98	c49412_g1	561.705	5215.02	-3.2148	2.9584e-44	3.2846e-42
c46064_g1	2314.29	664.927	1.7993	3.435e-155	5.4703e-153	c50497_g2	79.0833	851.179	-3.428	8.2434e-143	1.1786e-140	c42630_g2	2406.19	382.551	2.653	1.3432e-227	2.4929e-225	c42430_g2	108.648	1354.89	-3.6404	8.176e-192	1.2884e-189	c36529_g1	9271.99	352.335	4.7179	1.1485e-100	4.0497e-98	c45674_g2	1072.22	7916.07	-2.8842	2.9945e-44	3.3205e-42
c46806_g1	7299.94	3846.06	0.9245	2.0718e-154	3.2728e-152	c47131_g1	64.3604	801.348	-3.6382	1.2633e-142	1.8019e-140	c46058_g1	5512.45	1810.62	1.6062	7.7532e-227	1.435e-224	c37496_g2	1043.31	3650.97	-1.8071	9.9877e-190	1.5628e-187	c39846_g1	2750.2	12.7696	7.7507	3.4057e-100	1.1961e-97	c48648_g1	71.4851	1839.84	-4.6858	4.3864e-44	4.8274e-42
c40238_g1	10156.1	5930.87	0.77603	1.6038e-152	2.4932e-150	c40601_g1	67.6512	808.654	-3.5793	4.9355e-142	7.0055e-140	c50510_g1	1481.92	100.912	3.8763	9.1523e-227	1.6892e-224	c41851_g1	1552.3	4635.03	-1.5782	3.2553e-189	5.0818e-187	c46395_g1	7924.9	269.401	4.8786	2.2842e-99	7.9904e-97	c26687_g1	19.393	1179.98	-5.9271	5.2428e-44	5.7484e-42
c49507_g1	3625.81	1432.33	1.3399	2.9092e-151	4.4989e-149	c34252_g1	502.548	1883.89	-1.9064	1.907e-141	2.7004e-139	c38674_g2	1621.84	139.206	3.5423	3.9744e-224	7.2952e-222	c49195_g3	5085.13	10621.1	-1.0626	1.8373e-188	2.8548e-186	c44338_g1	5226.2	103.22	5.662	5.1357e-99	1.7895e-96	c35561_g1	69.9894	1820.43	-4.701	6.098e-44	6.6778e-42
c24932_g2	692.207	22.5635	4.9391	6.9252e-151	1.0653e-148	c48945_g4	4354.97	8721.86	-1.002	2.1055e-141	2.9742e-139	c49507_g1	9885.18	3882.22	1.3484	1.9432e-223	3.5571e-221	c48175_g1	2654.98	6584.62	-1.3104	7.0742e-188	1.0966e-185	c49045_g3	23675	1631.89	3.8588	6.8728e-99	2.3853e-96	c44614_g2	40.6707	1464.82	-5.1706	1.2925e-43	1.4084e-41
c46304_g1	9728.02	5648.98	0.78415	1.9105e-150	2.9313e-148	c19266_g1	0.483004	453.292	-9.8742	8.7177e-141	1.2226e-138	c30761_g1	860.027	0.967077	9.7965	3.4651e-223	6.3084e-221	c36460_g1	344.917	2067.77	-2.5838	7.819e-188	1.2093e-185	c37694_g1	1964.22	0.799931	11.262	1.7155e-98	5.9304e-96	c40161_g4	360.227	4010.4	-3.4768	2.3521e-43	2.5504e-41
c49090_g1	8814.94	4967.84	0.82733	1.9232e-150	2.9432e-148	c38911_g1	39353.5	52050	-0.40341	9.2315e-141	1.2916e-138	c38658_g1	15636.1	7780.45	1.007	6.3936e-222	1.1608e-219	c35643_g1	6937.52	15367.8	-1.1474	4.6388e-187	7.1087e-185	c50551_g1	5524.68	120.287	5.5213	2.4403e-98	8.4033e-96	c35237_g1	4.68616	862.204	-7.5235	3.1156e-43	3.3659e-41
c41801_g1	11729	7137.76	0.71653	5.0766e-150	7.7485e-148	c47090_g1	1501.82	3593.88	-1.2588	2.0592e-139	2.8607e-137	c46217_g1	3264.59	745.863	2.1299	1.3794e-220	2.4909e-218	c45715_g2	79.9378	1209.29	-3.9191	1.0491e-185	1.6041e-183	c30361_g1	9126.51	363.132	4.6515	8.149e-98	2.7736e-95	c43060_g3	67.0929	1757.19	-4.711	3.3198e-43	3.5821e-41
c35441_g2	5125.52	2406.97	1.0905	1.7691e-149	2.6933e-147	c43115_g1	1221.98	3139.5	-1.3613	4.6911e-139	6.5017e-137	c45716_g1	1516.94	117.362	3.6921	6.6385e-220	1.1955e-217	c38883_g1	10472.9	18988	-0.85842	1.2073e-185	1.8416e-183	c33309_g1	7262.08	238.736	4.9269	2.0436e-97	6.9288e-95	c42699_g1	1249.84	8599.47	-2.7825	4.7945e-43	5.1543e-41
c49383_g1	20435.9	13801.5	0.56628	2.0745e-149	3.1419e-147	c37223_g1	0.966007	450.668	-8.8658	2.0767e-138	2.8647e-136	c47809_g2	33740.3	12942.3	1.3824	1.1337e-219	2.0362e-217	c32239_g1	42.6151	1034.76	-4.6018	2.4774e-185	3.7705e-183	c40026_g1	3228.19	29.5096	6.7734	2.3406e-96	7.8454e-94	c48077_g8	2353.09	13586.2	-2.5295	7.1887e-43	7.7e-41
c50816_g3	1513.75	296.362	2.3527	1.7537e-148	2.6425e-146	c39138_g2	214.396	1223.41	-2.5126	2.7299e-138	3.7568e-136	c46948_g3	22391.3	5882.55	1.9284	4.88e-217	8.6947e-215	c1155_g1	159.342	1500.83	-3.2356	2.5637e-185	3.893e-183	c27047_g1	2675.4	14.5453	7.5231	3.8236e-96	1.2719e-93	c36645_g1	3.57945	817.514	-7.8354	8.2727e-43	8.8504e-41
c46207_g2	3186.22	1182.05	1.4306	2.1986e-148	3.3043e-146	c39768_g1	35.8879	669.717	-4.222	3.0188e-138	4.1448e-136	c49409_g1	899.286	7.15838	6.973	3.401e-214	5.9956e-212	c43015_g2	7194.16	13882.8	-0.9484	3.6246e-184	5.4915e-182	c47090_g1	7972.32	292.671	4.7676	3.8493e-96	1.2757e-93	c44101_g1	894.299	6775.78	-2.9216	1.5219e-42	1.6222e-40
c51118_g1	62005.2	47146	0.39525	4.0927e-148	6.1353e-146	c46818_g1	379.005	1592.9	-2.0714	3.0431e-137	4.1587e-135	c47105_g3	823.449	0.903946	9.8312	1.3664e-213	2.4025e-211	c38727_g1	2004.68	5397.15	-1.4288	4.0665e-184	6.1471e-182	c43993_g2	9096.4	379.118	4.5846	4.8561e-96	1.6033e-93	c45251_g2	121.658	2231.44	-4.1971	2.0177e-42	2.1404e-40
c51136_g3	17812	11806.6	0.59326	1.318e-146	1.9607e-144	c50990_g1	721.649	2258.43	-1.646	4.2459e-136	5.749e-134	c42944_g1	5622.67	1949.65	1.528	4.8418e-213	8.4908e-211	c45159_g1	53.8574	1080.15	-4.3259	8.2634e-184	1.2407e-181	c38459_g2	5286.93	116.849	5.4997	8.1441e-96	2.6689e-93	c37575_g1	208.412	2920.93	-3.8089	2.2995e-42	2.4364e-40
c43002_g1	6118.65	3100.62	0.98066	2.3672e-146	3.5128e-144	c46173_g1	870.771	2518.66	-1.5323	6.8874e-136	9.2829e-134	c35844_g1	7633.39	1232.93	2.6302	1.9708e-211	3.4381e-209	c47075_g7	213.761	1663.35	-2.96	7.6265e-183	1.1374e-180	c31777_g1	5053.15	107.698	5.5521	3.8947e-95	1.2669e-92	c44852_g2	322.453	3678.48	-3.5119	3.1076e-42	3.2808e-40
c32559_g1	1772.95	424.138	2.0635	2.2278e-145	3.2729e-143	c37007_g1	226.992	1718.53	-2.9205	6.5756e-134	8.782e-132	c42488_g1	16199.1	6374.89	1.3454	8.1487e-210	1.4105e-207	c48917_g1	1421.84	4309.6	-1.5998	8.8061e-182	1.3017e-179	c46455_g2	6611.09	208.016	4.9901	4.8085e-95	1.5584e-92	c49726_g1	163.625	2544.83	-3.9591	3.2424e-42	3.4191e-40
c42542_g2	1854.57	464.344	1.9978	4.8168e-145	7.0412e-143	c48263_g2	71.1399	1013.52	-3.8326	1.0054e-133	1.3397e-131	c43981_g2	1101.36	38.4305	4.8409	2.4739e-209	4.2711e-207	c47000_g1	260.316	1784.9	-2.7775	1.121e-180	1.6497e-178	c37125_g1	20859.4	1468.64	3.8282	8.5472e-95	2.76e-92	c48128_g1	181.228	2677.26	-3.8849	3.5691e-42	3.7545e-40
c39674_g3	687.888	27.0937	4.6661	3.6488e-144	5.3205e-142	c45750_g2	251.948	1284.31	-2.3498	6.9289e-133	9.212e-131	c50381_g1	6714.91	2595.76	1.3712	7.3017e-206	1.2445e-203	c46420_g1	372.639	2453.09	-2.7188	2.6161e-180	3.8331e-178	c38026_g1	14552.7	863.788	4.0745	2.0971e-94	6.7471e-92	c43663_g3	47.9593	1497.29	-4.9644	4.2139e-42	4.4171e-40
c46629_g1	1840.36	459.814	2.0009	4.6579e-144	6.7752e-142	c48209_g3	1134.39	2946.3	-1.377	1.1822e-132	1.5682e-130	c38233_g1	15969.6	3488.44	2.1947	6.5528e-205	1.1112e-202	c47900_g1	1135.28	3741.54	-1.7206	4.3492e-180	6.3585e-178	c44007_g1	11909.2	630.472	4.2395	4.8862e-94	1.5606e-91	c44804_g1	48037.2	301434	-2.6496	5.8851e-42	6.1468e-40
c43826_g1	4149.48	1802.63	1.2028	7.5421e-144	1.0916e-141	c40006_g2	10.6538	509.69	-5.5802	8.1472e-131	1.0711e-128	c43628_g1	1604.12	162.499	3.3033	3.6473e-204	6.1694e-202	c40648_g1	303.957	1899.59	-2.6438	1.0859e-179	1.5841e-177	c39133_g1	9522.27	430.376	4.4676	6.6563e-94	2.1183e-91	c41388_g1	136.849	2317.59	-4.082	6.9175e-42	7.2167e-40
c45214_g2	6231.39	3207.41	0.95814	1.2936e-143	1.8632e-141	c47642_g2	111.107	975.203	-3.1338	3.658e-130	4.7875e-128	c60634_g1	2423.89	448.617	2.4338	5.0612e-204	8.5178e-202	c49467_g1	270.363	1802.8	-2.7373	1.769e-178	2.5638e-176	c41493_g1	4253.35	74.5152	5.8349	1.8857e-93	5.9368e-91	c37496_g1	422.738	4274.69	-3.338	7.3893e-42	7.6906e-40
c44628_g1	40743	30165.3	0.43366	8.1379e-143	1.1664e-140	c35360_g1	256.653	1276.06	-2.3138	7.6183e-129	9.9265e-127	c45862_g1	7785.19	3230.96	1.2688	8.1875e-204	1.3745e-201	c42110_g5	2708.47	6544.06	-1.2727	1.424e-177	2.0594e-175	c42867_g1	3296.2	36.5917	6.4931	5.9456e-93	1.8586e-90	c50287_g1	81.6354	1835.95	-4.4912	8.6213e-42	8.9517e-40
c50812_g1	8166.84	4598.48	0.82862	1.8432e-142	2.6226e-140	c41862_g2	7395.35	17324.3	-1.2281	7.247e-127	9.401e-125	c36645_g1	1047.75	34.1103	4.9409	9.8795e-203	1.6502e-200	c37175_g2	1034.64	3537.78	-1.7737	1.2574e-176	1.8106e-174	c27671_g1	3073.25	29.1873	6.7183	7.9717e-93	2.4832e-90	c38107_g1	69.1767	1718.21	-4.6345	1.0884e-41	1.1274e-39
c40553_g1	4755.12	2217.77	1.1004	2.5303e-141	3.5657e-139	c43342_g1	79.4863	1531.86	-4.2684	9.6906e-127	1.2543e-124	c50517_g2	3577.74	958.484	1.9002	1.7489e-202	2.9139e-200	c49818_g4	53.9724	1044.46	-4.2744	8.0744e-175	1.1552e-172	c46075_g1	54588.9	4745.04	3.5241	1.0606e-92	3.292e-90	c43158_g1	6.60556	865.426	-7.0336	1.5972e-41	1.6506e-39
c48734_g2	6864.26	3537.64	0.95632	3.6039e-141	5.0664e-139	c36628_g1	28.0521	587.179	-4.3876	2.0393e-125	2.6338e-123	c42511_g3	9556.27	4300.71	1.1519	3.1811e-201	5.274e-199	c32242_g1	727.795	2862.6	-1.9757	1.1782e-174	1.682e-172	c48409_g1	4939.17	110.303	5.4847	1.2282e-92	3.7989e-90	c45341_g1	392.727	4024.01	-3.357	2.6987e-41	2.776e-39
c44613_g3	3499.66	1413.84	1.3076	2.7528e-140	3.8424e-138	c47657_g1	1453.26	3389.07	-1.2216	3.7342e-125	4.8123e-123	c30961_g1	1312.83	93.4807	3.8119	7.9199e-199	1.3034e-196	c46877_g1	3155.76	7573.54	-1.263	1.2045e-174	1.7159e-172	c43230_g1	13491	792.348	4.0897	1.2964e-92	3.9959e-90	c30735_g1	1188.96	8042.09	-2.7579	3.1947e-41	3.2824e-39
c50165_g1	14879.7	9670.96	0.62162	1.9073e-139	2.656e-137	c41920_g2	3255.76	6035.97	-0.89059	8.8479e-125	1.1377e-122	c39895_g1	71717.5	30682.3	1.2249	3.5151e-198	5.7563e-196	c47206_g1	790.177	2992.18	-1.9209	1.4471e-174	2.0571e-172	c38696_g1	54407	4780.03	3.5087	3.1764e-92	9.7225e-90	c50643_g6	360.581	3821.73	-3.4058	3.4022e-41	3.4915e-39
c37174_g1	730.888	41.8981	4.1247	5.5376e-139	7.6568e-137	c34068_g1	628.573	1999.81	-1.6697	5.8998e-124	7.5532e-122	c49789_g2	1539.25	156.161	3.3011	4.1622e-197	6.7663e-195	c46359_g1	1852.64	5011.95	-1.4358	9.6591e-174	1.3702e-171	c29448_g1	2810.37	22.8713	6.9411	9.3647e-92	2.8565e-89	c48111_g2	225.972	2939.98	-3.7016	4.3105e-41	4.4185e-39
c42324_g1	5333.41	2641.37	1.0138	1.4494e-137	1.9854e-135	c41571_g5	964.587	2590.8	-1.4254	6.0991e-124	7.7915e-122	c43777_g1	8735.43	3704.03	1.2378	9.2723e-197	1.5037e-194	c43035_g1	120.176	1295.82	-3.4307	2.5193e-172	3.5512e-170	c43659_g1	9462.41	447.891	4.401	1.2813e-91	3.8947e-89	c38689_g1	53.9768	1515.19	-4.811	5.8218e-41	5.94e-39
c44137_g1	5878.97	3012.07	0.96481	5.5305e-137	7.5404e-135	c50984_g1	3129.21	5848.91	-0.90237	9.8104e-124	1.2505e-121	c41836_g1	1223.13	74.6012	4.0352	1.8234e-196	2.9427e-194	c48676_g2	138.182	1357.26	-3.2961	4.8853e-172	6.8573e-170	c41015_g1	24885.3	1993.99	3.6416	4.6556e-91	1.4103e-88	c46186_g2	2.34308	727.935	-8.2793	1.5987e-40	1.6255e-38
c50029_g1	106399	83963.4	0.34165	1.147e-136	1.5603e-134	c36769_g1	2325.09	4690.51	-1.0125	2.5072e-123	3.189e-121	c39885_g2	2263	406.874	2.4756	1.3976e-195	2.25e-193	c48980_g3	125.629	1314.31	-3.3871	5.9096e-172	8.2777e-170	c36240_g1	1707.71	0.385316	12.114	5.6309e-91	1.7e-88	c35661_g1	93.1518	1873.91	-4.3303	2.216e-40	2.2403e-38
c42955_g2	5329.96	2639	1.0141	1.8402e-136	2.4974e-134	c48077_g7	46.8093	655.39	-3.8075	4.8923e-123	6.196e-121	c44580_g1	5796.46	2154.5	1.4278	1.4129e-195	2.2693e-193	c41488_g3	2614.83	6293.51	-1.2671	2.1915e-171	3.0573e-169	c36159_g1	7029.59	264.547	4.7318	1.4447e-90	4.3468e-88	c42429_g1	683.224	5421.12	-2.9882	2.6463e-40	2.6691e-38
c16747_g1	1155.79	181.421	2.6715	6.6777e-136	9.0209e-134	c46328_g1	4.09681	429.124	-6.7107	1.6965e-121	2.1302e-119	c45299_g1	10520.4	4944.74	1.0892	1.5342e-195	2.4582e-193	c47467_g1	1787	5076.17	-1.5062	2.1918e-171	3.0573e-169	c44000_g1	7262.73	285.512	4.6689	2.0211e-90	6.0601e-88	c44818_g1	88.345	1839.27	-4.3798	4.3994e-40	4.4222e-38
c49194_g1	3824.14	1626.93	1.233	4.0419e-135	5.4352e-133	c46601_g2	100.266	829.224	-3.0479	8.5663e-121	1.0643e-118	c46321_g5	18697.6	10142.5	0.88244	1.1858e-193	1.8863e-191	c47380_g4	1572.15	4478.74	-1.5104	2.5917e-171	3.6075e-169	c47011_g1	10837.4	582.061	4.2187	2.7474e-90	8.2101e-88	c33107_g1	29.3187	1209.5	-5.3665	4.8278e-40	4.8473e-38
c44785_g1	7590.23	4263.73	0.83203	9.1436e-135	1.2268e-132	c43131_g2	4888.43	8216.72	-0.74919	1.3089e-120	1.6192e-118	c42737_g1	57065.1	20895.7	1.4494	6.3236e-192	1.0012e-189	c48510_g1	1811.28	4895.06	-1.4343	1.6314e-170	2.2661e-168	c33670_g1	2880.8	27.1684	6.7284	4.1231e-90	1.2279e-87	c36622_g1	197.345	2682.83	-3.765	5.0054e-40	5.0199e-38
c49237_g1	1575.14	362.146	2.1208	4.2435e-134	5.6803e-132	c47067_g2	1919.86	4053.28	-1.0781	8.6791e-120	1.0625e-117	c43912_g3	1097.47	52.7473	4.3789	4.8297e-191	7.5927e-189	c43251_g1	4858.8	9936.13	-1.0321	1.7193e-170	2.3832e-168	c39150_g1	73662.6	6592.84	3.482	7.1458e-90	2.121e-87	c42565_g2	17.6379	1042.76	-5.8856	5.1899e-40	5.1984e-38
c50482_g1	33828	24872.3	0.44368	1.2743e-132	1.6865e-130	c50348_g1	108.084	847.126	-2.9704	9.0424e-120	1.1047e-117	c47286_g2	3265.9	859.496	1.9259	1.1134e-190	1.7463e-188	c32556_g1	1430.94	7461.24	-2.3824	3.4206e-170	4.7318e-168	c48094_g1	398683	20233.9	4.3004	6.4402e-89	1.8861e-86	c44227_g1	942.596	6666.95	-2.8223	6.1978e-40	6.1806e-38
c44212_g1	2561.09	894.053	1.5183	1.5372e-131	2.03e-129	c36445_g1	345.56	1421	-2.0399	2.0417e-119	2.4789e-117	c42747_g2	9215.53	4214.02	1.1289	3.839e-189	5.9791e-187	c36440_g1	6664.27	12716.4	-0.93217	3.0911e-169	4.2584e-167	c48754_g6	133122	10805.6	3.6229	7.5519e-89	2.2044e-86	c40521_g1	75.1942	1695.47	-4.4949	6.497e-40	6.4643e-38
c43102_g1	2365.19	785.288	1.5907	1.5676e-131	2.0654e-129	c43591_g1	3828.72	6742.29	-0.81638	2.6077e-119	3.1596e-117	c47679_g4	5839.05	2237.38	1.3839	1.5047e-187	2.3218e-185	c47632_g1	10054.3	19981.5	-0.99085	4.2258e-169	5.8096e-167	c51013_g2	92885.1	8256.06	3.4919	2.6765e-88	7.7871e-86	c40238_g1	1983.14	11258.9	-2.5052	9.0309e-40	8.915e-38
c37468_g1	3351.26	1383.61	1.2763	1.5907e-130	2.0865e-128	c38367_g1	1.86946	535.307	-8.1616	7.3327e-119	8.8662e-117	c42429_g1	6947.42	2875.46	1.2727	2.2493e-187	3.4628e-185	c41962_g2	229.923	1626.93	-2.8229	1.3999e-168	1.9167e-166	c48933_g1	29753.2	2631.51	3.4991	4.7766e-88	1.3851e-85	c47482_g2	46.7576	1402.93	-4.9071	1.0193e-39	1.0051e-37
c35475_g2	987.587	132.609	2.8967	6.3059e-129	8.2347e-127	c46296_g2	5413.1	8887.91	-0.71539	1.1941e-118	1.4409e-116	c33360_g2	817.706	9.87022	6.3724	4.3574e-187	6.6927e-185	c49492_g1	2525.3	6102.89	-1.273	2.6161e-168	3.5673e-166	c43474_g3	28816.6	2533.31	3.5078	5.4631e-88	1.579e-85	c50082_g2	76.8543	1703.19	-4.47	1.1206e-39	1.1037e-37
c40287_g1	19208	11369.6	0.75653	4.0812e-127	5.3059e-125	c39211_g4	1141.08	2830.68	-1.3107	6.4694e-118	7.7427e-116	c42585_g1	5685.66	2170.47	1.3893	5.2363e-184	7.8974e-182	c49277_g2	216.069	1578.92	-2.8694	6.6277e-168	9.0188e-166	c47150_g1	16095.9	1146.39	3.8115	7.6039e-88	2.1906e-85	c47875_g1	1007.36	6912.61	-2.7786	1.1736e-39	1.1521e-37
c43199_g1	5453.57	2834.58	0.94406	8.8708e-125	1.1382e-122	c31441_g1	44.3317	626.476	-3.8208	7.1447e-118	8.5336e-116	c34891_g1	5613.57	2132.06	1.3967	8.1241e-184	1.2225e-181	c45966_g1	1201.54	3740.53	-1.6384	1.4788e-167	2.0042e-165	c42219_g1	3243.1	43.7325	6.2125	1.0427e-87	2.9939e-85	c42433_g1	200.786	2663.66	-3.7297	1.3407e-39	1.3132e-37
c49859_g1	8183.41	4808.31	0.76717	2.5353e-123	3.2178e-121	c50026_g1	1358.88	3154.33	-1.2149	1.1934e-116	1.411e-114	c42428_g9	1989.24	333.293	2.5774	2.6852e-183	4.0227e-181	c36670_g1	3167.27	7159.24	-1.1766	1.5817e-167	2.1393e-165	c38156_g1	3336.18	48.6449	6.0998	1.8123e-87	5.1871e-85	c42316_g1	46.0746	1389.43	-4.9144	1.5139e-39	1.4779e-37
c45065_g1	890.567	107.421	3.0514	5.6859e-123	7.1855e-121	c50497_g1	53.7067	657.731	-3.6143	2.1906e-116	2.5798e-114	c43053_g1	1547.46	181.495	3.0919	2.7641e-183	4.1316e-181	c43192_g1	242.103	1650.77	-2.7694	2.8086e-167	3.791e-165	c34694_g1	2499.63	18.6372	7.0674	2.4491e-87	6.987e-85	c36663_g1	111.378	2002	-4.1679	1.5188e-39	1.481e-37
c45417_g1	7715.16	4491.14	0.78061	5.7772e-122	7.2852e-120	c35907_g1	80.4072	1193.37	-3.8916	3.3223e-116	3.9047e-114	c41829_g1	27241.4	15982.3	0.76932	1.0327e-182	1.5368e-180	c46043_g1	1957.68	5121.33	-1.3874	2.9495e-167	3.9732e-165	c50378_g1	39162.9	3684.44	3.41	5.6439e-87	1.6049e-84	c42527_g2	15.5542	977.982	-5.9744	3.978e-39	3.8579e-37
c46871_g2	2383.95	841.081	1.503	7.662e-122	9.6414e-120	c37562_g1	13.1939	471.475	-5.1592	5.4776e-116	6.4249e-114	c49500_g1	47425.6	29520.9	0.68393	3.2899e-182	4.8847e-180	c40576_g1	4210.75	8821.24	-1.0669	1.0038e-165	1.3386e-163	c38059_g1	2142.32	9.51128	7.8153	5.9336e-87	1.6819e-84	c49561_g1	1799.47	10276.1	-2.5137	5.4782e-39	5.301e-37
c48638_g4	4450.73	2164.11	1.0403	2.4216e-121	3.0341e-119	c34906_g1	6.74461	428.234	-5.9885	2.8914e-115	3.3645e-113	c42157_g1	1575.72	193.1	3.0286	8.613e-182	1.276e-179	c50417_g2	472.072	2221.31	-2.2343	4.2451e-165	5.6276e-163	c42247_g1	2299.46	13.6281	7.3986	7.1132e-87	2.0098e-84	c49883_g1	316.486	3361.58	-3.4089	5.629e-39	5.441e-37
c38817_g1	1732.09	483.939	1.8396	2.5584e-121	3.1988e-119	c40878_g1	530.489	1756.16	-1.727	4.0249e-115	4.6743e-113	c36622_g1	3438.17	984.994	1.8035	8.5512e-181	1.2612e-178	c40459_g2	2639.06	6259	-1.2459	5.0277e-165	6.6519e-163	c41676_g1	1972.7	6.34085	8.2813	2.0866e-86	5.8767e-84	c43984_g1	118.502	2027.08	-4.0964	5.8817e-39	5.679e-37
c37836_g1	2131.36	697.721	1.6111	6.3292e-121	7.8965e-119	c47073_g1	7.16506	426.154	-5.8943	2.4818e-113	2.8373e-111	c43490_g4	708.437	1.99728	8.4705	2.0334e-180	2.9859e-178	c77842_g1	285.054	1744.73	-2.6137	9.8081e-164	1.2875e-161	c46014_g1	5109.05	145.349	5.1355	2.9604e-86	8.3113e-84	c45853_g4	344.543	3534.97	-3.3589	7.1655e-39	6.9035e-37
c34559_g1	13511.4	8933.6	0.59686	8.0353e-121	1.0004e-118	c47387_g1	57.0251	656.344	-3.5248	3.4269e-113	3.9102e-111	c44413_g1	2296.97	465.34	2.3034	1.4486e-179	2.1087e-177	c37836_g1	504.107	2281.86	-2.1784	3.8938e-163	5.0912e-161	c45787_g1	1576.78	0.385316	11.999	3.7893e-86	1.0604e-83	c49895_g3	1507.83	8984.68	-2.575	1.2725e-38	1.214e-36
c50710_g3	713.195	55.8997	3.6734	8.6373e-121	1.0708e-118	c47119_g2	5731.91	9567.41	-0.73911	6.1512e-113	7.0052e-111	c20107_g1	683.221	0.451973	10.562	4.1474e-179	6.024e-177	c42750_g2	1379.75	4035.16	-1.5482	5.6809e-163	7.4133e-161	c39651_g1	2328.31	15.4331	7.2371	5.7276e-86	1.5928e-83	c44236_g1	75.5229	1644.54	-4.4446	2.0127e-38	1.9058e-36
c47972_g1	2411.62	865.096	1.4791	4.0278e-120	4.9725e-118	c42039_g1	36.9164	578.314	-3.9695	7.8204e-113	8.8717e-111	c46932_g1	4480.79	1548.64	1.5327	5.2186e-177	7.5308e-175	c50402_g1	399.556	2033.83	-2.3477	6.6249e-163	8.6284e-161	c39344_g1	31853.1	2967.69	3.424	5.8573e-86	1.6237e-83	c8383_g1	5709.61	25713.9	-2.1711	2.1633e-38	2.0462e-36
c49650_g1	6327.67	3484.31	0.8608	4.3616e-120	5.3733e-118	c44051_g2	1774.16	3752.71	-1.0808	8.0942e-113	9.1647e-111	c39374_g1	1689.23	33.2063	5.6688	2.5064e-176	3.6013e-174	c41426_g1	1902.75	4963.53	-1.3833	6.8422e-163	8.8837e-161	c47830_g1	3934.4	80.3784	5.6132	6.7902e-86	1.8764e-83	c25755_g1	12.2341	892.439	-6.1888	2.9638e-38	2.7914e-36
c48941_g1	2555.51	949.65	1.4281	5.6313e-120	6.923e-118	c41736_g1	55.1106	643.142	-3.5447	1.5287e-112	1.7276e-110	c38697_g1	75290.8	40031.7	0.91133	7.6191e-175	1.0924e-172	c45431_g2	59.1821	1010.59	-4.0939	6.8475e-163	8.8837e-161	c50483_g1	15358.6	1109.03	3.7917	1.0709e-85	2.9502e-83	c40415_g2	77.3126	1643.23	-4.4097	5.2894e-38	4.9657e-36
c43471_g1	5900.97	3192.91	0.88608	6.95e-120	8.5263e-118	c47119_g1	3928.94	6799.63	-0.79132	2.078e-112	2.3438e-110	c38964_g1	16402.8	8998.51	0.86618	1.3203e-173	1.8689e-171	c34938_g1	1506.65	4257.62	-1.4987	4.6584e-162	6.0086e-160	c45353_g1	14175.6	988.402	3.8422	1.4096e-85	3.8591e-83	c50605_g7	24.6325	1079.05	-5.4531	5.4694e-38	5.1293e-36
c38287_g1	1777.4	513.505	1.7913	9.6733e-120	1.1793e-117	c41646_g1	215.612	1091.04	-2.3392	2.4806e-112	2.7925e-110	c35337_g1	1163.62	87.9939	3.7251	3.6171e-173	5.1094e-171	c42876_g2	749.011	2801.51	-1.9031	5.36e-162	6.9003e-160	c39057_g1	1792.12	3.61434	8.9537	1.8886e-85	5.1544e-83	c43258_g1	2888.88	14521.6	-2.3296	6.0846e-38	5.688e-36
c40001_g2	2302.68	804.21	1.5177	1.8237e-119	2.2188e-117	c48305_g1	45.4956	612.95	-3.752	2.7762e-112	3.1193e-110	c49862_g2	43697.2	22574.4	0.95285	3.4529e-172	4.8569e-170	c37761_g1	8247.85	14945.9	-0.85766	3.1414e-161	4.0363e-159	c38915_g1	1840.6	4.38497	8.7134	2.116e-85	5.7572e-83	c48773_g3	129.664	2061.07	-3.9905	7.0423e-38	6.5624e-36
c46604_g1	3856.71	1784.79	1.1116	2.6908e-118	3.2402e-116	c35917_g1	1.3239	418.049	-8.3027	4.6916e-112	5.2414e-110	c33360_g1	1758.57	278.685	2.6577	6.2049e-170	8.5656e-168	c47106_g2	1933.13	4993.09	-1.369	7.9322e-161	1.0153e-158	c41836_g1	13803.7	954.365	3.8544	3.6043e-85	9.7764e-83	c29856_g1	10.574	847.945	-6.3254	8.0358e-38	7.4725e-36
c39291_g1	2728.18	1063.75	1.3588	4.2446e-118	5.1009e-116	c42403_g1	0.420448	358.376	-9.7353	3.9271e-111	4.3378e-109	c46833_g4	3238.73	937.208	1.789	6.2881e-169	8.627e-167	c38498_g1	119.721	1233.47	-3.365	3.9738e-160	5.0573e-158	c48523_g2	12009.5	770.888	3.9615	7.9629e-85	2.1533e-82	c40727_g1	7.41825	787.799	-6.7306	8.3544e-38	7.7605e-36
c45971_g1	8491.76	5121	0.72964	5.5775e-118	6.6889e-116	c49374_g2	2.22735	377.905	-7.4066	4.2431e-111	4.6781e-109	c40519_g1	9874.06	4844.25	1.0274	1.9184e-168	2.6211e-166	c48136_g4	10593.5	18430.8	-0.79895	4.0404e-160	5.1323e-158	c48885_g1	55678.9	5495.57	3.3408	8.4399e-85	2.2753e-82	c45977_g1	283.796	3060.08	-3.4306	2.0652e-37	1.9003e-35
c44580_g1	2012.11	643.813	1.644	8.9418e-118	1.0658e-115	c48706_g1	809.221	2688.43	-1.7322	6.5472e-111	7.1914e-109	c43274_g1	4460.42	1591.7	1.4866	7.3154e-168	9.9344e-166	c47877_g3	13326.4	22489.3	-0.75496	5.1389e-160	6.5028e-158	c50646_g1	10312.2	608.216	4.0836	1.4667e-84	3.9299e-82	c24932_g2	3464.17	16544.7	-2.2558	2.4182e-37	2.2113e-35
c50616_g1	682.029	50.6542	3.7511	1.3281e-117	1.5799e-115	c95163_g1	16.137	473.081	-4.8736	8.7343e-111	9.558e-109	c39083_g1	11922.9	3241.7	1.8789	6.5066e-167	8.7471e-165	c40842_g1	2884.46	6589.47	-1.1919	6.2803e-160	7.9322e-158	c39204_g2	4712.87	129.262	5.1882	1.8229e-84	4.8695e-82	c42955_g2	1487.79	8608.8	-2.5326	6.1219e-37	5.5181e-35
c47811_g1	3329.62	1222.1	1.446	3.205e-117	3.8048e-115	c33074_g1	2242.04	4407.69	-0.97521	2.2062e-110	2.4098e-108	c24932_g2	21200.1	741.084	4.8383	8.0194e-167	1.0759e-164	c38539_g1	1353.2	3940.04	-1.5418	3.6914e-159	4.6448e-157	c50541_g3	1598.76	1.21455	10.362	3.1311e-84	8.3389e-82	c40166_g1	4879.4	21849.9	-2.1628	6.4704e-37	5.8204e-35
c47295_g2	1743.8	503.316	1.7927	6.2701e-117	7.4286e-115	c50729_g3	218.555	1079.2	-2.3039	9.8679e-109	1.0582e-106	c49428_g4	2724.46	701.413	1.9576	1.255e-166	1.6804e-164	c33074_g1	478.082	2400.37	-2.3279	5.8456e-159	7.3415e-157	c35289_g1	2630.34	27.6123	6.5738	9.6953e-84	2.5589e-81	c43890_g1	6.60556	753.485	-6.8338	6.7477e-37	6.0636e-35
c46958_g1	6432.5	3599.49	0.83759	1.3126e-116	1.5488e-114	c35992_g1	15.1085	457.495	-4.9203	2.5963e-108	2.774e-106	c48980_g4	1254.22	121.789	3.3643	9.185e-166	1.2274e-163	c37283_g1	127.105	1246.58	-3.2939	2.0567e-158	2.5782e-156	c38369_g1	13737.7	993.636	3.7893	4.5729e-83	1.1998e-80	c35475_g2	7.58259	775.369	-6.676	8.8884e-37	7.9629e-35
c49917_g2	23997	17406.4	0.46324	1.1866e-115	1.389e-113	c50186_g2	467.213	1589.39	-1.7663	2.9516e-108	3.1478e-106	c48173_g1	6435.97	2757.39	1.2229	1.9687e-165	2.6203e-163	c45039_g1	1878	4854.95	-1.3703	4.3494e-157	5.4116e-155	c47708_g1	4398.22	115.341	5.2529	7.2156e-83	1.8875e-80	c48719_g1	53.3285	1345.62	-4.6572	1.8839e-36	1.6708e-34
c49500_g1	27570.9	20341.2	0.43874	2.562e-115	2.9931e-113	c50196_g1	35.3423	547.381	-3.9531	6.0514e-107	6.4305e-105	c50918_g1	2569.83	488.949	2.3939	3.6917e-165	4.9037e-163	c48057_g1	518.095	2264.99	-2.1282	7.4385e-157	9.2378e-155	c48765_g1	13470.6	964.588	3.8038	1.0213e-82	2.6637e-80	c32329_g1	48.1236	1295.65	-4.7508	1.9881e-36	1.7614e-34
c44093_g1	4401.87	2178.93	1.0145	2.7788e-115	3.24e-113	c37137_g1	1132.28	3253.22	-1.5226	6.3096e-107	6.6807e-105	c43793_g3	5892.29	2430.92	1.2773	9.9154e-165	1.3093e-162	c37617_g1	132.683	1253.07	-3.2394	1.2058e-155	1.4948e-153	c42134_g1	51855	5336.92	3.2804	2.3441e-82	6.0776e-80	c34382_g1	138.025	2036.11	-3.8828	2.9234e-36	2.5823e-34
c42192_g1	3979	1884.71	1.0781	5.8998e-115	6.8382e-113	c37987_g1	131.251	849.359	-2.694	8.8273e-107	9.3129e-105	c48077_g8	17410.8	5110.37	1.7685	3.0048e-164	3.9598e-162	c49126_g1	8071.27	14528.4	-0.84801	7.8674e-155	9.6984e-153	c42822_g2	4138.98	102.479	5.3359	2.3916e-82	6.1826e-80	c47461_g2	183.676	2334.23	-3.6677	5.6459e-36	4.9721e-34
c46802_g1	3220.82	1385.12	1.2174	1.1705e-114	1.354e-112	c41499_g1	260.993	1163.32	-2.1562	4.4064e-106	4.5911e-104	c39150_g1	8448.62	1882.09	2.1664	5.2379e-164	6.8891e-162	c32999_g1	183.422	1400.94	-2.9332	2.2064e-154	2.7149e-152	c37923_g1	1701.04	3.61434	8.8785	2.8243e-82	7.28e-80	c46415_g2	56.3546	1351.46	-4.5838	8.0129e-36	7.0426e-34
c51320_g1	2112.62	720.503	1.552	1.4317e-114	1.6528e-112	c41345_g3	3519.53	6148.09	-0.80476	7.1398e-106	7.4225e-104	c39006_g1	630.55	1.03021	9.2575	1.3514e-163	1.7704e-161	c45019_g1	3265.22	7113.84	-1.1234	1.0979e-153	1.3484e-151	c38940_g1	7507.47	370.582	4.3405	3.3922e-82	8.7182e-80	c47773_g1	441.577	3817.61	-3.1119	9.2955e-36	8.1617e-34
c50240_g2	2628.16	1019.25	1.3666	4.1499e-114	4.7817e-112	c46518_g1	402.057	1446.4	-1.847	4.569e-105	4.727e-103	c36700_g1	4250.95	1504.14	1.4988	1.0406e-162	1.3474e-160	c44348_g3	3084.34	6819.11	-1.1446	1.4731e-153	1.8027e-151	c44613_g2	8730.83	485.378	4.1689	3.7755e-82	9.6751e-80	c35844_g1	916.718	5956.67	-2.7	1.0882e-35	9.5261e-34
c39875_g1	2105.89	716.536	1.5553	4.4216e-114	5.0848e-112	c46638_g2	1990.34	4004.63	-1.0087	7.1331e-105	7.3668e-103	c41699_g1	2920.05	642.24	2.1848	2.0476e-162	2.6462e-160	c47526_g3	510.393	2215.33	-2.1178	1.9902e-153	2.4265e-151	c47313_g1	6331.42	277.731	4.5108	4.3073e-81	1.0974e-78	c30961_g1	26.6469	1024.31	-5.2645	1.1321e-35	9.9009e-34
c32242_g1	2673.44	1059.07	1.3359	9.4485e-114	1.0844e-111	c47252_g1	113.932	789.795	-2.7933	7.4478e-105	7.6783e-103	c39794_g1	1804.96	316.547	2.5115	3.3892e-161	4.3464e-159	c49383_g1	13086.4	21881.4	-0.74164	2.0436e-153	2.4871e-151	c49081_g1	9081.43	530.422	4.0977	4.6739e-81	1.1874e-78	c50007_g2	1019.98	6361.93	-2.6409	1.6744e-35	1.4542e-33
c39159_g1	7619.81	4525.41	0.7517	1.524e-113	1.7457e-111	c49914_g1	446.406	1525.43	-1.7728	7.5247e-105	7.744e-103	c45764_g1	1677.85	271.769	2.6262	2.0036e-160	2.5597e-158	c40423_g1	397.625	1959.6	-2.3011	7.7647e-153	9.3813e-151	c48013_g1	2279.36	18.964	6.9092	6.2873e-81	1.5927e-78	c39513_g1	119.903	1863.88	-3.9584	1.9895e-35	1.7245e-33
c35525_g1	2998.81	1263.48	1.247	6.3793e-113	7.2509e-111	c41961_g1	137.818	943.367	-2.7751	1.1532e-104	1.1827e-102	c34912_g1	1155.28	101.679	3.5061	2.1833e-160	2.7839e-158	c49359_g1	657.504	2531.82	-1.9451	1.436e-152	1.7287e-150	c42976_g1	39385.4	4106.01	3.2619	6.4775e-81	1.6362e-78	c46775_g2	13.9288	852.854	-5.9362	3.0243e-35	2.6061e-33
c50840_g4	3271.87	1445.06	1.179	3.6264e-112	4.0669e-110	c35676_g2	202.276	1013.79	-2.3254	1.2025e-103	1.2184e-101	c41832_g3	793.217	22.1165	5.1645	4.9819e-160	6.3161e-158	c47072_g1	3211.63	6988.5	-1.1217	9.5329e-151	1.1394e-148	c39021_g2	2557.72	29.2121	6.4521	7.3753e-81	1.8576e-78	c43490_g4	0.683023	552.795	-9.6606	3.3704e-35	2.9015e-33
c50114_g2	6144.62	2710.45	1.1808	4.0623e-112	4.547e-110	c38925_g1	342.043	1309.54	-1.9368	4.9632e-103	5.0199e-101	c42955_g2	11033.3	5706.98	0.95106	3.0092e-159	3.7935e-157	c44815_g1	1612.35	4313.29	-1.4196	1.5574e-150	1.8582e-148	c41545_g1	2040.59	12.2378	7.3815	1.359e-80	3.413e-78	c38729_g1	29.379	1037.26	-5.1418	3.9814e-35	3.4141e-33
c48608_g1	24132.7	17643.5	0.45186	7.9551e-112	8.8705e-110	c36239_g1	1.3239	341.23	-8.0098	6.3952e-103	6.4571e-101	c41923_g1	1741.91	301.958	2.5283	1.0212e-157	1.2777e-155	c35028_g1	180.746	1374.47	-2.9268	2.148e-150	2.5582e-148	c42195_g1	30641.5	3089.85	3.3099	1.4285e-80	3.5775e-78	c31275_g1	283.269	2849.44	-3.3304	9.8467e-35	8.3705e-33
c47991_g1	6566.14	3748.98	0.80855	9.5861e-112	1.0669e-109	c28233_g1	2000.81	3984.03	-0.99365	6.6073e-103	6.6599e-101	c47525_g2	694.045	9.79703	6.1465	2.76e-157	3.4468e-155	c50155_g1	1357.45	3858.64	-1.5072	3.3402e-150	3.971e-148	c36516_g2	1628.64	3.25832	8.9653	1.6927e-80	4.2272e-78	c43745_g1	1459.85	8060.02	-2.465	1.7499e-34	1.4748e-32
c49498_g1	12335.8	8159.93	0.59622	1.1679e-111	1.2973e-109	c23220_g1	152.836	3138.71	-4.3601	3.3216e-102	3.3195e-100	c38605_g1	12051.5	6399.6	0.91315	2.9623e-157	3.6926e-155	c42542_g2	417.599	1985.83	-2.2496	3.7966e-150	4.5056e-148	c45682_g1	6409.96	294.023	4.4463	5.9759e-80	1.4839e-77	c43795_g1	47.7693	1228.98	-4.6852	2.1755e-34	1.83e-32
c40044_g1	12249.2	7626.04	0.68368	2.5865e-111	2.8678e-109	c37779_g4	266.852	1146.85	-2.1036	1.2857e-101	1.2828e-99	c46064_g1	5845.89	2478.15	1.2382	2.7298e-155	3.3776e-153	c51320_g1	542.087	2262.21	-2.0611	4.148e-150	4.9139e-148	c32566_g1	5435.48	204.514	4.7321	3.3146e-79	8.1392e-77	c34244_g1	8.94864	732.746	-6.3555	4.6824e-34	3.9015e-32
c47482_g2	617.356	41.4643	3.8962	3.2114e-111	3.5539e-109	c35754_g1	2316.07	4424.28	-0.93376	3.7484e-101	3.7271e-99	c48642_g1	3078.99	918.684	1.7448	4.4172e-155	5.4553e-153	c38773_g1	206.67	1445.31	-2.806	5.2357e-150	6.1915e-148	c49554_g3	1391.77	0.414616	11.713	4.8533e-79	1.1884e-76	c38013_g2	136.693	1908.63	-3.8035	6.238e-34	5.1683e-32
c38693_g1	5756.51	2770.51	1.055	6.122e-111	6.7369e-109	c45154_g2	893.968	2281.89	-1.3519	1.0189e-100	1.0114e-98	c41908_g1	1032.5	77.5125	3.7356	1.2493e-153	1.5316e-151	c44542_g1	19536.6	31090.8	-0.67031	5.6619e-150	6.6836e-148	c50060_g1	31602.5	3291.13	3.2634	5.1383e-79	1.2547e-76	c47381_g3	370.239	3257.28	-3.1371	6.5901e-34	5.4498e-32
c26657_g1	14318.9	9758.34	0.55321	8.2896e-111	9.0883e-109	c46480_g2	2145.1	4162.55	-0.95642	2.5796e-100	2.5307e-98	c50918_g3	1378.9	180.159	2.9362	1.9475e-153	2.3788e-151	c47104_g2	258.923	1584.61	-2.6135	1.8554e-149	2.1864e-147	c43826_g1	50799	5548.37	3.1947	1.0822e-78	2.6209e-76	c50005_g2	8434.9	33491.6	-1.9894	7.121e-34	5.8833e-32
c38982_g1	839.563	112.429	2.9006	2.2639e-110	2.4681e-108	c48842_g2	1018.2	2455.72	-1.2701	9.2523e-99	8.9572e-97	c50104_g1	2865.49	820.727	1.8038	2.8723e-153	3.4892e-151	c33764_g1	52.6251	915.347	-4.1205	3.7706e-149	4.4276e-147	c44695_g2	4766.54	158.918	4.9066	1.3534e-78	3.2687e-76	c48192_g5	125.272	1825.13	-3.8649	7.1993e-34	5.9424e-32
c44978_g1	54635.3	42897.1	0.34895	4.1749e-110	4.5433e-108	c41806_g2	134.472	947.567	-2.8169	1.0176e-98	9.8357e-97	c45680_g3	7921.17	3789.26	1.0638	3.3748e-153	4.0922e-151	c47214_g1	736.449	2662.06	-1.8539	5.6803e-149	6.6466e-147	c180_g1	2245.16	21.2714	6.7218	2.6767e-78	6.4469e-76	c45464_g1	4651.8	19575.8	-2.0732	1.2291e-33	1.0098e-31
c51186_g1	5236.22	2809.22	0.89835	6.3231e-110	6.8682e-108	c37585_g1	1.26134	328.269	-8.0238	1.2161e-98	1.1734e-96	c49829_g1	4212.57	1545.09	1.447	5.3924e-153	6.5269e-151	c40174_g2	209.866	1451.03	-2.7895	7.7075e-149	9.003e-147	c36029_g1	6219.99	292.842	4.4087	8.169e-78	1.9622e-75	c48800_g3	6.18188	664.437	-6.7479	1.3563e-33	1.1122e-31
c50169_g2	5791.29	3204.42	0.85382	1.282e-109	1.3899e-107	c48345_g3	334.61	1269.55	-1.9238	1.2378e-98	1.1925e-96	c38817_g1	4762.49	1854.78	1.3605	7.7812e-153	9.3843e-151	c43747_g2	68.2449	977.858	-3.8408	1.0389e-147	1.2051e-145	c40005_g3	3698.2	92.3232	5.324	1.3109e-77	3.1404e-75	c37330_g1	307.927	2886.71	-3.2288	1.7698e-33	1.4459e-31
c41081_g1	9030.71	5570.25	0.6971	1.6262e-109	1.7598e-107	c43536_g1	2211.83	4698.61	-1.087	3.0363e-96	2.8548e-94	c33265_g1	831.073	34.7516	4.5798	2.9941e-152	3.5979e-150	c41637_g1	198.509	1606.87	-3.017	3.1755e-147	3.6708e-145	c37471_g1	18742.7	1736.23	3.4323	1.594e-77	3.8081e-75	c40945_g2	2939.9	13367.6	-2.1849	1.9635e-33	1.6027e-31
c45177_g2	2048.2	701.817	1.5452	1.7869e-109	1.9303e-107	c38128_g2	38.1326	517.559	-3.7626	3.0998e-96	2.9099e-94	c48358_g3	2942.48	867.263	1.7625	9.2576e-152	1.1105e-149	c46385_g1	5797.6	10915.5	-0.91286	3.6303e-147	4.1892e-145	c51312_g1	13170.4	1042.88	3.6587	1.697e-77	4.0433e-75	c45870_g1	57.8503	1271.51	-4.4581	2.0266e-33	1.6527e-31
c40213_g1	1633.27	476.072	1.7785	4.0205e-109	4.335e-107	c42461_g1	29.7688	478.844	-4.0077	4.8253e-96	4.508e-94	c28830_g1	977.334	66.8646	3.8695	1.5428e-151	1.8473e-149	c46223_g1	4285.32	8606.11	-1.006	3.9918e-147	4.5984e-145	c38179_g1	5057.18	186.53	4.7609	1.8808e-77	4.4689e-75	c48238_g2	167.897	2084.2	-3.6338	2.2693e-33	1.8471e-31
c50508_g8	32658.3	24670.9	0.40464	4.2362e-109	4.5592e-107	c43296_g3	822.325	2117.09	-1.3643	7.58e-96	7.0591e-94	c42630_g1	1457.99	215.499	2.7582	3.4642e-149	4.075e-147	c38865_g1	6144.16	11428.3	-0.89533	1.7965e-146	2.066e-144	c45423_g1	19459.1	1832.36	3.4087	2.3382e-77	5.5409e-75	c39424_g1	1012.78	6048.67	-2.5783	3.1018e-33	2.5109e-31
c38318_g1	1518.73	420.239	1.8536	8.1967e-109	8.8056e-107	c46202_g1	152.093	848.298	-2.4796	9.7281e-96	9.0453e-94	c42274_g2	6092.89	2679.59	1.1851	4.7478e-149	5.5652e-147	c40377_g1	6715.99	12258.4	-0.8681	1.5306e-145	1.7452e-143	c50413_g2	35311.2	3858.16	3.1941	2.8491e-77	6.7335e-75	c39566_g1	492.433	3829.09	-2.959	3.5942e-33	2.9041e-31
c47340_g1	2427.45	929.145	1.3855	1.0001e-108	1.0705e-106	c44706_g1	205.129	976.595	-2.2512	1.5149e-95	1.4042e-93	c49237_g1	4412.93	1686.56	1.3877	1.2788e-148	1.4911e-146	c46898_g5	761.228	2682.44	-1.8171	1.6952e-145	1.9296e-143	c46560_g4	3745.31	97.1521	5.2687	4.8558e-77	1.1415e-74	c38488_g1	416.417	3432.28	-3.0431	4.7374e-33	3.8174e-31
c43391_g1	11504.6	7597.09	0.59869	5.3511e-107	5.6966e-105	c41954_g1	327.4	1236.7	-1.9174	2.4902e-95	2.3008e-93	c36508_g1	2165.36	506.483	2.096	1.8306e-148	2.1308e-146	c895_g1	1494.37	4039.71	-1.4347	5.8081e-145	6.5997e-143	c49878_g1	19100.4	1792.96	3.4132	4.8956e-77	1.1478e-74	c49484_g2	187.748	2195.27	-3.5475	4.7881e-33	3.8547e-31
c44129_g1	1177.51	254.985	2.2073	6.1899e-107	6.5658e-105	c41574_g1	3404.11	5828.47	-0.77584	2.9576e-95	2.7284e-93	c35286_g1	1495.62	57.8352	4.6926	2.098e-148	2.4379e-146	c49386_g1	1685.97	4373.1	-1.3751	2.6775e-144	3.0321e-142	c35862_g1	3822.18	102.957	5.2143	7.1272e-77	1.6666e-74	c46372_g1	871.231	5399.16	-2.6316	6.9128e-33	5.5349e-31
c49262_g1	1595.74	464.692	1.7799	6.6153e-107	6.9917e-105	c33198_g1	542.78	1632.87	-1.589	7.0331e-95	6.4376e-93	c42052_g2	805.526	33.9739	4.5674	1.6084e-147	1.8624e-145	c47926_g1	10363.3	17586.3	-0.76297	2.696e-143	3.0376e-141	c43021_g1	3100.38	61.5068	5.6556	1.177e-76	2.7449e-74	c47045_g1	3010.54	13437.5	-2.1582	8.4878e-33	6.7775e-31
c46842_g1	10100.8	6501.05	0.63573	9.9733e-107	1.0503e-104	c43380_g2	90.4529	680.901	-2.9122	2.3556e-94	2.1428e-92	c44804_g1	386316	261580	0.56253	2.0688e-146	2.375e-144	c39145_g1	168.042	1291.05	-2.9417	2.9012e-143	3.2633e-141	c49375_g1	2643.93	40.2354	6.0381	2.5992e-76	6.0298e-74	c37791_g1	225.756	2410.94	-3.4168	8.7578e-33	6.9867e-31
c50076_g2	14437.3	9932.44	0.53959	2.2776e-106	2.3943e-104	c37524_g3	1.38646	384.712	-8.1162	3.9565e-94	3.5824e-92	c35335_g1	1007.4	80.54	3.6448	3.1654e-146	3.6277e-144	c46709_g1	2142.79	5130.89	-1.2597	3.4879e-143	3.9101e-141	c47302_g2	7396.22	420.002	4.1383	3.2775e-76	7.5832e-74	c47139_g3	194.414	2205.47	-3.5039	1.1282e-32	8.9676e-31
c38968_g1	1869.27	595.52	1.6503	3.0597e-106	3.2108e-104	c28890_g1	1.68179	363.709	-7.7566	6.0812e-94	5.4809e-92	c42359_g1	1068.75	97.5585	3.4535	5.5245e-146	6.3204e-144	c41288_g1	4058.85	8948.51	-1.1406	4.916e-143	5.5018e-141	c33358_g1	1413.27	1.59986	9.7869	5.2889e-76	1.2205e-73	c43760_g1	603.672	4289.72	-2.829	1.2303e-32	9.749e-31
c41550_g3	9439.68	5810.72	0.70002	3.3138e-106	3.4711e-104	c40667_g1	46.4791	651.681	-3.8095	7.7139e-94	6.9418e-92	c39344_g1	3803.65	1358.31	1.4856	9.7463e-146	1.1131e-143	c39291_g1	895.055	2921.21	-1.7065	8.1091e-143	9.0603e-141	c45130_g1	17155.4	1582.67	3.4382	5.7678e-76	1.3276e-73	c46535_g7	112.294	1685.05	-3.9074	1.2309e-32	9.749e-31
c46309_g1	1779.83	566.217	1.6523	3.9268e-106	4.106e-104	c38154_g1	430.439	1421.54	-1.7236	8.6121e-94	7.7382e-92	c29635_g1	3195.09	1029.55	1.6338	6.7148e-145	7.6171e-143	c48101_g1	1071.93	3334.67	-1.6373	1.8537e-142	2.0643e-140	c45653_g1	1638.05	5.98483	8.0965	6.807e-76	1.5627e-73	c51046_g2	1159.94	6530.32	-2.4931	1.5269e-32	1.205e-30
c37283_g2	17593	11791.1	0.5773	4.3221e-106	4.5112e-104	c44582_g1	7247.95	12172.7	-0.74801	1.4206e-93	1.2726e-91	c46649_g1	10045.8	2351.6	2.0949	6.5882e-144	7.4481e-142	c45863_g1	407.271	1905.49	-2.2261	2.0802e-142	2.3126e-140	c45590_g1	14560.5	1252.09	3.5396	8.8893e-76	2.0354e-73	c47449_g3	64.2915	1288.96	-4.3254	1.7379e-32	1.3691e-30
c46037_g5	4163.3	2085.9	0.99706	7.1492e-106	7.4225e-104	c43158_g1	1556.92	3215.17	-1.0462	1.2433e-92	1.107e-90	c49493_g2	5794.69	2549.84	1.1843	1.3058e-143	1.4738e-141	c50813_g1	12823.9	21586.3	-0.75128	8.5995e-142	9.5443e-140	c38005_g1	2491.81	34.8703	6.1591	1.1149e-75	2.5461e-73	c42372_g1	5.07517	611.764	-6.9134	2.0849e-32	1.641e-30
c48776_g2	8359.02	5180.61	0.69021	1.5536e-105	1.6102e-103	c37235_g2	212.787	971.389	-2.1906	1.0574e-91	9.3301e-90	c49702_g3	634.376	9.15566	6.1145	3.1253e-143	3.5095e-141	c50140_g1	4406.08	8694.67	-0.98064	1.1572e-141	1.2822e-139	c40150_g2	1366.51	1.18525	10.171	2.1854e-75	4.9781e-73	c40781_g1	80.8574	1429.14	-4.1436	2.1266e-32	1.6723e-30
c43716_g1	21900.2	15992.5	0.45354	1.0433e-104	1.0719e-102	c24092_g1	118.397	741.894	-2.6476	3.2425e-91	2.8481e-89	c49224_g1	2396.32	635.051	1.9159	8.5096e-143	9.4918e-141	c40277_g1	1201.32	3476.01	-1.5328	7.0328e-141	7.7411e-139	c49228_g1	2279.31	26.4563	6.4288	2.4874e-75	5.6513e-73	c39312_g1	36.4082	1027.14	-4.8182	2.9996e-32	2.3505e-30
c30688_g1	570.867	36.8694	3.9527	1.581e-104	1.6186e-102	c34773_g1	112.073	726.593	-2.6967	3.8863e-91	3.4035e-89	c48933_g1	3372.43	1143.15	1.5608	1.8093e-141	2.0015e-139	c37899_g1	1500.94	4014.1	-1.4192	8.7563e-141	9.6224e-139	c50757_g1	27946.8	3069.82	3.1865	1.0589e-74	2.3936e-72	c47340_g2	37.2556	1039.87	-4.8028	3.0174e-32	2.3623e-30
c48190_g2	27150.1	19886	0.4492	1.5876e-104	1.6225e-102	c48202_g1	21.7905	430.641	-4.3047	4.7406e-91	4.1455e-89	c45993_g1	4687.77	1903.8	1.3	2.2434e-141	2.4775e-139	c35284_g2	1013.92	3127.22	-1.6249	1.1529e-140	1.2648e-138	c38994_g1	1870.83	13.3307	7.1328	1.2962e-74	2.9225e-72	c38621_g2	65.5972	1297.09	-4.3055	3.9032e-32	3.045e-30
c34539_g1	7150.77	4278.62	0.74095	3.4575e-104	3.5273e-102	c41688_g1	23.0067	432.113	-4.2313	1.0486e-90	9.1424e-89	c41312_g2	3225.4	1067.97	1.5946	3.6193e-141	3.9904e-139	c35031_g1	1351.92	5267.35	-1.9621	4.174e-140	4.5719e-138	c41933_g1	5205.36	214.001	4.6043	1.3591e-74	3.0504e-72	c41594_g1	48.5473	1147.09	-4.5624	4.2185e-32	3.2851e-30
c43663_g3	3117.18	1397.31	1.1576	8.5567e-104	8.7144e-102	c49651_g4	2228.57	4161.44	-0.90097	1.4398e-90	1.2534e-88	c46374_g1	3203.22	1065.65	1.5878	8.1607e-140	8.9093e-138	c33389_g1	106.027	1073.85	-3.3403	6.8563e-140	7.4975e-138	c47205_g2	3963.89	121.502	5.0279	1.3599e-74	3.0504e-72	c45369_g2	62.9601	1260.04	-4.3229	7.5142e-32	5.8055e-30
c50060_g1	5403.61	2993.24	0.85221	9.4356e-104	9.5929e-102	c41933_g1	437.826	1410.66	-1.6879	2.9686e-90	2.5768e-88	c36953_g1	856.942	54.2194	3.9823	5.7475e-138	6.2441e-136	c45572_g2	5277.1	9976.05	-0.91872	1.6116e-139	1.7566e-137	c45180_g2	1800.72	11.1697	7.3328	1.4032e-74	3.1396e-72	c40425_g1	3698.96	15565.8	-2.0732	7.8147e-32	6.0323e-30
c39344_g1	1268.56	304.945	2.0566	9.8505e-104	9.9974e-102	c35870_g1	398.523	1543.64	-1.9536	3.7863e-90	3.2673e-88	c40430_g1	13615.2	4869.27	1.4834	6.2061e-138	6.7315e-136	c43326_g5	15982.7	25477.8	-0.67273	3.0028e-138	3.2675e-136	c49630_g2	9798.93	705.1	3.7967	1.9754e-74	4.3974e-72	c30561_g1	30.5204	956.132	-4.9694	8.3883e-32	6.4695e-30
c77842_g1	1629.43	497.313	1.7121	6.9713e-103	7.0147e-101	c42453_g2	0.483004	376.584	-9.6067	1.0257e-89	8.838e-88	c48630_g1	7103.02	3130.3	1.1821	2.6955e-137	2.9094e-135	c44925_g1	12258.4	26320.1	-1.1024	9.4185e-138	1.0199e-135	c50105_g1	6150	313.783	4.2927	2.1146e-74	4.6956e-72	c39849_g2	6295.31	24450.1	-1.9575	8.5582e-32	6.5947e-30
c40444_g1	14262.1	9837.45	0.53583	1.0398e-102	1.0444e-100	c42810_g1	22.3535	424.571	-4.2474	1.445e-89	1.2433e-87	c43154_g1	5595.74	2483.33	1.1721	5.2332e-137	5.6305e-135	c37137_g1	151.916	1212.39	-2.9965	1.3228e-137	1.4301e-135	c46348_g1	7918.56	495.083	3.9995	2.6329e-74	5.8317e-72	c44481_g1	71.5801	1320.91	-4.2058	9.3789e-32	7.2209e-30
c44288_g2	2128.82	782.101	1.4446	2.6179e-102	2.6252e-100	c36368_g1	84.5317	639.935	-2.9204	9.6358e-89	8.2302e-87	c49836_g1	8318.64	746.77	3.4776	7.8267e-137	8.4073e-135	c32370_g1	14.3139	659.607	-5.5261	3.7334e-137	4.0233e-135	c37327_g1	3954.07	121.891	5.0197	3.5221e-74	7.7815e-72	c32556_g1	47.1466	1116.55	-4.5658	9.9567e-32	7.6523e-30
c33262_g1	5942.41	3397.53	0.80656	2.6441e-102	2.647e-100	c43633_g1	16.9779	396.523	-4.5457	1.3651e-88	1.1625e-86	c38991_g1	5729.04	2572.45	1.1552	1.5947e-136	1.7102e-134	c49644_g1	2208.01	5144.62	-1.2203	1.7228e-136	1.8446e-134	c39833_g1	26070.9	2864.63	3.186	6.0956e-74	1.3434e-71	c43700_g1	52.2911	1168.69	-4.4822	1.2626e-31	9.6782e-30
c49296_g1	90833.5	73753.6	0.30051	3.5646e-101	3.5504e-99	c47985_g1	3336.37	5860.88	-0.81284	2.4005e-88	2.0385e-86	c33407_g1	5106.53	1885.37	1.4375	2.2618e-136	2.4179e-134	c43972_g1	1811.31	4490.5	-1.3098	2.3386e-136	2.496e-134	c50189_g3	33785.7	3906.92	3.1123	1.328e-73	2.9122e-71	c48309_g1	1192.87	6521.67	-2.4508	1.298e-31	9.9326e-30
c36268_g1	3499.23	1465.69	1.2555	1.0477e-100	1.0383e-98	c43699_g1	20.5466	410.286	-4.3197	2.9988e-88	2.5429e-86	c42052_g3	609.22	9.60764	5.9866	3.0706e-136	3.2669e-134	c48039_g1	440.815	1937.94	-2.1363	2.7118e-136	2.8897e-134	c41075_g1	8382.19	556.82	3.912	1.9411e-73	4.246e-71	c36663_g2	223.793	2303.75	-3.3637	1.3519e-31	1.0336e-29
c45572_g2	9316.93	5969.68	0.6422	1.2441e-100	1.2308e-98	c35182_g1	23.3021	530.369	-4.5085	4.9087e-88	4.1564e-86	c45380_g1	2899.73	925.679	1.6473	1.0515e-135	1.1064e-133	c48081_g1	732.582	2548.37	-1.7985	3.66e-136	3.8877e-134	c38687_g1	7182.81	429.865	4.0626	3.0054e-73	6.5578e-71	c39542_g1	403.241	3235.55	-3.0043	1.6152e-31	1.2328e-29
c39787_g1	3871.91	1923.42	1.0094	1.2976e-100	1.2816e-98	c42016_g1	20.4841	409.723	-4.3221	5.421e-88	4.5835e-86	c45791_g1	11441.1	4902.15	1.2227	1.433e-135	1.5054e-133	c41989_g1	506.806	2079.97	-2.0371	3.6679e-136	3.8899e-134	c46846_g1	2468.06	38.2165	6.013	3.3732e-73	7.3423e-71	c48638_g1	5752.45	22336.5	-1.9572	1.8985e-31	1.4477e-29
c29699_g1	833.566	126.756	2.7172	1.5105e-100	1.4894e-98	c31528_g1	42.5699	545.473	-3.6796	2.3885e-87	2.0137e-85	c48195_g1	557.013	4.25715	7.0317	1.8968e-134	1.9864e-132	c37171_g1	839.271	2751.98	-1.7133	3.8125e-136	4.037e-134	c38623_g1	2862.07	57.6581	5.6334	3.9349e-73	8.5439e-71	c46478_g3	87.7916	1443.73	-4.0396	2.7496e-31	2.0877e-29
c40945_g2	11333	7569.74	0.58221	2.0212e-100	1.9895e-98	c31551_g1	90.658	647.219	-2.8357	3.2816e-87	2.7588e-85	c43182_g1	2863.9	229.417	3.6419	2.5201e-134	2.6268e-132	c36021_g1	2188.54	5109.32	-1.2232	4.3289e-136	4.5764e-134	c50712_g1	7280.82	444.113	4.0351	6.0724e-73	1.3152e-70	c47440_g2	1593.42	7968.64	-2.3222	3.9743e-31	3.0099e-29
c47836_g1	2357.72	928.797	1.344	2.0485e-100	2.0131e-98	c48933_g1	1067.42	2428.67	-1.186	3.7186e-86	3.104e-84	c45979_g1	6683.87	1853.09	1.8508	2.8736e-134	2.9906e-132	c47340_g1	761.508	2599.1	-1.7711	1.0253e-135	1.0822e-133	c40335_g1	1811.21	12.7403	7.1514	6.464e-73	1.3966e-70	c35031_g1	42.7544	1054.83	-4.6248	4.4535e-31	3.3699e-29
c44410_g1	777.402	106.967	2.8615	2.6241e-100	2.57e-98	c50623_g1	3920.79	6374.32	-0.70113	6.6046e-86	5.5051e-84	c40679_g1	945.074	5.73933	7.3634	3.1079e-134	3.2244e-132	c40877_g2	9375.03	15912.3	-0.76325	1.0358e-135	1.0916e-133	c22522_g1	2292.32	31.1094	6.2033	9.9753e-73	2.1344e-70	c46128_g2	146.844	1815.05	-3.6277	6.2479e-31	4.7075e-29
c41827_g2	37101.1	28677.1	0.37157	3.3487e-100	3.2742e-98	c50848_g2	116.556	713.524	-2.6139	2.5217e-85	2.0931e-83	c50007_g2	8153.34	4152.58	0.97338	4.5575e-134	4.7137e-132	c46000_g1	8618.97	14810	-0.78099	2.8441e-135	2.9831e-133	c49174_g2	37760.4	4506.58	3.0668	9.9539e-73	2.1344e-70	c46932_g1	468.129	3496.44	-2.9009	7.6373e-31	5.7495e-29
c39268_g1	789.905	111.236	2.8281	1.036e-99	1.0113e-97	c42557_g1	654.099	1795.65	-1.4569	5.6462e-85	4.6798e-83	c49788_g2	5657.97	2551.5	1.1489	8.4565e-134	8.6792e-132	c44249_g1	5411.16	10069.4	-0.89596	2.0354e-134	2.1283e-132	c39919_g1	39799	4773.06	3.0597	1.2423e-72	2.6518e-70	c49913_g1	271.424	2504.81	-3.2061	8.2024e-31	6.1643e-29
c47875_g1	4639.52	2473.8	0.90725	1.0694e-99	1.0422e-97	c43693_g2	17.5235	383.691	-4.4526	2.1504e-84	1.7798e-82	c47410_g1	3599.8	1318.47	1.4491	9.2093e-134	9.4373e-132	c37323_g1	5.57749	581.41	-6.7038	2.0783e-134	2.1697e-132	c45506_g2	7121.92	435.938	4.0301	4.051e-72	8.6051e-70	c46230_g1	22.0301	836.791	-5.2473	9.314e-31	6.9938e-29
c46948_g3	5493.94	3098.6	0.82622	2.1133e-99	2.056e-97	c48333_g1	2140.41	3959.71	-0.8875	2.346e-84	1.9389e-82	c46436_g1	2312.96	635.2	1.8645	2.0511e-133	2.0987e-131	c35251_g1	58.8556	872.121	-3.8893	3.0306e-134	3.1491e-132	c35886_g1	5944.49	317.016	4.2289	6.2753e-72	1.3298e-69	c47465_g1	54.1758	1142.53	-4.3984	1.2616e-30	9.4407e-29
c45901_g2	3827.44	1915.86	0.99839	4.2138e-99	4.0929e-97	c50146_g2	66.4801	954.394	-3.8436	3.049e-84	2.5129e-82	c42802_g2	1419.85	237.941	2.5771	6.9407e-133	7.0477e-131	c42357_g1	206.749	1351.39	-2.7085	4.3317e-134	4.4871e-132	c28186_g1	1856	15.3203	6.9206	7.23e-72	1.5284e-69	c38273_g1	268.562	2473.32	-3.2031	1.5782e-30	1.178e-28
c46323_g1	1835.44	628.251	1.5467	8.1432e-99	7.8965e-97	c35663_g1	1510.91	3055.86	-1.0162	3.1861e-84	2.6186e-82	c35465_g1	5499.99	2347.01	1.2286	1.2492e-132	1.2646e-130	c44450_g1	147.944	1177.96	-2.9932	4.9e-134	5.0601e-132	c47121_g3	1854.01	16.1451	6.8434	1.9795e-71	4.1648e-69	c48844_g1	2816.21	12087.9	-2.1017	1.7604e-30	1.3096e-28
c41177_g1	1057.52	225.161	2.2317	2.0008e-98	1.9243e-96	c42842_g1	14.4552	367.089	-4.6665	5.7811e-84	4.7447e-82	c44792_g2	1755.03	376.453	2.221	1.7587e-132	1.7723e-130	c47890_g1	17135.9	26956.8	-0.65362	5.5032e-134	5.6743e-132	c47954_g1	6862.71	413.075	4.0543	2.0063e-71	4.211e-69	c40019_g1	69.635	1270.7	-4.1897	1.8341e-30	1.3633e-28
c49085_g2	2771.88	1174.5	1.2388	2.8455e-98	2.7323e-96	c41181_g1	271.063	1041.53	-1.942	1.9111e-83	1.562e-81	c43993_g1	1554.25	293.875	2.4029	1.9332e-132	1.9453e-130	c43199_g1	2656.35	5839.46	-1.1364	5.5871e-134	5.7518e-132	c50387_g1	5546.92	280.843	4.3039	2.2045e-71	4.616e-69	c33218_g1	53.5621	1139.12	-4.4106	2.3192e-30	1.718e-28
c47706_g1	2425.61	993.197	1.2882	5.485e-98	5.2581e-96	c39186_g1	626.585	1688.97	-1.4306	1.9717e-83	1.6093e-81	c50812_g1	14906.3	8744.66	0.76944	6.2003e-132	6.2203e-130	c48638_g4	1995.45	4765.62	-1.2559	7.4913e-134	7.7004e-132	c36976_g1	1460.22	4.74099	8.2668	2.2687e-71	4.7393e-69	c47609_g1	271.424	2471.22	-3.1866	2.4794e-30	1.8337e-28
c40556_g1	2151.07	821.335	1.389	5.7827e-98	5.5344e-96	c44084_g1	74.8788	581.389	-2.9569	2.8986e-83	2.3592e-81	c47270_g2	2165.15	568.386	1.9295	1.8649e-131	1.8597e-129	c46778_g2	459.565	1952.83	-2.0872	2.5049e-133	2.5591e-131	c46865_g1	6335.05	364.392	4.1198	3.5495e-71	7.3972e-69	c31146_g1	16.4966	748.832	-5.5044	2.629e-30	1.941e-28
c42367_g2	1352.03	366.156	1.8846	6.0744e-98	5.8042e-96	c44124_g1	61.8203	546.19	-3.1433	7.1456e-83	5.7918e-81	c50774_g1	4576.18	1903.74	1.2653	3.1102e-131	3.0969e-129	c44476_g2	12.7551	630.698	-5.6278	5.2446e-133	5.3498e-131	c45965_g1	7835.73	525.764	3.8976	4.2143e-71	8.762e-69	c45791_g1	1912.22	8927.7	-2.223	3.1635e-30	2.3318e-28
c44050_g3	5295.62	2975.12	0.83185	6.4835e-98	6.185e-96	c47602_g1	64.5655	550.96	-3.0931	2.0996e-82	1.6994e-80	c43648_g1	9462.32	4309.94	1.1345	4.7663e-131	4.7319e-129	c50302_g1	8420.09	18802.3	-1.159	5.4473e-133	5.5481e-131	c39755_g1	7493.51	489.474	3.9363	6.5793e-71	1.3647e-68	c38776_g2	97.25	1441.01	-3.8892	3.3881e-30	2.4931e-28
c46777_g2	24568.5	18373.3	0.41919	7.8507e-98	7.4772e-96	c44710_g1	49.7073	501.541	-3.3348	2.2341e-82	1.8058e-80	c46447_g1	1782.88	394.807	2.175	6.5238e-131	6.4671e-129	c50229_g1	2343.08	5316.31	-1.182	5.5396e-133	5.6335e-131	c43169_g1	3035.97	74.9254	5.3406	8.5697e-71	1.7692e-68	c39334_g1	1015.89	5594.97	-2.4614	4.7086e-30	3.4562e-28
c41853_g2	17563.4	12634.4	0.47521	1.1086e-97	1.0541e-95	c47782_g1	3203.35	5363.28	-0.74354	2.9398e-82	2.373e-80	c40190_g1	1604.96	317.893	2.3359	6.6326e-131	6.5652e-129	c46398_g1	97.6588	1007.51	-3.3669	1.0328e-132	1.0472e-130	c50845_g2	9191.75	686.992	3.742	8.8488e-71	1.8226e-68	c4756_g1	0.683023	455.706	-9.382	5.5871e-30	4.0907e-28
c46312_g1	11304	7584.21	0.57576	2.6469e-97	2.5128e-95	c37445_g1	21.1824	395.506	-4.2228	7.9695e-82	6.4066e-80	c50151_g1	13316.5	7680.91	0.79386	7.6361e-131	7.5474e-129	c30337_g1	714.13	3611.38	-2.3383	1.4079e-132	1.4231e-130	c46612_g1	5113.86	232.194	4.461	8.8889e-71	1.8266e-68	c44521_g1	58.9917	1155.45	-4.2918	7.1352e-30	5.2112e-28
c50149_g1	9258.57	5981.93	0.63018	2.7298e-97	2.5873e-95	c35472_g1	0	257.196	0	8.2389e-82	6.6141e-80	c36879_g1	1797.09	402.67	2.158	2.8214e-130	2.7722e-128	c48206_g1	5678.62	10417.6	-0.87541	1.5423e-132	1.5566e-130	c38916_g5	4752.45	200.821	4.5647	9.7657e-71	2.0021e-68	c45177_g2	108.023	1503.19	-3.7986	8.3457e-30	6.0652e-28
c40788_g1	2134.24	816.284	1.3866	6.3804e-97	6.0376e-95	c44119_g1	44.8598	485.132	-3.4349	8.7248e-82	6.9946e-80	c26138_g1	1203.33	166.547	2.853	4.6232e-130	4.5359e-128	c40602_g1	93.5573	991.965	-3.4064	4.1899e-132	4.2097e-130	c48011_g2	1856.89	16.6521	6.801	1.0064e-70	2.0583e-68	c42343_g1	40.7054	990.952	-4.6055	1.151e-29	8.3371e-28
c45276_g1	49573.5	33977.9	0.54497	1.2133e-96	1.1463e-94	c50071_g7	709.876	1868.09	-1.3959	1.0796e-81	8.6435e-80	c38541_g2	5193.2	2316.3	1.1648	1.4046e-127	1.3562e-125	c45971_g1	4794.12	9092.51	-0.92341	8.2298e-132	8.2439e-130	c41113_g1	2441.53	42.2499	5.8527	2.7566e-70	5.625e-68	c43389_g1	28.307	862.361	-4.9291	1.3823e-29	1.0005e-27
c42316_g1	6198.04	3651.32	0.76339	1.3529e-96	1.2761e-94	c51249_g1	3181.4	5739.09	-0.85116	1.5169e-81	1.2111e-79	c47251_g2	28266.6	18288.3	0.62818	3.111e-127	2.9951e-125	c42446_g1	319.177	1619.9	-2.3435	1.0147e-131	1.0149e-129	c47598_g1	18832.8	2012.88	3.2259	3.0122e-70	6.1325e-68	c33281_g1	202.999	2059.38	-3.3427	1.4319e-29	1.0347e-27
c40174_g2	1355.32	377.364	1.8446	1.9473e-96	1.8338e-94	c36160_g1	486.703	1439.08	-1.564	1.8686e-81	1.4899e-79	c37341_g1	1897.19	459.442	2.0459	1.4574e-126	1.3971e-124	c38333_g1	131.901	1117.51	-3.0828	1.7312e-131	1.7289e-129	c27234_g1	2161.72	29.7733	6.182	3.8569e-70	7.8162e-68	c42552_g2	86.3216	1336.14	-3.9522	2.5122e-29	1.8034e-27
c46454_g1	3615.12	1786.61	1.0168	4.1277e-96	3.8686e-94	c44925_g1	24580	34206.7	-0.4768	3.2796e-81	2.6079e-79	c44890_g5	3915.48	1131.23	1.7913	1.8703e-126	1.7903e-124	c51287_g4	6709.94	11911.7	-0.828	3.4068e-131	3.3872e-129	c41492_g2	3433.22	102.752	5.0623	4.4743e-70	9.0465e-68	c39303_g1	594.265	3889.74	-2.7105	2.7135e-29	1.9448e-27
c39674_g2	505.999	29.7383	4.0887	4.6981e-96	4.3962e-94	c44015_g1	629.559	1679.39	-1.4155	1.3227e-80	1.0447e-78	c42793_g1	1162.5	161.595	2.8468	2.2278e-125	2.1264e-123	c42270_g1	51.7193	825.133	-3.9959	7.7181e-131	7.6171e-129	c51297_g2	1917.64	20.0276	6.5812	9.3275e-70	1.8816e-67	c38406_g1	1270.96	6442.72	-2.3417	2.9669e-29	2.1229e-27
c49999_g1	2913.08	1320.95	1.141	6.2088e-96	5.7913e-94	c47627_g1	39.5017	458.254	-3.5362	3.0352e-80	2.3909e-78	c48397_g1	3748.47	1343.73	1.4801	1.1923e-124	1.1348e-122	c46776_g1	4282.45	8307.16	-0.95592	8.0991e-131	7.9813e-129	c35137_g1	2933.49	71.2569	5.3634	1.0771e-69	2.1678e-67	c44485_g1	181.557	1911.94	-3.3965	4.2326e-29	3.0139e-27
c41787_g1	1435.84	421.776	1.7673	1.3497e-95	1.253e-93	c41989_g1	1942.49	3633.35	-0.9034	3.0986e-80	2.4376e-78	c44365_g1	4773.75	2081.21	1.1977	1.6276e-124	1.5469e-122	c46167_g3	27032.4	40666.2	-0.58914	1.3228e-130	1.3016e-128	c45040_g1	3476.06	107.22	5.0188	1.1416e-69	2.2923e-67	c48330_g1	1526.16	7310.15	-2.26	4.2443e-29	3.0198e-27
c43251_g1	9279.84	6042.56	0.61894	1.7129e-95	1.5852e-93	c33624_g1	120.66	1008.63	-3.0634	3.6174e-80	2.8419e-78	c41235_g1	13865.4	5204.35	1.4137	3.0914e-124	2.9339e-122	c43261_g1	32.812	734.809	-4.4851	6.8513e-130	6.7121e-128	c45124_g2	39355.4	4961.68	2.9877	1.395e-69	2.7886e-67	c46806_g1	1245.04	6277.59	-2.334	6.1109e-29	4.3408e-27
c37231_g1	442.837	16.7984	4.7204	3.4163e-95	3.1467e-93	c48452_g1	22.3986	390.866	-4.1252	4.1794e-80	3.279e-78	c37634_g2	540.602	7.09525	6.2516	7.647e-124	7.2472e-122	c50606_g1	3083.88	6450.95	-1.0648	8.2092e-130	8.0306e-128	c34149_g1	13719.1	1327.17	3.3698	3.8821e-69	7.725e-67	c48711_g2	20.6294	764.216	-5.2112	6.2654e-29	4.4471e-27
c31403_g1	1339.53	371.879	1.8488	3.8533e-95	3.5436e-93	c46155_g1	122.664	695.315	-2.503	2.8873e-79	2.2533e-77	c48430_g1	8494.11	2816.77	1.5924	8.9367e-124	8.4574e-122	c43851_g2	10051.8	16716.9	-0.73386	2.0587e-129	2.011e-127	c51551_g1	1236.14	1.57056	9.6203	4.3176e-69	8.5724e-67	c45012_g1	140.791	1664.03	-3.563	9.6705e-29	6.8473e-27
c50103_g1	1294.76	349.598	1.8889	4.4199e-95	4.0583e-93	c41939_g1	7.52295	313.66	-5.3818	3.1772e-79	2.4762e-77	c49215_g1	4806.46	2112.02	1.1863	1.6198e-123	1.5286e-121	c46897_g2	1744.32	4289.08	-1.298	2.0822e-129	2.0309e-127	c51298_g3	10165.4	845.59	3.5876	5.7161e-69	1.1324e-66	c34180_g1	2925.12	11972.9	-2.0332	1.359e-28	9.5915e-27
c37090_g1	2616.71	1121.81	1.2219	5.6545e-95	5.1837e-93	c48596_g2	158.632	778.179	-2.2944	6.7063e-79	5.2128e-77	c40193_g1	8486.69	4502.23	0.91456	1.8267e-123	1.719e-121	c34454_g1	6.31776	564.255	-6.4808	4.6398e-129	4.519e-127	c45031_g1	14784.9	1475.05	3.3253	7.7894e-69	1.5396e-66	c42903_g1	520.247	3504.52	-2.7519	1.4279e-28	1.0062e-26
c51160_g1	8365.72	5325.48	0.65158	8.4445e-95	7.7175e-93	c49508_g2	4398.33	6849.86	-0.63912	1.7723e-78	1.3758e-76	c45332_g3	16716.9	6581.45	1.3448	5.6619e-123	5.3057e-121	c40787_g1	3726.22	7421.36	-0.99397	6.2539e-129	6.0822e-127	c37148_g1	1534.13	8.74064	7.4555	2.0834e-68	4.0904e-66	c48477_g1	372.098	2836.31	-2.9303	1.4551e-28	1.0246e-26
c39657_g1	2421.92	1006.63	1.2666	1.8156e-94	1.6567e-92	c43023_g1	25.9499	398.018	-3.939	3.4505e-78	2.668e-76	c50408_g1	2050.12	474.506	2.1112	1.2397e-122	1.152e-120	c44871_g2	58.6532	841.553	-3.8428	2.2836e-128	2.2177e-126	c39305_g1	3042.59	82.9292	5.1973	3.2192e-68	6.3064e-66	c38847_g1	533.692	3559.87	-2.7377	1.9047e-28	1.3315e-26
c43450_g1	2152.23	839.281	1.3586	2.0981e-94	1.9115e-92	c49184_g1	1104.15	2394.27	-1.1167	6.8662e-78	5.3021e-76	c50753_g1	8485.82	4521.72	0.90818	2.0097e-122	1.865e-120	c43709_g1	550.488	2108.55	-1.9375	4.9105e-128	4.7618e-126	c29407_g1	1209.77	1.59986	9.5626	3.6771e-68	7.1714e-66	c44546_g1	227.277	2125.29	-3.2251	2.0505e-28	1.4323e-26
c44101_g1	5407.9	3091.45	0.80678	2.3835e-94	2.1648e-92	c34191_g1	2158.27	4404.08	-1.029	1.6307e-77	1.2559e-75	c50322_g1	8991.44	4859.37	0.88778	2.6389e-122	2.4454e-120	c46871_g2	772.456	2552.46	-1.7244	4.9848e-128	4.8269e-126	c40205_g1	1415.7	5.98483	7.886	6.2825e-68	1.2199e-65	c42923_g1	1240.54	6194.61	-2.3201	2.1618e-28	1.5089e-26
c39912_g1	4895.4	2704.44	0.8561	3.3578e-94	3.045e-92	c45240_g2	323.376	1113.36	-1.7836	2.3512e-77	1.8061e-75	c49300_g1	6199.01	3005.48	1.0444	5.824e-122	5.3821e-120	c42982_g2	491.393	1980.41	-2.0108	1.1574e-127	1.1191e-125	c40272_g3	1222.67	1.95588	9.288	1.2772e-67	2.469e-65	c48123_g1	267.075	2331.04	-3.1257	2.299e-28	1.6034e-26
c50095_g1	4027.69	2092.03	0.94505	4.7613e-94	4.3045e-92	c27329_g1	637.538	1664.71	-1.3847	3.0832e-77	2.3622e-75	c42297_g1	1303.85	222.175	2.553	7.3124e-122	6.7483e-120	c47613_g2	281.274	1499.55	-2.4145	1.6549e-127	1.5956e-125	c48596_g2	1763.43	17.2132	6.6787	1.3788e-67	2.6596e-65	c50390_g2	604.779	3839.61	-2.6665	2.34e-28	1.6307e-26
c45966_g1	3493.39	1716.14	1.0255	5.4097e-94	4.8832e-92	c32315_g1	70.9174	547.469	-2.9486	3.7618e-77	2.8784e-75	c27352_g1	469.369	0.903946	9.0203	2.1354e-121	1.9652e-119	c42794_g2	73.5373	895.154	-3.6056	8.7924e-127	8.4526e-125	c49184_g1	3699.57	133.115	4.7966	1.4979e-67	2.883e-65	c36032_g1	696.963	4222.06	-2.5988	2.4246e-28	1.6883e-26
c42895_g1	2050.51	782.493	1.3898	9.7501e-94	8.7474e-92	c44987_g1	67.3384	533.749	-2.9867	5.3511e-77	4.0891e-75	c32113_g1	992.411	113.105	3.1333	2.4901e-121	2.2885e-119	c36955_g1	0.983995	502.551	-8.9964	1.1291e-126	1.0839e-124	c50564_g1	23803.1	2897.51	3.0383	2.8779e-67	5.5152e-65	c45187_g1	460.693	3209.75	-2.8006	2.4583e-28	1.709e-26
c49816_g6	1240.94	326.859	1.9247	3.4037e-93	3.0444e-91	c36155_g1	71.668	547.644	-2.9338	7.7183e-77	5.8904e-75	c50441_g8	1259.88	206.197	2.6112	2.8587e-121	2.6236e-119	c36528_g1	480.901	1941.25	-2.0132	5.9126e-126	5.6516e-124	c40116_g1	1137.8	0.770631	10.528	3.6674e-67	7.013e-65	c49242_g1	308.584	2517.98	-3.0285	2.5711e-28	1.7833e-26
c48205_g3	5101.66	2872.99	0.82841	3.4628e-93	3.0926e-91	c38822_g1	21.1373	374.438	-4.1469	1.0752e-76	8.1948e-75	c49627_g3	2122.05	589.535	1.8478	5.5835e-121	5.1104e-119	c51113_g1	3718.41	7345.65	-0.98221	3.0775e-125	2.9332e-123	c42284_g1	1623.95	12.7696	6.9907	5.3094e-67	1.0131e-64	c50432_g1	223.594	2088.75	-3.2237	2.772e-28	1.9211e-26
c40459_g2	5845.96	3430.19	0.76915	1.0722e-92	9.5611e-91	c35251_g1	814.541	1932.96	-1.2468	6.785e-76	5.1514e-74	c35248_g1	598.764	17.1549	5.1253	8.4596e-121	7.7215e-119	c31764_g1	305.318	1529.63	-2.3248	1.1927e-123	1.1271e-121	c36878_g1	12960.4	1270.88	3.3502	5.4558e-67	1.0388e-64	c38982_g1	8.52496	587.639	-6.1071	2.7833e-28	1.9274e-26
c45251_g1	6281.46	3762.79	0.7393	2.7445e-92	2.4399e-90	c34933_g1	873.401	2021.53	-1.2107	1.1868e-75	8.9991e-74	c48117_g1	2619	851.088	1.6216	2.8382e-120	2.5835e-118	c34498_g1	370.979	1682.93	-2.1816	1.8166e-123	1.7119e-121	c37268_g1	1851.7	21.2421	6.4458	5.553e-67	1.055e-64	c50824_g1	198.218	1957.1	-3.3036	2.9171e-28	2.0185e-26
c34305_g1	10498	7040.78	0.5763	3.0972e-92	2.7493e-90	c44743_g1	1277.4	2628.47	-1.041	1.3934e-75	1.0552e-73	c45075_g1	2022.32	546.229	1.8884	2.9411e-120	2.6736e-118	c50051_g1	313.429	1551.76	-2.3077	2.1352e-123	2.0065e-121	c42913_g1	1246.59	2.81441	8.7909	7.5277e-67	1.4271e-64	c49890_g1	262.899	2282.21	-3.1179	3.3256e-28	2.2975e-26
c43796_g1	852.469	152.073	2.4869	3.2754e-92	2.9031e-90	c32629_g1	8.48896	305.034	-5.1672	4.0879e-75	3.0877e-73	c50496_g1	2552.57	817.892	1.642	5.8251e-120	5.2737e-118	c48611_g1	7617.47	13032.4	-0.77472	4.6659e-123	4.3785e-121	c50263_g3	3807.6	146.597	4.699	1.406e-66	2.6483e-64	c31443_g1	320.196	2545.25	-2.9908	4.7801e-28	3.2947e-26
c44000_g1	3496.48	1739.99	1.0068	5.5646e-92	4.9247e-90	c35414_g1	732.348	1802.02	-1.299	4.4766e-75	3.377e-73	c33470_g1	1438.31	280.798	2.3568	1.6778e-119	1.5129e-117	c49184_g1	170.621	1182.09	-2.7925	7.4448e-123	6.9666e-121	c40177_g1	27765.5	3543.6	2.97	1.4493e-66	2.7242e-64	c35493_g1	7.15891	561.741	-6.294	5.0551e-28	3.4815e-26
c39298_g1	849.533	150.642	2.4955	6.7554e-92	5.9695e-90	c40627_g1	528.05	1460.32	-1.4675	1.011e-74	7.5872e-73	c44574_g2	551.274	11.0267	5.6437	3.9962e-119	3.5936e-117	c44697_g1	269.264	1438.17	-2.4171	8.1196e-123	7.5875e-121	c36366_g2	2092.13	32.9144	5.9901	1.9394e-66	3.6375e-64	c42009_g1	869.407	4847.78	-2.4792	6.142e-28	4.2202e-26
c49972_g1	5974.89	3540.32	0.75503	1.1643e-91	1.0257e-89	c44517_g2	769.251	1841.06	-1.259	4.8206e-74	3.5994e-72	c36574_g1	1016.15	124.132	3.0332	6.518e-119	5.8534e-117	c41833_g1	975.848	2880.39	-1.5615	8.3699e-123	7.8104e-121	c41772_g1	3309.82	108.908	4.9256	2.1078e-66	3.9451e-64	c45369_g1	34.9472	881.089	-4.656	8.4265e-28	5.7584e-26
c42440_g1	10569.8	5438.39	0.9587	2.6447e-91	2.3265e-89	c45205_g1	8915.79	12764.4	-0.51769	6.2143e-74	4.6342e-72	c47261_g3	1114.52	158.568	2.8132	1.789e-118	1.6044e-116	c36351_g1	6047.13	10749.7	-0.82998	9.5344e-123	8.8846e-121	c46842_g1	107152	13483.5	2.9904	3.0729e-66	5.7391e-64	c50356_g1	304.616	2454.73	-3.0105	1.0131e-27	6.9017e-26
c37194_g1	2565.53	1114.47	1.2029	3.5092e-91	3.0779e-89	c39042_g1	3304.98	5376.36	-0.70199	8.1524e-74	6.0641e-72	c44829_g1	1996.53	540.573	1.8849	2.9518e-118	2.6401e-116	c50813_g2	1818.81	4330.58	-1.2516	1.1173e-122	1.0397e-120	c36074_g1	33534.4	4429.16	2.9205	4.0497e-66	7.5157e-64	c38751_g1	824.076	4634.2	-2.4915	1.1119e-27	7.5687e-26
c48790_g1	4365.47	2363.1	0.88545	4.7826e-91	4.176e-89	c47823_g6	10.2959	410.744	-5.3181	1.5672e-73	1.1614e-71	c46701_g1	2180.8	539.361	2.0155	3.4699e-118	3.0994e-116	c49306_g1	1273.06	3397.04	-1.416	4.3812e-122	4.0544e-120	c40278_g1	2915.56	82.5438	5.1425	5.9838e-66	1.1082e-63	c43245_g1	205.118	1962.98	-3.2585	1.1211e-27	7.626e-26
c47524_g2	3979.31	2094.38	0.926	2.6861e-90	2.335e-88	c39388_g1	115.204	644.618	-2.4843	5.6294e-73	4.1454e-71	c45895_g1	5702.81	1296.91	2.1366	4.4369e-118	3.9579e-116	c38967_g1	1816.58	5111.82	-1.4926	2.1138e-121	1.9481e-119	c50607_g1	1770.84	19.7595	6.4857	7.4938e-66	1.3849e-63	c51127_g2	217.257	2016.54	-3.2144	1.7883e-27	1.2089e-25
c37466_g1	1172.42	302.345	1.9552	3.0164e-90	2.6144e-88	c44754_g3	1070.44	2293.2	-1.0992	7.0104e-73	5.1495e-71	c4756_g1	583.999	17.1448	5.0901	5.2131e-118	4.638e-116	c27329_g1	30.6785	682.73	-4.476	4.3759e-121	4.0106e-119	c39827_g3	2958.44	86.9874	5.0879	1.6638e-65	3.0621e-63	c42744_g1	112.086	1406.92	-3.6499	2.6779e-27	1.802e-25
c44746_g1	5947.53	3542.49	0.74753	3.3271e-90	2.8794e-88	c41607_g2	42.7401	439.201	-3.3612	9.9768e-73	7.3102e-71	c51056_g1	2525.46	815.569	1.6307	1.625e-117	1.44e-115	c46014_g3	194.159	1235.57	-2.6699	7.2032e-121	6.5838e-119	c49887_g3	4156.62	181.92	4.514	1.841e-65	3.3812e-63	c46422_g1	239.192	2122.76	-3.1497	2.726e-27	1.833e-25
c50472_g2	836.182	149.601	2.4827	3.6512e-90	3.1552e-88	c40652_g1	1455.87	3063.75	-1.0734	3.7274e-72	2.7075e-70	c46433_g1	1046.03	137.933	2.9229	6.1438e-117	5.4083e-115	c44746_g3	14219.5	22275.3	-0.64758	1.5438e-120	1.4072e-118	c41125_g1	1788.33	20.5931	6.4403	2.0805e-65	3.813e-63	c43653_g2	6.31155	524.509	-6.3768	2.9944e-27	2.0104e-25
c45020_g3	2552.93	1123.9	1.1836	4.5234e-89	3.8861e-87	c32629_g2	10.7163	305.879	-4.8351	6.8069e-72	4.914e-70	c39991_g1	10901.1	6264.75	0.79915	1.5216e-115	1.3342e-113	c45214_g2	3337.51	6672.54	-0.99947	3.1548e-120	2.8639e-118	c51196_g2	7285.9	543.002	3.7461	3.3345e-65	6.0985e-63	c50170_g1	202.022	1911.15	-3.2419	3.1636e-27	2.1224e-25
c46359_g1	4680.9	2608.75	0.84343	4.6164e-89	3.9602e-87	c35231_g1	56.4519	476.093	-3.0761	1.1218e-71	8.0687e-70	c37125_g1	1882.27	495.592	1.9253	4.4102e-115	3.8518e-113	c31878_g1	265.613	1410.61	-2.4089	3.619e-120	3.2809e-118	c47224_g1	4518.08	219.01	4.3666	5.2103e-65	9.5095e-63	c37644_g1	61.6634	1084.17	-4.136	3.4821e-27	2.329e-25
c46536_g2	2660.39	1201.26	1.1471	7.181e-89	6.1513e-87	c44080_g1	3831.99	6012.77	-0.64994	2.8554e-71	2.0513e-69	c46535_g7	2159.84	633.569	1.7694	4.6663e-115	4.0701e-113	c46925_g2	758.028	2448.84	-1.6918	6.2777e-120	5.6757e-118	c39994_g2	2768.42	76.0565	5.1858	5.4092e-65	9.8522e-63	c43494_g1	3181.3	12345.7	-1.9563	4.2127e-27	2.8125e-25
c40166_g1	20423.6	15214.8	0.42476	9.5555e-89	8.1735e-87	c43197_g1	3572.62	5674.71	-0.66756	3.3501e-71	2.4038e-69	c42478_g1	656.217	17.67	5.2148	7.3969e-115	6.4351e-113	c47811_g2	9381.16	15455.6	-0.72029	1.184e-119	1.069e-117	c48943_g1	25250.7	3267.86	2.9499	8.3119e-65	1.5046e-62	c39396_g1	99.5674	1333.87	-3.7438	4.2503e-27	2.8342e-25
c44810_g2	997.81	225.313	2.1468	1.1654e-88	9.9397e-87	c48973_g1	3266.33	5263.25	-0.68828	5.0157e-70	3.5597e-68	c39995_g1	1227.09	211.547	2.5362	4.9004e-114	4.2193e-112	c49213_g1	30.5175	673.504	-4.464	3.1158e-119	2.8056e-117	c41124_g1	2236.44	43.7867	5.6746	8.4884e-65	1.5334e-62	c46400_g2	433.398	2983.05	-2.783	4.5139e-27	3.0054e-25
c41290_g1	2093.21	835.639	1.3248	1.367e-88	1.1625e-86	c46711_g1	4.09681	256.307	-5.9672	1.2246e-69	8.6599e-68	c43592_g2	1458.8	304.553	2.26	5.4141e-114	4.6556e-112	c47730_g4	3173.94	6395.26	-1.0107	2.5431e-118	2.2777e-116	c35252_g1	1590.44	13.8962	6.8386	9.4756e-65	1.7082e-62	c45676_g1	362.051	2676.27	-2.886	5.0296e-27	3.3412e-25
c49120_g1	42865.9	34114.3	0.32945	8.7307e-88	7.3714e-86	c30746_g1	0	218.745	0	2.0483e-69	1.4398e-67	c38480_g1	831.353	76.1767	3.448	1.4032e-113	1.2051e-111	c40591_g1	10586	17091	-0.69108	4.8299e-118	4.3027e-116	c46374_g1	20454.6	2499.32	3.0328	1.1272e-64	2.0279e-62	c42050_g1	24.6325	757.616	-4.9428	5.0491e-27	3.3517e-25
c34796_g2	449.359	24.7096	4.1847	2.535e-87	2.1342e-85	c39030_g1	23.7676	359.742	-3.9199	2.1482e-69	1.5082e-67	c45825_g1	1991.15	558.233	1.8347	1.8491e-113	1.5859e-111	c42702_g1	7295.13	12431	-0.76893	9.1885e-118	8.1638e-116	c40649_g1	1691.37	18.5449	6.511	2.8313e-64	5.0833e-62	c38875_g1	806.75	4495.9	-2.4784	5.8176e-27	3.856e-25
c38469_g1	9674.43	6460.58	0.58251	4.5173e-87	3.7922e-85	c43730_g1	23.177	354.084	-3.9333	3.1882e-69	2.2357e-67	c44173_g1	540.892	13.5391	5.3201	1.0113e-112	8.6407e-111	c37258_g1	232.673	1313.58	-2.4971	1.2386e-117	1.099e-115	c46536_g2	51127.5	7175.51	2.8329	4.4845e-64	8.0351e-62	c48753_g2	8.39528	557.293	-6.0527	5.9523e-27	3.9423e-25
c42963_g1	1877.72	711.159	1.4007	8.9494e-87	7.5022e-85	c23013_g1	109.318	608.441	-2.4766	3.4493e-69	2.4159e-67	c43795_g1	1575.12	361.159	2.1248	2.1474e-112	1.8324e-110	c38119_g1	333.205	1551.11	-2.2188	2.4142e-117	2.1364e-115	c42731_g1	3220.37	112.405	4.8404	4.7395e-64	8.4747e-62	c43657_g1	42.4604	909.745	-4.4213	7.1138e-27	4.6869e-25
c50892_g1	2367.59	1022.31	1.2116	1.509e-86	1.2632e-84	c41583_g2	40.0298	416.335	-3.3786	4.131e-69	2.8899e-67	c49194_g1	7664.12	4094.93	0.90428	6.8391e-112	5.8062e-110	c45682_g1	376.841	1647.86	-2.1286	3.9309e-117	3.4741e-115	c47527_g1	2008.56	33.2118	5.9183	6.8322e-64	1.2192e-61	c46084_g1	402.713	2831.4	-2.8137	7.1408e-27	4.7012e-25
c51082_g2	5642.12	3344.4	0.75449	3.3453e-86	2.7964e-84	c31287_g1	14.0348	310.647	-4.4682	6.7741e-69	4.7333e-67	c39038_g1	731.529	52.6942	3.7952	1.2091e-111	1.0226e-109	c40441_g1	50.3675	752.161	-3.9005	4.8405e-117	4.2723e-115	c41571_g3	4263.18	204.402	4.3825	7.3438e-64	1.3078e-61	c49442_g1	149.705	1612.17	-3.4288	7.9675e-27	5.2416e-25
c45464_g1	419.257	19.3993	4.4338	1.2302e-85	1.024e-83	c29183_g1	60.4236	836.423	-3.791	7.8946e-69	5.5097e-67	c37749_g1	1254.75	228.892	2.4547	2.6693e-111	2.2547e-109	c43871_g3	112.092	974.927	-3.1206	5.2087e-117	4.5913e-115	c47863_g1	14341.4	1575.58	3.1862	8.5045e-64	1.5115e-61	c47340_g1	11.2917	594.216	-5.7177	1.1184e-26	7.3247e-25
c47958_g1	2950.15	1417.23	1.0577	1.3775e-85	1.145e-83	c32567_g1	3885.84	6032.87	-0.63462	1.557e-68	1.0802e-66	c48803_g1	4250.93	1867.76	1.1865	4.1626e-111	3.5027e-109	c19969_g1	11.3205	623.549	-5.7835	5.7308e-116	5.0381e-114	c44693_g1	1758.02	22.0128	6.3195	1.0784e-63	1.9089e-61	c51013_g3	206.414	1893.25	-3.1972	1.4768e-26	9.629e-25
c48309_g1	5478.25	3255.99	0.75062	2.4211e-84	1.9983e-82	c38875_g1	9364.3	13038.1	-0.47749	2.5984e-68	1.7985e-66	c36352_g2	4934.17	2293.24	1.1054	4.4497e-111	3.7397e-109	c38432_g1	1387.74	3519.28	-1.3425	7.7418e-116	6.7971e-114	c49937_g1	1349.85	7.22868	7.5448	1.1414e-63	2.0165e-61	c48009_g2	2465.17	9922.36	-2.009	1.5384e-26	1.0023e-24
c49412_g1	3008.71	1436.52	1.0666	3.141e-84	2.5851e-82	c39194_g1	182.337	766.907	-2.0724	9.121e-68	6.3057e-66	c40448_g2	3702.39	1537.04	1.2683	1.986e-110	1.6545e-108	c48462_g1	8998.53	14764.2	-0.71434	2.3478e-115	2.0559e-113	c47069_g1	6843.39	513.004	3.7377	2.698e-63	4.7379e-61	c48952_g1	391.785	2760.62	-2.8169	1.5745e-26	1.0251e-24
c44802_g2	301.916	1.10544	8.0934	1.0403e-83	8.5261e-82	c42998_g1	581.486	1486.32	-1.3539	1.3789e-67	9.4993e-66	c46774_g2	432.777	1.41905	8.2526	2.3624e-110	1.9657e-108	c39912_g1	2457.44	5241.62	-1.0929	2.7187e-115	2.3776e-113	c49656_g3	1498.2	12.1206	6.9496	3.3033e-63	5.7892e-61	c41978_g1	234.73	2037.66	-3.1178	2.1376e-26	1.3815e-24
c48173_g1	2575.47	1170.52	1.1377	1.1677e-83	9.557e-82	c30144_g1	316.667	1031.93	-1.7043	2.0692e-67	1.4221e-65	c42558_g1	3881.87	1649.49	1.2347	9.2172e-110	7.6217e-108	c39289_g1	333.812	1537.27	-2.2033	5.1219e-115	4.4618e-113	c23621_g1	4231.34	208.099	4.3458	8.0794e-63	1.4132e-60	c44232_g3	104.668	1320.07	-3.6567	2.1543e-26	1.3913e-24
c40894_g1	5578.25	3340.76	0.73964	2.1984e-83	1.7918e-81	c40237_g1	40.5128	409.811	-3.3385	3.4991e-67	2.3993e-65	c41837_g1	4538.18	2069.99	1.1325	2.7135e-109	2.2355e-107	c50787_g2	2854.96	5856.02	-1.0364	9.0056e-115	7.8245e-113	c51126_g1	11911.2	1240.74	3.263	9.5058e-63	1.6594e-60	c49234_g1	485.031	3135.48	-2.6925	2.2055e-26	1.4223e-24
c50816_g2	678.332	101.093	2.7463	2.9446e-83	2.3933e-81	c46251_g1	8137.05	11241.4	-0.46625	4.4007e-67	3.014e-65	c42802_g1	1073.12	163.961	2.7104	3.71e-109	3.049e-107	c35780_g1	121.564	990.387	-3.0263	1.3444e-114	1.1666e-112	c23026_g1	1785.85	24.7393	6.1737	1.0463e-62	1.8228e-60	c45247_g2	958.815	4878.39	-2.3471	2.3164e-26	1.4927e-24
c36942_g1	579.564	68.6891	3.0768	6.3011e-83	5.1143e-81	c50088_g2	16.137	314.007	-4.2823	8.4236e-67	5.7359e-65	c7576_g1	6819.88	2305.31	1.5648	2.3503e-108	1.9151e-106	c43296_g2	2779.22	5742.59	-1.047	1.3599e-114	1.1785e-112	c45684_g2	12364.8	1317.11	3.2308	2.3796e-62	4.1293e-60	c37049_g1	2709.45	10656	-1.9756	2.4601e-26	1.5841e-24
c41015_g1	4188.09	2309.87	0.85848	3.3584e-82	2.7072e-80	c46328_g3	2.58524	236.778	-6.5171	1.1246e-66	7.6489e-65	c42004_g1	789.276	74.5811	3.4036	4.4045e-108	3.5844e-106	c40855_g1	4867.97	9601.97	-0.98001	2.4375e-114	2.1096e-112	c39697_g1	1167.41	3.64364	8.3237	3.391e-62	5.8614e-60	c46488_g1	227.692	1975.72	-3.1172	3.3139e-26	2.1262e-24
c49559_g1	1709.73	629.68	1.4411	4.1453e-82	3.3369e-80	c44476_g2	588.939	1517.84	-1.3658	1.8803e-66	1.2759e-64	c47875_g1	8859.21	4967.95	0.83453	4.663e-108	3.7856e-106	c40941_g1	55076.4	86677.1	-0.65422	3.2245e-114	2.7835e-112	c39152_g2	9772.77	933.24	3.3884	3.768e-62	6.5003e-60	c46735_g3	18.2863	657.397	-5.1679	6.1657e-26	3.9244e-24
c33218_g1	1536	519.964	1.5627	1.2836e-81	1.0262e-79	c42994_g1	11335	15083.3	-0.41217	2.874e-66	1.9457e-64	c46695_g1	10543.8	6160.13	0.77536	1.5842e-107	1.2815e-105	c42328_g1	253.222	1345.07	-2.4092	3.2216e-114	2.7835e-112	c51166_g2	2685.15	79.3441	5.0807	4.91e-62	8.4373e-60	c47883_g2	3795.43	13798.1	-1.8621	7.4728e-26	4.7427e-24
c44817_g2	6219.98	3855.26	0.69008	2.7296e-81	2.1735e-79	c36818_g1	19.3929	325.82	-4.0705	4.2071e-66	2.8417e-64	c43418_g1	6449.08	3332.45	0.95251	2.3269e-107	1.8777e-105	c39530_g1	335.224	1531.33	-2.1916	4.4837e-114	3.8655e-112	c23100_g1	1084.93	1.95588	9.1156	8.7662e-62	1.5005e-59	c39645_g1	343.168	2478.38	-2.8524	1.0017e-25	6.3388e-24
c44852_g2	2205.29	952.99	1.2104	3.6224e-81	2.8766e-79	c40942_g1	192.4	778.438	-2.0165	4.7057e-66	3.1748e-64	c49321_g1	9703.09	5579.79	0.79823	5.1328e-107	4.1219e-105	c45444_g1	7325.07	13178.9	-0.84731	3.1539e-113	2.7016e-111	c49159_g2	37782.5	5470.72	2.7879	9.7609e-62	1.6676e-59	c42423_g3	147.483	1526.5	-3.3716	1.0332e-25	6.5289e-24
c38233_g1	3258.07	1657.47	0.97503	5.6018e-81	4.4424e-79	c49386_g1	4084.41	6404.7	-0.649	8.4385e-66	5.6672e-64	c47861_g1	413.994	0.903946	8.8392	5.5269e-107	4.4331e-105	c48953_g4	1460.63	3618.84	-1.3089	6.4805e-113	5.544e-111	c38161_g1	8386.33	745.718	3.4913	1.4304e-61	2.4342e-59	c37876_g1	360.097	2558.29	-2.8287	1.208e-25	7.6119e-24
c37402_g1	448.73	30.7353	3.8679	7.5575e-81	5.9853e-79	c48086_g1	8479.68	11623.1	-0.45491	1.042e-65	6.9818e-64	c43172_g1	4503.26	2062.74	1.1264	6.9864e-107	5.5903e-105	c43514_g1	1331.03	3391.51	-1.3494	2.2617e-112	1.9275e-110	c48065_g3	3679.6	162.713	4.4991	1.4886e-61	2.5285e-59	c44781_g1	1556.28	6814.45	-2.1305	1.2311e-25	7.7522e-24
c36246_g1	1477.32	504.878	1.549	1.2678e-80	1.0027e-78	c50033_g1	399.016	1168.11	-1.5497	2.0682e-65	1.3795e-63	c31683_g1	18604.9	8058.31	1.2071	6.7276e-105	5.2882e-103	c50387_g1	359.897	1576.83	-2.1314	2.9044e-112	2.4721e-110	c36820_g1	2381.94	60.1751	5.3068	1.5232e-61	2.5772e-59	c47295_g2	441.853	2885.95	-2.7074	1.3134e-25	8.2581e-24
c49044_g1	7114.86	4551.61	0.64446	1.4581e-80	1.1501e-78	c47699_g1	747.13	1890.14	-1.3391	2.2941e-65	1.5285e-63	c35544_g1	1796.64	497.476	1.8526	9.6628e-105	7.5776e-103	c50445_g1	4910.54	8855.81	-0.85074	6.4896e-112	5.5165e-110	c48997_g1	2496.6	68.3795	5.1903	1.9371e-61	3.2713e-59	c40141_g1	211.265	1863.29	-3.1407	1.3448e-25	8.4497e-24
c49874_g5	2946.89	1457	1.0162	4.7333e-80	3.7086e-78	c41429_g1	7549.37	10484.6	-0.47384	2.5806e-65	1.7174e-63	c50892_g1	5200.21	2535.21	1.0365	3.3746e-104	2.634e-102	c42012_g1	7078.03	11956.7	-0.7564	9.6689e-112	8.1982e-110	c47835_g2	7631.85	653.791	3.5451	6.1386e-61	1.0288e-58	c49934_g4	5609.95	19133.6	-1.77	1.4107e-25	8.8576e-24
c47480_g1	4576.32	2631.77	0.79816	1.0281e-79	8.0449e-78	c48560_g1	2929.43	4743.64	-0.69537	4.2849e-65	2.8484e-63	c45398_g1	7787.96	4290.32	0.86016	3.4368e-104	2.6794e-102	c50508_g8	23700.7	34966.8	-0.56105	1.0543e-111	8.928e-110	c40621_g1	1449.3	13.1549	6.7836	8.8681e-61	1.4834e-58	c38385_g1	520.013	3206.52	-2.6244	1.4529e-25	9.1097e-24
c38521_g1	4509.1	2582.65	0.80398	1.0377e-79	8.1087e-78	c44791_g2	38.4105	392.622	-3.3536	6.517e-65	4.3176e-63	c35273_g1	1555.86	381.783	2.0269	9.2043e-104	7.1178e-102	c47090_g1	374.984	1607.81	-2.1002	2.8107e-111	2.3711e-109	c1420_g1	929.427	0	0	1.238e-60	2.0591e-58	c42413_g1	39.858	846.244	-4.4081	1.5964e-25	9.9952e-24
c47182_g1	3872.57	2117.37	0.87102	3.6653e-79	2.8528e-77	c43562_g3	1969.28	3471.31	-0.81781	8.2077e-65	5.4254e-63	c40456_g1	17751.9	11428	0.63539	2.4763e-103	1.9083e-101	c49056_g1	213.563	1225.1	-2.5202	3.0428e-111	2.5637e-109	c44775_g1	59922.7	8919.13	2.7481	1.3913e-60	2.3097e-58	c39334_g2	433.726	2846.11	-2.7141	1.9754e-25	1.235e-23
c48719_g1	2339.68	1051.65	1.1537	2.1513e-78	1.6678e-76	c47545_g8	15.4838	302.172	-4.2865	1.0978e-64	7.2405e-63	c42091_g1	7110.52	3847.28	0.88612	2.1674e-102	1.6588e-100	c34974_g1	415.304	1889.61	-2.1859	4.6237e-111	3.881e-109	c32040_g1	1260.36	7.22868	7.4459	1.9939e-60	3.304e-58	c30889_g1	107.937	1323.61	-3.6162	1.9913e-25	1.2441e-23
c50697_g2	882.783	200.322	2.1397	2.33e-78	1.8039e-76	c44621_g1	30.6548	362.406	-3.5634	1.2449e-64	8.2015e-63	c42648_g2	432.014	4.32028	6.6438	2.7231e-102	2.0817e-100	c39033_g1	2691.27	5541.19	-1.0419	7.2708e-111	6.0952e-109	c50603_g5	1347.21	9.98449	7.0761	3.111e-60	5.1453e-58	c43873_g3	9530.47	30892.9	-1.6967	2.2444e-25	1.3982e-23
c42597_g1	2634.91	1259.87	1.0645	7.9739e-78	6.1493e-76	c32719_g1	58.9397	456.066	-2.9519	1.4518e-64	9.5533e-63	c50800_g1	9940.38	5827.72	0.77037	3.4251e-102	2.6154e-100	c35552_g1	6902.43	11686.3	-0.75964	1.0783e-110	9.028e-109	c29587_g2	1100.42	3.17043	8.4392	3.5462e-60	5.8433e-58	c40553_g1	1475.44	6472.43	-2.1332	2.6177e-25	1.6285e-23
c40560_g1	3375.59	1086.86	1.635	2.2461e-77	1.7276e-75	c50321_g2	74.8614	499.004	-2.7368	1.6407e-64	1.0785e-62	c48035_g1	4363.07	1963.96	1.1516	4.8826e-102	3.7155e-100	c41431_g1	3832.2	7239.88	-0.91779	1.6592e-110	1.3875e-108	c40706_g1	9922.42	1010.07	3.2962	8.9849e-60	1.4777e-57	c49917_g2	5850.72	19708.4	-1.7521	2.7246e-25	1.6938e-23
c49542_g2	738.526	138.2	2.4179	2.5413e-77	1.9496e-75	c46471_g1	1845.43	3296.48	-0.83697	1.7993e-64	1.1814e-62	c49888_g1	913.839	123.334	2.8894	5.753e-102	4.3677e-100	c39749_g1	116.194	1002.3	-3.1087	1.7127e-110	1.4304e-108	c38002_g3	1202.62	6.04343	7.6366	1.0828e-59	1.7775e-57	c48362_g1	477.752	3005.65	-2.6533	3.5816e-25	2.2172e-23
c49899_g1	51678.4	42125.9	0.29485	1.1756e-76	8.9487e-75	c48386_g3	945.169	2024.02	-1.0986	2.1879e-64	1.4333e-62	c45523_g1	1297.48	274.417	2.2413	2.2687e-101	1.7128e-99	c49528_g7	2828.79	5745.7	-1.0223	1.7789e-110	1.4838e-108	c34592_g1	2455.35	70.8086	5.1159	1.1296e-59	1.8509e-57	c48175_g3	89.9614	1175.62	-3.708	3.6526e-25	2.2596e-23
c43725_g1	3871.84	2149.43	0.84906	1.7688e-76	1.3446e-74	c45159_g1	1008.78	2110.65	-1.0651	5.3222e-64	3.4712e-62	c51098_g1	5452.95	2746.81	0.98928	6.4322e-101	4.8342e-99	c39203_g1	2148.65	4694.38	-1.1275	2.7211e-110	2.2613e-108	c45297_g1	3987.48	204.845	4.2829	1.2809e-59	2.0949e-57	c51010_g1	7104.48	23357.1	-1.7171	3.788e-25	2.3417e-23
c46771_g1	2889.91	1455.74	0.98927	3.9107e-75	2.9576e-73	c42846_g2	179.457	738.426	-2.0408	5.6685e-64	3.6889e-62	c45449_g1	558.544	24.9647	4.4837	1.2733e-100	9.5376e-99	c44827_g1	3287.17	6427.8	-0.96748	4.6086e-110	3.8251e-108	c39204_g1	2791.55	98.0941	4.8308	2.6603e-59	4.3269e-57	c49975_g2	619.882	3525.86	-2.5079	4.0186e-25	2.479e-23
c43709_g1	1969.3	837.201	1.234	7.2796e-75	5.4843e-73	c44027_g1	1.86946	220.674	-6.8832	6.5578e-64	4.2628e-62	c49897_g2	5315.49	2652.5	1.0028	1.2951e-100	9.6896e-99	c37760_g1	3795.97	7185.6	-0.92064	4.7253e-110	3.917e-108	c44693_g5	1235.05	7.22868	7.4166	2.958e-59	4.7977e-57	c43507_g2	453.388	2908.47	-2.6814	4.1324e-25	2.5475e-23
c48134_g1	663.252	113.47	2.5472	8.1628e-75	6.1419e-73	c47083_g1	74.3784	492.848	-2.7282	9.3774e-64	6.089e-62	c50366_g4	1142.22	210.664	2.4388	2.0563e-100	1.5351e-98	c49353_g1	4667.57	8461.11	-0.85818	9.0189e-110	7.467e-108	c48854_g3	5393.02	381.22	3.8224	2.9606e-59	4.7977e-57	c44824_g1	163.963	1608.01	-3.2938	4.3188e-25	2.6587e-23
c46455_g3	1427.32	503.643	1.5028	8.2496e-75	6.1992e-73	c43810_g1	154.125	686.103	-2.1543	1.1852e-63	7.6873e-62	c50751_g2	5201.79	2581.64	1.0107	3.4708e-100	2.5882e-98	c34968_g2	428.142	1706.77	-1.9951	1.1747e-109	9.7019e-108	c47078_g2	1474.44	16.0279	6.5234	4.1774e-59	6.757e-57	c33341_g1	5.49885	470.222	-6.4181	4.7921e-25	2.948e-23
c44050_g2	4728.04	2794.05	0.75888	1.1808e-74	8.851e-73	c47370_g2	131.136	632.673	-2.2704	1.3463e-63	8.7227e-62	c38295_g1	424.087	4.70912	6.4928	2.2668e-99	1.6735e-97	c41977_g2	9181.06	14864.3	-0.69512	1.4974e-109	1.2351e-107	c33486_g1	2350.34	66.595	5.1413	4.6585e-59	7.5214e-57	c51016_g2	41.0944	839.355	-4.3523	5.2161e-25	3.2032e-23
c30522_g1	1531.02	569.45	1.4269	2.0025e-74	1.499e-72	c40487_g3	1.3239	215.103	-7.3441	1.4304e-63	9.257e-62	c37911_g1	753.802	77.0404	3.2905	3.9742e-99	2.9309e-97	c42041_g1	14246.7	21862.4	-0.61782	2.7572e-109	2.2688e-107	c41652_g1	3988.43	211.454	4.2374	5.4226e-59	8.739e-57	c46350_g2	768.448	4103.41	-2.4168	5.5725e-25	3.4161e-23
c48151_g1	12062.3	8644.67	0.48062	3.2986e-74	2.4662e-72	c32057_g1	0	199.736	0	1.6443e-63	1.0606e-61	c51201_g1	16500.2	10635.3	0.63362	8.6092e-99	6.3211e-97	c50550_g1	3792.69	7156.61	-0.91605	5.119e-109	4.2018e-107	c50833_g9	2744.97	95.6109	4.8435	6.0697e-59	9.7641e-57	c42478_g1	9.17331	512.125	-5.8029	6.3971e-25	3.9135e-23
c46496_g1	531.278	64.5263	3.0415	7.4484e-74	5.5475e-72	c47823_g1	14.768	294.782	-4.3191	1.828e-63	1.1766e-61	c44898_g1	3894.94	1748.66	1.1554	1.2307e-98	9.0163e-97	c45917_g3	522.527	1891.84	-1.8562	5.5208e-109	4.526e-107	c42971_g1	951.275	0.799931	10.216	1.027e-58	1.6461e-56	c46527_g1	273.975	2120.78	-2.9525	8.4916e-25	5.1697e-23
c50247_g1	15112.2	11195.7	0.43277	1.1873e-73	8.8206e-72	c48011_g2	298.347	1296.41	-2.1195	3.1109e-63	2.0001e-61	c46312_g1	20447.2	12103.4	0.75649	6.0826e-98	4.4416e-96	c47119_g2	3099.23	6136.88	-0.9856	5.9256e-109	4.8519e-107	c28868_g1	1327.43	10.8723	6.9318	1.1132e-58	1.781e-56	c47861_g3	79.8804	1106.67	-3.7922	9.5375e-25	5.7944e-23
c46830_g2	9060.3	6217.61	0.5432	1.5334e-73	1.1377e-71	c45243_g5	135.768	639.395	-2.2356	5.4785e-63	3.5108e-61	c30942_g1	1524.31	388.32	1.9728	1.5262e-97	1.1108e-95	c39682_g1	87.9753	850.487	-3.2731	8.5534e-109	6.9949e-107	c30674_g1	1458.97	15.9107	6.5188	1.6231e-58	2.5921e-56	c43701_g1	37.5843	812.207	-4.4336	9.5907e-25	5.8187e-23
c49290_g2	33813.1	27006.4	0.32428	3.059e-73	2.2639e-71	c31526_g1	50.9512	770.741	-3.9191	5.5947e-63	3.5813e-61	c46853_g1	7285.1	4035.73	0.85212	4.0925e-97	2.9689e-95	c45353_g1	1266.82	3238.26	-1.354	9.5312e-109	7.7851e-107	c49371_g4	3861.42	199.845	4.2722	1.6559e-58	2.6397e-56	c28177_g1	312.967	2261.5	-2.8532	9.8814e-25	5.9909e-23
c50907_g1	2689.44	1326.95	1.0192	4.2523e-73	3.1432e-71	c39475_g1	63.0991	514.239	-3.0267	6.0961e-63	3.8981e-61	c43850_g1	2936.28	1174.67	1.3217	6.4627e-97	4.6832e-95	c48716_g2	2652.91	5525.11	-1.0584	9.9939e-109	8.153e-107	c48790_g1	74659.4	11368	2.7153	1.7922e-58	2.8467e-56	c45997_g1	637.443	3575.12	-2.4876	1.0709e-24	6.484e-23
c46559_g3	4553.79	2688.45	0.76029	4.9273e-73	3.6376e-71	c45410_g1	12.8985	282.773	-4.4544	6.5842e-63	4.2056e-61	c29277_g1	719.905	0.451973	10.637	6.5717e-97	4.7571e-95	c33198_g1	22.149	581.127	-4.7135	4.4907e-108	3.6501e-106	c43517_g1	12037	1383.35	3.1212	2.0396e-58	3.2279e-56	c43718_g1	4165.24	14545.9	-1.8041	1.1869e-24	7.1564e-23
c48689_g1	3232.9	1713.98	0.91548	5.5295e-73	4.077e-71	c42994_g4	381.725	1118.46	-1.5509	1.1723e-62	7.4554e-61	c44212_g1	6716.79	2742.07	1.2925	9.2572e-97	6.6794e-95	c50185_g1	3987.23	8153.25	-1.032	7.8149e-108	6.3367e-106	c45625_g1	6968.74	604.723	3.5266	2.5413e-58	4.0148e-56	c43981_g1	5.23951	462.809	-6.4648	1.1889e-24	7.1637e-23
c48127_g1	8428.65	5718.15	0.55975	6.4449e-73	4.74e-71	c40542_g1	154.501	681.314	-2.1407	1.4458e-62	9.1849e-61	c44614_g2	1877.35	572.938	1.7122	1.2469e-96	8.9678e-95	c47300_g1	641.011	2114.49	-1.7219	9.0658e-108	7.3421e-106	c41369_g1	11889.5	1366.99	3.1206	3.0433e-58	4.7993e-56	c33265_g1	20.8887	648.46	-4.9562	1.2801e-24	7.7083e-23
c60634_g1	419.042	31.8407	3.7181	8.3121e-73	6.098e-71	c41053_g1	1783.04	3182.53	-0.83583	2.9654e-62	1.8778e-60	c49411_g2	630.012	46.4828	3.7606	1.3102e-96	9.4126e-95	c32267_g1	1725.59	3984.44	-1.2073	1.9158e-107	1.5478e-105	c44924_g1	877.957	0	0	3.2607e-58	5.1329e-56	c50185_g4	78.1163	1076.46	-3.7845	1.2846e-24	7.7296e-23
c33341_g1	1559.52	526.143	1.5676	1.2195e-72	8.9247e-71	c49776_g1	1006.51	2088.11	-1.0528	1.3412e-61	8.4567e-60	c37385_g1	9676.25	5338.59	0.85799	1.3785e-96	9.8929e-95	c42982_g3	532.739	1895.27	-1.8309	2.7337e-107	2.2032e-105	c40897_g4	4814.83	309.675	3.9587	6.26e-58	9.8193e-56	c38419_g1	73.5342	1048.2	-3.8334	2.2343e-24	1.3327e-22
c41829_g1	14926.4	11069.1	0.43133	2.4021e-72	1.7557e-70	c41822_g1	13.1939	279.478	-4.4048	1.3509e-61	8.5086e-60	c40420_g2	2883.98	1145.54	1.332	1.5873e-96	1.1379e-94	c47479_g2	814.294	2433.73	-1.5795	4.0937e-107	3.2954e-105	c44917_g1	31209.9	4778.46	2.7074	9.2102e-58	1.4421e-55	c35120_g2	662.413	3647.58	-2.4611	2.4173e-24	1.4398e-22
c49186_g1	2971.48	1533.64	0.95422	2.997e-72	2.1878e-70	c48915_g1	15194.3	20339.8	-0.42077	7.5885e-61	4.7642e-59	c45590_g1	1604.68	437.129	1.8762	3.9987e-96	2.8605e-94	c44427_g1	580.84	1992.44	-1.7783	4.6469e-107	3.7362e-105	c36276_g1	4537.24	278.804	4.0245	1.0408e-57	1.6267e-55	c50185_g1	529.809	3111.61	-2.5541	3.5902e-24	2.1298e-22
c39583_g2	1341.41	462.329	1.5368	3.0524e-72	2.2255e-70	c43413_g2	26.9784	336.138	-3.6392	9.2126e-61	5.7715e-59	c42804_g2	559.712	29.0855	4.2663	4.0891e-96	2.922e-94	c39814_g1	2188.2	4700.88	-1.1032	5.764e-107	4.6177e-105	c49023_g1	3049.65	127.52	4.5798	1.3126e-57	2.048e-55	c40367_g1	1042.57	4872.02	-2.2244	3.8116e-24	2.2566e-22
c50518_g1	7699.61	5141.63	0.58256	3.2349e-72	2.3556e-70	c38801_g1	451.406	1212.24	-1.4252	1.2687e-60	7.9313e-59	c44903_g2	4898.78	2434.92	1.0085	1.9298e-95	1.3673e-93	c37935_g1	5079.36	8983.26	-0.82259	8.5219e-107	6.8108e-105	c35146_g1	2848.41	110.068	4.6937	1.3967e-57	2.1716e-55	c35570_g1	496.237	2982.44	-2.5874	4.4962e-24	2.6583e-22
c43339_g1	5147.8	3148.65	0.70922	3.5597e-72	2.5889e-70	c47921_g1	1660.95	2994.18	-0.85015	1.4293e-60	8.9161e-59	c40547_g1	4000.95	1845.32	1.1165	2.2609e-95	1.5985e-93	c39302_g1	98.1877	872.856	-3.1521	1.0232e-106	8.1677e-105	c34498_g1	4595.49	289.429	3.9889	1.6607e-57	2.5774e-55	c35248_g1	6.21654	467.232	-6.2319	5.9934e-24	3.5388e-22
c48846_g1	5857.69	3704.19	0.66117	4.1881e-72	3.0384e-70	c40662_g1	297.381	950.194	-1.6759	2.0907e-60	1.2987e-58	c41566_g1	1291.04	290.542	2.1517	3.6464e-95	2.5727e-93	c45324_g1	1740.55	3991.77	-1.1975	1.9117e-106	1.5242e-104	c40983_g1	939.076	1.24385	9.5603	2.8309e-57	4.3859e-55	c43653_g1	2.34308	396.205	-7.4017	6.1487e-24	3.6281e-22
c45582_g2	5856.1	2062.3	1.5057	5.3474e-72	3.8747e-70	c46762_g2	1846.61	3239.23	-0.81078	3.9366e-60	2.4402e-58	c46830_g2	15516.4	9701.63	0.67749	5.5928e-95	3.9334e-93	c44824_g3	120.907	940.657	-2.9598	5.6164e-106	4.4726e-104	c42953_g2	1250.8	9.56988	7.0301	2.8609e-57	4.4246e-55	c43981_g2	48.9017	859.349	-4.1353	6.5758e-24	3.8749e-22
c48120_g1	3059.51	1593.59	0.94102	6.1999e-72	4.4868e-70	c49234_g1	5558.86	8124.36	-0.54747	5.5426e-60	3.4249e-58	c39320_g1	5480.95	2641.56	1.053	1.4242e-94	9.9953e-93	c46667_g2	1271.34	3209.86	-1.3362	5.8549e-106	4.657e-104	c36150_g1	2739.96	102.341	4.7427	4.0314e-57	6.2239e-55	c47444_g1	2.47275	393.809	-7.3152	8.2173e-24	4.8196e-22
c36555_g1	2597.78	1280.59	1.0205	6.3198e-72	4.568e-70	c36901_g1	392.977	1112.41	-1.5012	8.3685e-60	5.1548e-58	c41897_g1	2155.67	732.683	1.5569	1.6974e-94	1.19e-92	c43471_g1	3259.38	6318.45	-0.95497	6.1727e-106	4.904e-104	c50220_g3	11040.2	1264.36	3.1263	4.2281e-57	6.5048e-55	c35978_g1	50.7607	877.56	-4.1117	8.6949e-24	5.0896e-22
c48731_g3	11611.2	8328.52	0.47938	7.3293e-72	5.2846e-70	c50659_g2	4530.68	6663.81	-0.55662	1.3776e-59	8.4502e-58	c45013_g2	5210.42	2550.74	1.0305	6.5393e-94	4.5751e-92	c27355_g1	8.20299	486.606	-5.8905	6.7329e-106	5.3427e-104	c45858_g1	2164.21	58.5752	5.2074	4.7646e-57	7.3174e-55	c42608_g1	26.8112	683.423	-4.6719	9.1771e-24	5.3683e-22
c42759_g1	410.188	29.8678	3.7796	8.216e-72	5.9167e-70	c44261_g1	48.7515	402.982	-3.0472	1.4658e-59	8.9817e-58	c23105_g1	3536.92	1464.78	1.2718	1.2037e-93	8.3952e-92	c31403_g1	315.926	1434.24	-2.1826	6.8295e-106	5.4129e-104	c32169_g1	2213.52	62.8093	5.1392	5.6278e-57	8.628e-55	c49972_g1	76.9839	1047.66	-3.7665	9.2947e-24	5.4298e-22
c49605_g2	15062.4	11222.1	0.42461	5.5119e-71	3.95e-69	c39133_g1	968.639	2003.69	-1.0486	1.5388e-59	9.4191e-58	c44014_g1	1287.84	296.63	2.1182	1.8561e-93	1.2932e-91	c45952_g1	318.193	1433.97	-2.172	1.6068e-105	1.272e-103	c50931_g1	1830.13	37.9528	5.5916	1.1406e-56	1.7457e-54	c53032_g1	0.683023	350.688	-9.004	9.5651e-24	5.5768e-22
c49622_g1	956.341	259.104	1.884	7.7526e-71	5.549e-69	c40514_g1	261.733	869.799	-1.7326	5.0451e-59	3.0595e-57	c38922_g3	1335.47	317.221	2.0738	2.3965e-93	1.6662e-91	c47598_g1	2579.63	5284.29	-1.0345	1.6646e-105	1.3162e-103	c43788_g2	1092.41	5.1556	7.7272	1.5122e-56	2.3104e-54	c45704_g1	910.631	4446.63	-2.2878	1.0122e-23	5.8972e-22
c38964_g1	8403.77	5744.59	0.54883	1.5442e-70	1.1039e-68	c42986_g1	29.376	336.96	-3.5199	5.8753e-59	3.5557e-57	c35409_g1	3152.18	1328.9	1.2461	2.8787e-93	1.9993e-91	c37037_g1	164.097	1060.22	-2.6917	2.1535e-105	1.7007e-103	c45455_g3	2753.84	106.932	4.6867	1.8325e-56	2.79e-54	c43976_g1	161.939	1514.29	-3.2251	1.0307e-23	6.0013e-22
c44050_g1	4618.09	2305.71	1.0021	2.1222e-70	1.5153e-68	c47741_g2	620.754	1476.92	-1.2505	6.2202e-59	3.7605e-57	c47331_g1	3651.77	1644.74	1.1507	2.936e-93	2.0371e-91	c33485_g1	201.502	1153.31	-2.5169	3.5795e-105	2.8236e-103	c28120_g1	1308.75	12.355	6.727	1.8741e-56	2.8485e-54	c49012_g2	254.383	1952.67	-2.9404	1.0805e-23	6.2831e-22
c36830_g1	13617.4	10034.3	0.44052	2.2557e-70	1.6086e-68	c49786_g1	1447.16	2682.79	-0.89051	8.2793e-59	5.0003e-57	c44627_g2	21626.2	14586.5	0.56814	9.0358e-93	6.2432e-91	c49739_g1	11754.4	18519.4	-0.65583	3.9231e-105	3.091e-103	c36996_g1	9015.19	956.418	3.2366	3.4283e-56	5.1928e-54	c41590_g1	108.715	1239.46	-3.5111	1.3058e-23	7.5682e-22
c43013_g2	2058.6	922.47	1.1581	2.493e-70	1.7758e-68	c35866_g1	542.262	1353.29	-1.3194	8.8952e-59	5.3612e-57	c46668_g1	8383.93	4882.38	0.78004	1.5831e-92	1.0916e-90	c43197_g1	1651.8	3825.49	-1.2116	5.7095e-105	4.4933e-103	c34212_g1	2546.64	91.4852	4.7989	3.461e-56	5.2333e-54	c46149_g2	1074.32	4886.32	-2.1853	1.4e-23	8.109e-22
c47610_g2	10641.8	7562.8	0.49275	3.0828e-70	2.1932e-68	c39051_g1	784.467	1718.22	-1.1311	1.4428e-58	8.6779e-57	c40425_g1	19948.8	13371.4	0.57715	5.4667e-92	3.7578e-90	c46032_g1	11124.8	17377.2	-0.64341	8.9004e-105	6.9879e-103	c24875_g1	864.246	0.385316	11.131	3.875e-56	5.8392e-54	c49253_g1	77.468	1035.61	-3.7407	1.4916e-23	8.6339e-22
c42171_g1	870.413	218.03	1.9972	4.938e-70	3.5088e-68	c48979_g2	35.5925	356.165	-3.3229	1.7106e-58	1.0268e-56	c48159_g1	2799.76	1124.15	1.3165	1.7066e-91	1.1671e-89	c39337_g1	637.364	2079.01	-1.7057	1.3048e-104	1.022e-102	c48060_g1	4443.26	284.018	3.9676	3.9157e-56	5.8905e-54	c39920_g2	483.45	2881.64	-2.5755	1.618e-23	9.3591e-22
c41414_g1	4037.35	2332.04	0.79181	9.3559e-70	6.632e-68	c38416_g1	58.9572	426.392	-2.8544	1.7897e-58	1.0732e-56	c45642_g2	1044.57	197.021	2.4065	3.2764e-91	2.236e-89	c50245_g2	32.1545	615.374	-4.2584	2.132e-104	1.668e-102	c45151_g1	3986.83	233.341	4.0947	4.9196e-56	7.3881e-54	c38697_g1	19142.7	58749.5	-1.6178	1.6442e-23	9.5044e-22
c40965_g1	3022.2	1594.38	0.92261	1.0439e-69	7.391e-68	c41222_g1	526.187	1319.34	-1.3262	1.9509e-58	1.1686e-56	c49120_g1	62995.5	45897.8	0.45682	3.7314e-91	2.544e-89	c34994_g1	346.158	1489.01	-2.1049	3.1323e-104	2.4478e-102	c46494_g2	4680.79	313.942	3.8982	6.8454e-56	1.0228e-53	c43296_g2	308.359	2168.77	-2.8142	1.6802e-23	9.7064e-22
c38129_g1	3057.34	1623.53	0.91314	1.4855e-69	1.0492e-67	c23311_g1	2313.64	3842.84	-0.73201	1.9579e-58	1.1716e-56	c47329_g1	3517.18	1575.52	1.1586	1.0528e-90	7.1635e-89	c38537_g1	3.07612	436.023	-7.1471	3.9394e-104	3.0677e-102	c41548_g1	3618.37	195.363	4.2111	6.9354e-56	1.0345e-53	c29635_g1	387.522	2492.75	-2.6854	1.8464e-23	1.0652e-21
c32943_g1	716.065	147.868	2.2758	1.7362e-69	1.2248e-67	c38537_g1	407.164	1126.09	-1.4676	2.0456e-58	1.2216e-56	c44852_g2	4714.39	2361.35	0.99746	2.0314e-90	1.3779e-88	c48849_g1	961.461	2662.69	-1.4696	3.9575e-104	3.0782e-102	c42215_g1	1358.1	15.0229	6.4983	7.4233e-56	1.1054e-53	c48367_g2	115.571	1250.3	-3.4354	2.2929e-23	1.3185e-21
c42375_g1	13321.9	9810.88	0.44135	1.8079e-69	1.2738e-67	c42980_g1	35.2521	352.242	-3.3208	2.5247e-58	1.5047e-56	c42090_g1	2704.44	1074.5	1.3317	2.1109e-90	1.4304e-88	c50659_g2	2309.59	4851.06	-1.0707	3.9762e-104	3.0892e-102	c41799_g1	8780.47	927.67	3.2426	9.5663e-56	1.4221e-53	c42742_g2	7.71226	469.853	-5.9289	3.0652e-23	1.7546e-21
c43032_g1	1333.87	472.908	1.496	1.8333e-69	1.2902e-67	c51216_g1	17.5409	283.466	-4.0144	7.1284e-58	4.2312e-56	c47221_g1	3268.32	1428.3	1.1942	9.9391e-90	6.7146e-88	c39706_g1	1042.65	2807.87	-1.4292	3.9976e-104	3.1021e-102	c48545_g2	985.133	2.81441	8.4513	1.0146e-55	1.5057e-53	c39554_g1	511.004	2946.95	-2.5278	3.7521e-23	2.1395e-21
c43216_g1	579.866	92.3144	2.6511	9.9951e-69	6.9674e-67	c38709_g1	1424.08	2622.16	-0.88073	1.0653e-57	6.3041e-56	c43881_g3	4588.34	2292.76	1.0009	1.5424e-89	1.0399e-87	c46113_g1	2196.61	5472	-1.3168	5.1002e-104	3.9532e-102	c49583_g1	20240.3	2957.92	2.7746	1.2077e-55	1.7893e-53	c47221_g1	410.46	2550.07	-2.6352	4.4615e-23	2.5374e-21
c32230_g1	1263.6	432.222	1.5477	1.1559e-68	8.048e-67	c23011_g2	4.03426	216.209	-5.744	1.8533e-57	1.0924e-55	c39308_g2	433.163	7.03212	5.9448	2.1946e-89	1.4767e-87	c44565_g1	15316.7	29748.6	-0.95772	7.1639e-104	5.5463e-102	c44845_g1	7569.12	739.188	3.3561	1.2807e-55	1.8943e-53	c47793_g1	189.529	1607.84	-3.0846	4.6356e-23	2.6348e-21
c34382_g1	3123.16	1122.23	1.4766	1.3756e-68	9.5661e-67	c40302_g1	16.8528	282.729	-4.0684	1.8631e-57	1.097e-55	c49553_g1	2601.24	1027.85	1.3396	1.7502e-88	1.1682e-86	c45032_g2	575.313	1954.81	-1.7646	1.5281e-103	1.1803e-101	c37601_g1	6860.14	635.037	3.4333	1.3474e-55	1.9896e-53	c33992_g1	18.2863	582.3	-4.9929	5.2165e-23	2.9573e-21
c39712_g1	2199.3	1023.73	1.1032	1.5326e-68	1.0646e-66	c23074_g1	7.1025	235.717	-5.0526	2.0386e-57	1.198e-55	c49130_g3	337.596	0.515103	9.3562	2.0665e-88	1.3779e-86	c28233_g1	678.343	2142.37	-1.6591	2.1741e-103	1.6774e-101	c44762_g1	4118.07	251.237	4.0348	1.3572e-55	2.0007e-53	c38900_g1	8.94864	479.549	-5.7439	5.8396e-23	3.3041e-21
c40456_g1	10673.2	7632.77	0.48371	2.3891e-68	1.6556e-66	c38946_g1	7824.89	10609.9	-0.43926	2.0447e-57	1.2004e-55	c46540_g1	1944.78	650.125	1.5808	2.9659e-88	1.9738e-86	c40556_g1	764.989	2303.14	-1.5901	6.7258e-103	5.1772e-101	c39493_g1	1611.46	27.9097	5.8515	1.7741e-55	2.6065e-53	c49187_g1	3.28545	389.78	-6.8904	6.1429e-23	3.4735e-21
c38961_g1	3573.61	2009.97	0.83021	1.3695e-67	9.4551e-66	c39321_g1	9.51752	248.462	-4.7063	2.2974e-57	1.3447e-55	c45240_g2	1362.41	346.347	1.9759	4.0676e-88	2.7042e-86	c46865_g2	18321.7	27138.5	-0.56679	8.6924e-103	6.6832e-101	c37539_g1	28022	4420.29	2.6643	2.2764e-55	3.3391e-53	c49888_g3	335.724	2240.3	-2.7383	6.3337e-23	3.5791e-21
c46833_g2	335.299	16.5815	4.3378	1.3709e-67	9.4551e-66	c44646_g4	73.5826	461.094	-2.6476	3.4172e-57	1.9941e-55	c47913_g1	1911.24	631.056	1.5987	4.2388e-88	2.8153e-86	c41550_g3	4443.4	10107.9	-1.1858	9.7786e-103	7.5097e-101	c48509_g2	4408.65	288.901	3.9317	3.5165e-55	5.1409e-53	c40745_g1	1823.77	7128.34	-1.9666	7.1839e-23	4.0466e-21
c46305_g1	2644.34	1347	0.97316	1.7608e-67	1.2116e-65	c42700_g1	588.553	1410.88	-1.2613	4.4848e-57	2.612e-55	c40620_g1	207515	137208	0.59685	7.3617e-88	4.8651e-86	c47633_g1	917.241	2567.49	-1.485	1.9127e-102	1.4673e-100	c44549_g1	27048.1	4259.72	2.6667	3.9959e-55	5.832e-53	c41426_g1	163.539	1484.51	-3.1823	7.4916e-23	4.2145e-21
c49779_g1	1282.94	453.118	1.5015	2.2085e-67	1.5161e-65	c47516_g1	615.577	1452.67	-1.2387	1.2088e-56	6.9707e-55	c49296_g1	129754	97257.6	0.4159	8.2221e-88	5.423e-86	c50623_g1	1777.15	4197.92	-1.2401	2.1245e-102	1.6278e-100	c46819_g4	1123.27	7.22868	7.2798	5.2882e-55	7.6927e-53	c38211_g2	78.8687	1017.68	-3.6897	8.0027e-23	4.4963e-21
c40648_g1	1774.11	756.265	1.2301	4.7065e-67	3.2197e-65	c46665_g2	52.4453	401.857	-2.9378	1.2223e-56	7.042e-55	c47518_g2	7831.07	2916.81	1.4248	1.5241e-87	1.0022e-85	c48713_g1	2602.08	5373.44	-1.0462	3.6194e-102	2.7606e-100	c47267_g1	20061.2	2969.25	2.7562	5.574e-55	8.095e-53	c44542_g1	4668.52	15243.7	-1.7072	8.0302e-23	4.5089e-21
c47014_g1	452.632	49.5924	3.1901	6.6216e-67	4.5245e-65	c48945_g2	1068.27	2124.59	-0.99191	1.3574e-56	7.8125e-55	c40669_g1	480.487	21.6645	4.4711	2.2797e-87	1.4977e-85	c35193_g1	24.6504	1038.44	-5.3967	4.8552e-102	3.6989e-100	c35589_g1	3226.88	159.396	4.3395	5.5936e-55	8.1101e-53	c39709_g1	610.156	3254.41	-2.4151	8.2996e-23	4.6572e-21
c40841_g1	339.628	18.2939	4.2145	6.7857e-67	4.6313e-65	c39224_g1	25.2515	309.412	-3.6151	1.8976e-56	1.0911e-54	c39811_g1	4550.66	1683.58	1.4345	5.1535e-87	3.3757e-85	c34917_g1	148.762	993.814	-2.74	5.7328e-102	4.3576e-100	c48720_g1	6354.22	574.648	3.467	6.0986e-55	8.8278e-53	c34295_g1	1920.89	7410.65	-1.9478	1.0884e-22	6.0918e-21
c40094_g1	4142.43	2447.31	0.75928	6.9853e-67	4.762e-65	c37425_g1	6.86972	229.084	-5.0595	2.8107e-56	1.6145e-54	c31778_g1	428.689	12.4457	5.1062	7.1181e-87	4.6535e-85	c32763_g1	44.951	658.733	-3.8733	5.7592e-102	4.3677e-100	c39550_g1	3759	218.088	4.1074	8.3911e-55	1.2106e-52	c41373_g1	99.1784	1138.51	-3.521	1.198e-22	6.68e-21
c34554_g1	5582.78	3563.38	0.64773	1.6824e-66	1.1429e-64	c43353_g1	836.422	1780.41	-1.0899	3.638e-56	2.0877e-54	c51061_g1	7283.66	4191.04	0.79736	8.1257e-87	5.307e-85	c36373_g1	65.8677	740.023	-3.4899	9.4513e-102	7.1515e-100	c49344_g2	7567.82	761.246	3.3134	1.1897e-54	1.7108e-52	c44557_g1	21.6064	608.292	-4.8152	1.2167e-22	6.7756e-21
c46018_g3	2718.37	1398.89	0.95846	2.0617e-66	1.3974e-64	c35748_g1	82.412	478.738	-2.5383	6.2462e-56	3.5706e-54	c41850_g1	13108.4	8430.62	0.63678	1.0466e-86	6.8287e-85	c47653_g1	928.074	2576.69	-1.4732	9.4498e-102	7.1515e-100	c33957_g2	7040.12	681.701	3.3684	1.4654e-54	2.1039e-52	c45782_g1	88.1717	1060.26	-3.588	1.2361e-22	6.8748e-21
c36670_g1	6686.25	4423.64	0.59596	3.8888e-66	2.6297e-64	c34698_g1	475.414	1216.56	-1.3556	6.5869e-56	3.7616e-54	c39348_g1	20928.2	14298.6	0.54958	1.6743e-86	1.0893e-84	c47404_g4	7705.35	12571	-0.70616	1.2296e-101	9.2934e-100	c51099_g2	8143.22	858.801	3.2452	2.0923e-54	2.9991e-52	c45855_g1	42.2961	767.454	-4.1815	1.2777e-22	7.1018e-21
c50387_g1	1472.63	573.934	1.3594	7.2831e-66	4.908e-64	c43776_g1	256.142	835.4	-1.7055	8.1057e-56	4.6245e-54	c45620_g1	2148.56	775.782	1.4696	1.7546e-86	1.1404e-84	c48688_g2	2105.98	4501.36	-1.0959	3.4479e-101	2.6001e-99	c19803_g1	1096.91	6.84337	7.3245	2.1105e-54	3.0203e-52	c43663_g4	84.0132	1045.81	-3.6379	1.3027e-22	7.2359e-21
c38333_g1	1043.77	323.436	1.6902	7.7774e-66	5.2352e-64	c50381_g1	2424.3	3933.85	-0.69837	1.1804e-55	6.7213e-54	c40574_g1	2215.31	814.655	1.4432	2.2491e-86	1.459e-84	c33432_g1	44.5003	651.784	-3.8725	4.809e-101	3.6225e-99	c46707_g1	872.71	1.21455	9.4889	3.0429e-54	4.3405e-52	c17174_g1	3.44978	392.98	-6.8318	1.659e-22	9.1863e-21
c41189_g1	3281.14	1815.94	0.85348	7.8492e-66	5.2775e-64	c34213_g1	285.814	891.843	-1.6417	1.1823e-55	6.726e-54	c34405_g1	329.43	0.451973	9.5095	2.536e-86	1.6434e-84	c50648_g2	701.802	2163.89	-1.6245	6.1807e-101	4.6504e-99	c34841_g1	824.863	0.385316	11.064	3.8179e-54	5.4198e-52	c48356_g1	113.557	1205.22	-3.4078	1.672e-22	9.2526e-21
c48734_g3	816.689	204.114	2.0004	9.5833e-66	6.4287e-64	c37887_g1	5.54582	218.42	-5.2996	1.4793e-55	8.4074e-54	c44236_g1	2107.69	752.193	1.4865	2.7011e-86	1.7487e-84	c44229_g1	4481.25	8009.26	-0.83777	6.5436e-101	4.9124e-99	c40093_g1	14242	1930.62	2.883	4.0404e-54	5.7263e-52	c50839_g1	41.2587	762.674	-4.2083	1.9391e-22	1.069e-20
c94996_g1	413.551	38.6028	3.4213	1.5091e-65	1.01e-63	c43180_g1	5.12537	215.863	-5.3963	1.7221e-55	9.7588e-54	c49621_g1	3161.39	1390.94	1.1845	2.8244e-86	1.8268e-84	c49090_g1	5483.05	9438.27	-0.78354	6.572e-101	4.9282e-99	c41908_g1	7778.84	805.603	3.2714	4.4326e-54	6.272e-52	c45696_g1	35.7599	719.03	-4.3296	2.2995e-22	1.2638e-20
c46735_g3	7379.32	4458.02	0.72708	1.7628e-65	1.1785e-63	c48696_g1	85.4526	578.293	-2.7586	2.625e-55	1.4832e-53	c34936_g1	9427.32	5747.41	0.71393	2.9929e-86	1.9339e-84	c43249_g1	338.323	1442.76	-2.0924	1.8661e-100	1.3946e-98	c41556_g1	1909.38	49.5957	5.2667	4.4629e-54	6.3049e-52	c36935_g1	40.5757	753.803	-4.2155	2.749e-22	1.5061e-20
c48769_g1	4904.8	3035.16	0.69242	2.0252e-65	1.3524e-63	c45547_g1	72.3038	447.633	-2.6302	4.0988e-55	2.3115e-53	c40906_g1	1072.48	221.806	2.2736	3.1558e-86	2.0372e-84	c48878_g2	3110.13	6619.72	-1.0898	4.0807e-100	3.0395e-98	c42359_g1	7944.8	833.898	3.2521	5.6464e-54	7.9513e-52	c48190_g2	8369.89	25223.9	-1.5915	2.8442e-22	1.5563e-20
c37236_g2	428.927	45.106	3.2493	4.7351e-65	3.1441e-63	c45257_g1	2040.69	3416.62	-0.74351	4.1625e-55	2.3407e-53	c40518_g1	126330	78515.7	0.68614	3.3087e-86	2.1339e-84	c42605_g1	2631.17	5268.57	-1.0017	4.8231e-100	3.5885e-98	c46203_g1	7371.09	746.14	3.3044	5.724e-54	8.0477e-52	c41100_g4	1049.53	4702.63	-2.1637	2.9816e-22	1.6295e-20
c39203_g1	4384.5	2644.36	0.7295	6.3386e-65	4.2041e-63	c40719_g1	2871.39	4503.99	-0.64945	5.996e-55	3.3653e-53	c44325_g2	27539.7	19301.8	0.51278	4.3675e-86	2.8113e-84	c40934_g1	5608.23	9577.36	-0.77208	5.9665e-100	4.4343e-98	c34305_g1	52141.2	8824	2.5629	9.0745e-54	1.2718e-51	c47030_g1	619.226	3255.14	-2.3942	3.038e-22	1.6593e-20
c47288_g1	2797.04	1472.26	0.92587	7.4882e-65	4.9554e-63	c49373_g5	155.474	633.455	-2.0266	8.3883e-55	4.699e-53	c47150_g1	1469.17	409.765	1.8421	9.9082e-86	6.3593e-84	c50105_g1	402.19	1570.38	-1.9652	9.3001e-100	6.9042e-98	c40687_g1	38336.6	6454.57	2.5703	9.6455e-54	1.3497e-51	c49912_g1	397.543	2427.78	-2.6105	3.26e-22	1.7795e-20
c49510_g1	22463.6	17647.8	0.3481	8.7151e-65	5.7543e-63	c49094_g1	366.669	1027.14	-1.4861	9.1146e-55	5.1011e-53	c47773_g1	4892.68	2532.28	0.95019	1.5193e-85	9.7323e-84	c44472_g1	1305.63	3191.84	-1.2896	1.1143e-99	8.2631e-98	c37385_g1	44259.2	7550.5	2.5513	2.5776e-53	3.6011e-51	c49162_g3	724.318	3606.16	-2.3158	3.5733e-22	1.9456e-20
c42793_g2	1499.9	597.993	1.3267	1.9992e-64	1.3112e-62	c49542_g1	1207.82	2291.88	-0.92413	1.7695e-54	9.8845e-53	c46109_g2	3771.76	1790.52	1.0749	2.1464e-85	1.3697e-83	c39780_g1	1772.38	3952.23	-1.157	1.196e-99	8.8592e-98	c47380_g4	10155.7	1226.77	3.0493	2.773e-53	3.8678e-51	c39481_g1	40.6707	744.184	-4.1936	3.7866e-22	2.0605e-20
c33281_g1	324.735	16.7547	4.2766	2.205e-64	1.4429e-62	c38315_g1	44.7521	366.786	-3.0349	1.9827e-54	1.1065e-52	c46439_g5	936.962	168.228	2.4776	2.8212e-85	1.7986e-83	c40419_g3	6002.85	10619.7	-0.82302	1.8223e-99	1.3483e-97	c12863_g1	1313.89	16.4425	6.3203	2.96e-53	4.1221e-51	c30538_g1	36.5726	716.727	-4.2926	3.8006e-22	2.0669e-20
c47506_g1	6219.83	3680	0.75717	2.4777e-64	1.6196e-62	c38403_g1	2855.71	4468.66	-0.64599	2.4326e-54	1.3537e-52	c43725_g1	7190.25	4145.89	0.79436	5.6136e-85	3.5721e-83	c39932_g1	1649.23	3751.86	-1.1858	2.0894e-99	1.5443e-97	c35755_g2	3579.76	210.483	4.0881	4.0629e-53	5.6404e-51	c46774_g2	1.1067	337.731	-8.2535	5.1694e-22	2.7957e-20
c37348_g1	352.304	23.9943	3.8761	4.6172e-64	3.0148e-62	c50669_g3	61.7301	414.276	-2.7465	3.3415e-54	1.8577e-52	c42848_g1	1531.85	444.653	1.7845	8.681e-85	5.5187e-83	c49484_g1	743.028	2217.8	-1.5776	4.1114e-99	3.0287e-97	c37550_g2	1109.19	8.50183	7.0275	4.5494e-53	6.3058e-51	c45060_g1	1398.12	5676.72	-2.0216	5.8875e-22	3.1802e-20
c46215_g1	12804.7	8719.81	0.55431	5.3689e-64	3.4978e-62	c46830_g1	800.176	1706.72	-1.0928	3.3632e-54	1.868e-52	c45717_g2	984.635	188.095	2.3881	9.247e-85	5.8729e-83	c35663_g1	426.349	1617.55	-1.9237	4.7618e-99	3.5039e-97	c43469_g2	2685.7	118.18	4.5062	5.6015e-53	7.7276e-51	c45232_g1	2322.46	8378.44	-1.851	6.0442e-22	3.2628e-20
c19969_g1	582.239	78.2464	2.8955	1.5432e-63	9.9764e-62	c12105_g1	475.834	1204.31	-1.3397	3.3914e-54	1.8819e-52	c37730_g1	1110.97	243.777	2.1882	1.2414e-84	7.8767e-83	c45965_g1	673.915	3153.4	-2.2263	4.8238e-99	3.5456e-97	c49818_g4	1764.79	42.1327	5.3884	5.8806e-53	8.1e-51	c49604_g2	441.811	2591.76	-2.5524	6.1784e-22	3.3332e-20
c43777_g1	3459.49	1966.71	0.81478	1.5802e-63	1.0205e-61	c45073_g2	1225.67	2312.32	-0.91577	6.4314e-54	3.5554e-52	c44802_g2	1281.76	323.306	1.9872	2.5904e-84	1.642e-82	c33815_g1	2576.83	5175.09	-1.006	1.1582e-98	8.4942e-97	c38513_g1	2402.68	92.2353	4.7032	6.3673e-53	8.7567e-51	c45075_g1	195.849	1578.04	-3.0103	7.7899e-22	4.1873e-20
c46249_g1	3224.66	1797.39	0.84325	1.788e-63	1.1521e-61	c39441_g1	1272.96	2376.2	-0.90047	1.4486e-53	8.0004e-52	c40595_g1	3633.18	1714.69	1.0833	9.942e-84	6.2667e-82	c47675_g1	181.363	1059.46	-2.5464	5.5609e-98	4.0695e-96	c37264_g1	3790.93	235.628	4.008	6.467e-53	8.8799e-51	c37206_g2	2.47275	359.622	-7.1842	7.799e-22	4.1896e-20
c49309_g1	16603.1	12720.3	0.38432	3.3332e-63	2.1407e-61	c44230_g1	1153.59	2480.63	-1.1046	1.8066e-53	9.9592e-52	c50775_g1	1194.62	284.676	2.0692	1.3592e-83	8.535e-82	c49438_g1	1362.32	3368.89	-1.3062	5.7035e-98	4.1693e-96	c19467_g1	2601.05	112.171	4.5353	1.4621e-52	2.0045e-50	c39685_g1	235.698	1738.86	-2.8831	8.5227e-22	4.5728e-20
c50680_g1	322.435	17.2532	4.2241	4.9193e-63	3.1559e-61	c31772_g1	12.1653	246.012	-4.3379	2.226e-53	1.2248e-51	c51104_g4	1807.03	600.522	1.5893	3.6659e-83	2.2977e-81	c44933_g1	7856.07	14280.6	-0.86217	9.6017e-98	7.0036e-96	c49828_g1	14193.7	1990.52	2.834	1.5891e-52	2.1753e-50	c44815_g1	132.88	1258.08	-3.243	1.235e-21	6.6062e-20
c46204_g1	3952.49	2348.58	0.75097	6.8075e-63	4.3435e-61	c40371_g2	144.785	604.54	-2.0619	2.2602e-53	1.2424e-51	c46149_g2	6261.85	3035.01	1.0449	6.2511e-83	3.9107e-81	c39787_g1	1914.91	4145.85	-1.1144	1.056e-97	7.6942e-96	c46278_g1	35533.8	6129.4	2.5354	2.8307e-52	3.8688e-50	c39048_g1	63.1245	881.778	-3.8041	1.2945e-21	6.9162e-20
c45836_g2	3460.33	1977.4	0.80731	7.123e-63	4.5398e-61	c39932_g1	3504.18	5269.82	-0.58868	3.57e-53	1.957e-51	c50523_g1	8206.71	4914.18	0.73985	1.6519e-82	1.0296e-80	c48283_g1	589.862	1923.66	-1.7054	2.4664e-97	1.7931e-95	c29712_g1	7772.95	854.063	3.186	6.9772e-52	9.4771e-50	c44416_g1	17.6033	541.269	-4.9424	1.3092e-21	6.9902e-20
c33735_g1	613.982	120.753	2.3461	7.4155e-63	4.7212e-61	c37975_g1	822.297	1719.55	-1.0643	3.9876e-53	2.1838e-51	c49417_g2	601.2	56.9413	3.4003	5.5315e-82	3.4284e-80	c45154_g2	94.9046	957.367	-3.3345	2.6275e-97	1.9082e-95	c45459_g1	10846	1394.84	2.959	7.3023e-52	9.9035e-50	c47440_g3	6731.6	20265.9	-1.59	1.5477e-21	8.2292e-20
c40975_g1	6901.81	4503.35	0.61598	2.2755e-62	1.444e-60	c34095_g1	365.032	1008.93	-1.4667	6.6385e-53	3.6221e-51	c35963_g1	1221.4	302.672	2.0127	6.2798e-82	3.8886e-80	c43719_g1	3789.3	6923.79	-0.86963	6.6169e-97	4.7846e-95	c45922_g1	9053.2	1078.38	3.0696	7.68e-52	1.04e-49	c46454_g1	539.191	2905.22	-2.4298	1.5634e-21	8.3072e-20
c44073_g1	3620.14	2100.12	0.78557	2.7425e-62	1.7385e-60	c49163_g1	8926.82	11801.5	-0.40275	7.8371e-53	4.2682e-51	c45968_g1	10993.6	6976.29	0.65613	7.0686e-82	4.3689e-80	c45953_g1	2710.27	5341.97	-0.97894	9.2518e-97	6.6794e-95	c40140_g1	943.122	3.99966	7.8814	9.6159e-52	1.3001e-49	c43763_g1	4.39215	384.043	-6.4502	1.6982e-21	9.0072e-20
c39465_g1	791.041	204.266	1.9533	1.0074e-61	6.3721e-60	c51268_g1	13.4892	249.61	-4.2098	9.76e-53	5.2958e-51	c34776_g1	310.15	0.515103	9.2339	2.6879e-81	1.6537e-79	c50610_g3	16639.6	24549.4	-0.56107	1.1368e-96	8.1935e-95	c43516_g1	5900.67	556.77	3.4057	1.1328e-51	1.5293e-49	c42010_g7	145.936	1322.32	-3.1797	2.1064e-21	1.1132e-19
c37126_g1	1634.57	699.239	1.2251	1.1191e-61	7.0715e-60	c42765_g1	396.653	1060.39	-1.4186	1.1446e-52	6.1991e-51	c46062_g1	3479.72	1635.92	1.0889	3.5727e-81	2.196e-79	c46175_g1	1201.79	2995.08	-1.3174	1.1472e-96	8.2597e-95	c48311_g2	12457.9	1712.28	2.8631	1.687e-51	2.274e-49	c47250_g2	7009.29	20896.1	-1.5759	2.4335e-21	1.283e-19
c51205_g2	2652.27	1389.52	0.93264	1.2945e-61	8.1708e-60	c45431_g2	943.773	1892.34	-1.0037	1.6226e-52	8.7798e-51	c51274_g3	529.948	39.9658	3.729	4.4148e-81	2.7062e-79	c42943_g3	57.3382	679.41	-3.5667	2.2402e-96	1.6043e-94	c51285_g1	2432.16	101.947	4.5763	1.8246e-51	2.4557e-49	c45012_g2	62.5711	868.132	-3.7943	2.4966e-21	1.3148e-19
c38747_g1	1790.74	801.371	1.16	1.6509e-61	1.0387e-59	c26543_g1	2835.1	4398.97	-0.63377	3.5803e-52	1.932e-50	c48574_g5	660.134	76.4823	3.1096	7.6627e-81	4.6884e-79	c45689_g2	975.283	2598.78	-1.4139	4.7032e-96	3.3573e-94	c24287_g1	764.687	0.385316	10.955	2.7696e-51	3.7218e-49	c38448_g1	1866.96	6941.87	-1.8946	2.8366e-21	1.492e-19
c50610_g3	22927.5	18196.3	0.33343	2.7935e-61	1.7557e-59	c39746_g2	14.4552	252.559	-4.127	3.9189e-52	2.1128e-50	c48740_g1	3198.95	1460.91	1.1307	1.2042e-80	7.3341e-79	c36416_g1	9051.15	14914.2	-0.72051	5.42e-96	3.8648e-94	c39734_g1	2338.71	94.7523	4.6254	6.841e-51	9.1512e-49	c45449_g1	8.39528	435.724	-5.6977	3.4369e-21	1.8034e-19
c49126_g1	13568.6	10210.5	0.41023	7.8298e-61	4.9105e-59	c48077_g2	23.5349	289.927	-3.6228	4.2763e-52	2.3033e-50	c43745_g1	10329.8	6503.38	0.66756	1.8885e-80	1.1481e-78	c36913_g1	202.16	1098.06	-2.4414	6.7633e-96	4.8175e-94	c40068_g1	3633.36	234.984	3.9507	7.7768e-51	1.0372e-48	c44093_g1	483.882	2678.75	-2.4688	3.6147e-21	1.8922e-19
c44472_g1	2980.89	1644.58	0.85803	9.6256e-61	6.0238e-59	c40815_g1	1696.11	2920.34	-0.78391	7.162e-52	3.8435e-50	c39325_g1	19733.2	13586.5	0.53845	2.7545e-80	1.6731e-78	c35276_g1	194.821	2357.75	-3.5972	1.0307e-95	7.3338e-94	c49852_g1	14588.7	2149.36	2.7629	8.1327e-51	1.083e-48	c40890_g1	898.008	4061.92	-2.1774	3.9419e-21	2.0623e-19
c41097_g1	3418.88	1840.24	0.89363	1.407e-60	8.7863e-59	c48169_g1	60.2011	428.496	-2.8314	1.0775e-51	5.7717e-50	c46681_g2	30397.1	19560.3	0.63601	3.0287e-80	1.838e-78	c36184_g1	269.793	1253.04	-2.2155	1.0671e-95	7.5766e-94	c45492_g3	354024	43639.1	3.0202	9.2853e-51	1.2346e-48	c41977_g2	1962.6	7163.93	-1.868	4.2085e-21	2.2005e-19
c39576_g1	587.177	99.8792	2.5555	1.5571e-60	9.7035e-59	c46925_g2	2287.19	3688.41	-0.68942	2.5062e-51	1.3377e-49	c38636_g1	366.836	7.15838	5.6794	3.2734e-80	1.9829e-78	c38875_g1	5761.75	10027.1	-0.79933	1.0665e-95	7.5766e-94	c42120_g1	932.185	4.32637	7.7513	1.3083e-50	1.7369e-48	c44288_g2	207.755	1582.33	-2.9291	4.3462e-21	2.2711e-19
c47193_g1	3005.42	1661.44	0.85514	1.7617e-60	1.0966e-58	c40884_g1	1.86946	179.145	-6.5824	4.5937e-51	2.4474e-49	c35937_g1	420.817	16.5034	4.6724	8.1579e-80	4.9285e-78	c43476_g1	230.714	1159.79	-2.3297	1.3377e-95	9.488e-94	c40351_g1	5377.17	493.801	3.4448	1.4884e-50	1.973e-48	c36635_g1	7.41825	418.046	-5.8164	4.54e-21	2.3709e-19
c45917_g3	1766.92	789.708	1.1618	1.8792e-60	1.1686e-58	c38058_g1	7.64806	215.971	-4.8196	5.588e-51	2.9744e-49	c44713_g2	1906.05	589.452	1.6931	8.1584e-80	4.9285e-78	c44517_g2	101.549	823.538	-3.0197	1.9342e-95	1.369e-93	c49045_g2	4041.46	287.414	3.8137	1.5301e-50	2.0253e-48	c42741_g1	1385.16	5470.47	-1.9816	5.1793e-21	2.7e-19
c40068_g1	506.266	80.1109	2.6598	3.7398e-60	2.3207e-58	c45625_g1	551.349	1293.03	-1.2297	7.6242e-51	4.0545e-49	c50799_g3	525.199	40.2915	3.7043	1.4535e-79	8.7488e-78	c46148_g1	9226.26	14468	-0.64905	2.4759e-95	1.7487e-93	c35119_g2	1896.84	58.6045	5.0164	1.6712e-50	2.2087e-48	c49862_g2	11960.3	34097	-1.5114	6.1557e-21	3.1958e-19
c43834_g4	1351	527.636	1.3564	5.4211e-60	3.3568e-58	c48801_g1	25.592	289.796	-3.5013	8.5219e-51	4.5278e-49	c49788_g1	3797.53	1859.47	1.0302	1.801e-79	1.0811e-77	c42527_g2	1253.35	3055.04	-1.2854	4.3719e-95	3.0813e-93	c49529_g1	2194.94	82.519	4.7333	1.8417e-50	2.4304e-48	c50165_g1	8881.29	25661.6	-1.5308	6.3804e-21	3.3047e-19
c43449_g1	4396.5	2724.06	0.6906	5.5084e-60	3.4073e-58	c26713_g1	129.767	555.119	-2.0969	1.6922e-50	8.9584e-49	c51116_g1	8123.53	4562.63	0.83224	2.5851e-79	1.5477e-77	c35539_g2	164.713	996.432	-2.5968	4.605e-95	3.2421e-93	c49894_g2	7041.38	773.333	3.1867	3.6978e-50	4.8726e-48	c40838_g1	105.291	1087.81	-3.369	6.7271e-21	3.4802e-19
c42767_g1	1123.27	392.362	1.5175	7.3141e-60	4.5148e-58	c44192_g1	401.706	1051.24	-1.3879	2.3145e-50	1.2242e-48	c50549_g2	307.645	1.03021	8.2222	4.2253e-79	2.5229e-77	c44403_g1	1362.38	3227.46	-1.2443	6.7553e-95	4.746e-93	c49836_g1	36384.9	6491.79	2.4866	3.7166e-50	4.8901e-48	c46137_g4	141.699	1267.05	-3.1606	7.0206e-21	3.6299e-19
c31448_g1	2150.51	1057.64	1.0238	7.369e-60	4.5439e-58	c48754_g6	2274.37	3658.6	-0.68583	2.4182e-50	1.2779e-48	c43495_g1	294.439	0	0	4.3785e-79	2.612e-77	c44083_g1	9679.89	15053	-0.63698	1.9044e-94	1.3337e-92	c35937_g1	4298.83	328.265	3.711	3.8803e-50	5.0979e-48	c49008_g1	104.867	1082.62	-3.3679	7.492e-21	3.8713e-19
c39257_g1	625.664	131.459	2.2508	9.5311e-60	5.8648e-58	c40258_g1	564.925	2095.94	-1.8915	3.394e-50	1.7903e-48	c41328_g1	2181.21	846.727	1.3652	2.0343e-78	1.205e-76	c44554_g1	4422.76	7767.17	-0.81244	8.9631e-94	6.2643e-92	c45813_g3	1367.19	24.5005	5.8023	7.9448e-50	1.0407e-47	c43886_g1	706.067	3395.2	-2.2656	7.6238e-21	3.9371e-19
c47949_g1	3665.33	1988.22	0.88247	1.0764e-59	6.6166e-58	c39202_g1	88.1004	460.075	-2.3846	3.8909e-50	2.0502e-48	c50706_g2	11677.8	7556.74	0.62793	2.7155e-78	1.607e-76	c34044_g1	2.54275	390.098	-7.2613	9.8046e-94	6.8452e-92	c51061_g1	31705.8	5683.43	2.4799	9.732e-50	1.2729e-47	c43793_g3	1077.33	4597.49	-2.0934	7.8443e-21	4.0486e-19
c46051_g1	6025.21	4008.5	0.58795	1.3351e-59	8.1981e-58	c43096_g1	17.6486	258.086	-3.8702	3.8937e-50	2.0502e-48	c44487_g1	696.947	93.8266	2.893	2.7189e-78	1.6076e-76	c44391_g2	1451.71	3355.71	-1.2089	2.0655e-93	1.4376e-91	c40125_g1	1799.79	53.8884	5.0617	1.1224e-49	1.4659e-47	c26441_g1	87.5233	987.095	-3.4954	7.9332e-21	4.0921e-19
c46649_g1	2196.21	1093.68	1.0058	1.5851e-59	9.6927e-58	c46271_g1	1431.22	2539.17	-0.82711	4.2362e-50	2.2226e-48	c45092_g1	441.766	22.0534	4.3242	4.4442e-78	2.6185e-76	c48775_g3	2131.19	4413.24	-1.0502	3.0181e-93	2.0918e-91	c28022_g1	1949.94	66.5408	4.873	1.1616e-49	1.5148e-47	c45853_g1	95.7889	1030.86	-3.4278	9.0724e-21	4.6607e-19
c22820_g1	1588.43	683.133	1.2174	1.6333e-59	9.9773e-58	c47028_g2	60.6389	392.167	-2.6932	4.4151e-50	2.3144e-48	c47811_g1	6234.42	3565.43	0.80618	5.7322e-78	3.3714e-76	c49683_g2	815.237	2440.17	-1.5817	6.5205e-93	4.5146e-91	c36197_g1	6423.81	677.852	3.2444	1.6827e-49	2.1879e-47	c40018_g2	81.5058	951.832	-3.5457	1.0186e-20	5.2295e-19
c42885_g1	1366.4	540.402	1.3383	1.8438e-59	1.1251e-57	c41388_g1	10988.6	14127.6	-0.36251	5.7675e-50	3.0207e-48	c44429_g1	2723.85	1179.28	1.2077	6.6348e-78	3.8988e-76	c38946_g1	4867.26	8378.18	-0.78353	6.9546e-93	4.8102e-91	c96158_g1	1031.48	8.82854	6.8683	1.8584e-49	2.4127e-47	c47649_g1	45.7112	726.82	-3.991	1.1599e-20	5.9481e-19
c45251_g2	3049.72	1711.79	0.83317	2.1533e-59	1.3126e-57	c44089_g1	0.483004	162.086	-8.3905	6.5071e-50	3.402e-48	c32434_g1	349.271	6.1913	5.818	1.0123e-77	5.9332e-76	c46641_g2	685.024	2058.45	-1.5873	1.1526e-92	7.9553e-91	c46958_g3	31238.8	5627.86	2.4727	2.1118e-49	2.7337e-47	c35664_g2	4.9455	377.831	-6.2555	1.2353e-20	6.324e-19
c42542_g1	1035.22	264.738	1.9673	2.5411e-59	1.5474e-57	c45018_g5	2867.01	4397.05	-0.61699	7.6018e-50	3.9672e-48	c45143_g1	1942	705.216	1.4614	1.2111e-77	7.0916e-76	c47261_g1	172.226	995.907	-2.5317	3.0175e-92	2.0785e-90	c46215_g1	36509.4	6674.54	2.4515	2.479e-49	3.1949e-47	c41576_g1	4.81583	377.597	-6.2929	1.2793e-20	6.5454e-19
c33478_g1	686.046	159.571	2.1041	2.5868e-59	1.5736e-57	c40617_g1	6.80717	205.978	-4.9193	1.1867e-49	6.1767e-48	c42067_g1	6943.46	4078.41	0.76765	1.2454e-77	7.2862e-76	c39027_g1	4236.1	7474.13	-0.81917	3.2246e-92	2.2188e-90	c49535_g3	890.174	3.94106	7.8194	2.5877e-49	3.3301e-47	c40295_g2	31.0391	624.508	-4.3306	1.335e-20	6.8223e-19
c47780_g3	2502.63	1313.21	0.93035	3.2688e-59	1.9864e-57	c43203_g1	7304.99	10365.2	-0.50479	2.3104e-49	1.1983e-47	c37634_g3	509.147	38.5568	3.723	1.3643e-77	7.9753e-76	c38962_g2	1118.19	2794.33	-1.3213	5.887e-92	4.0425e-90	c40596_g1	1106.66	12.0283	6.5236	2.6661e-49	3.4261e-47	c43372_g1	1507.63	5759.26	-1.9336	1.3569e-20	6.9264e-19
c23199_g1	1875.98	873.744	1.1024	4.3266e-59	2.6265e-57	c45347_g1	19.035	259.429	-3.7686	2.8553e-49	1.4796e-47	c47555_g1	2250.77	889.894	1.3387	2.0844e-77	1.2152e-75	c49313_g1	427.526	1561.85	-1.8692	7.7515e-92	5.3174e-90	c48734_g1	3911.26	287.829	3.7644	3.5837e-49	4.5985e-47	c49090_g1	993.813	4278.46	-2.106	1.386e-20	7.0665e-19
c34891_g1	1991.16	955.654	1.0591	5.5589e-59	3.3676e-57	c40983_g1	29.3309	294.845	-3.3295	3.2835e-49	1.6985e-47	c37856_g1	5535.74	3077.59	0.84698	2.1108e-77	1.2296e-75	c34191_g1	773.859	2311.18	-1.5785	1.4013e-91	9.6025e-90	c49005_g2	6221.02	652.665	3.2527	4.1191e-49	5.2778e-47	c37402_g1	4.81583	376.914	-6.2903	1.3996e-20	7.132e-19
c28053_g1	665.875	154.761	2.1052	8.422e-59	5.0812e-57	c36189_g1	14.5629	242.458	-4.0574	4.6984e-49	2.4198e-47	c44632_g1	4320.95	2241.44	0.94692	4.5618e-77	2.6526e-75	c44342_g1	1087.89	2746.79	-1.3362	1.4485e-91	9.9163e-90	c37231_g1	3427	227.331	3.9141	4.7669e-49	6.099e-47	c38689_g2	13.0121	461.33	-5.1479	1.5761e-20	8.0127e-19
c47185_g1	2074.71	1014.57	1.032	1.43e-58	8.6098e-57	c45073_g1	618.895	2034.53	-1.7169	4.7858e-49	2.4626e-47	c41176_g1	6519.14	3789.09	0.78283	6.1388e-77	3.5635e-75	c44889_g1	2296.88	4633.25	-1.0124	2.7315e-91	1.866e-89	c23274_g1	746.158	0.770631	9.9192	4.8709e-49	6.223e-47	c29525_g1	4.9455	374.963	-6.2445	1.7508e-20	8.8904e-19
c47413_g1	89280.2	76382.2	0.2251	1.6953e-58	1.0186e-56	c41444_g1	18562.2	22804.7	-0.29696	8.1402e-49	4.1704e-47	c38842_g1	385.706	12.7614	4.9176	1.2818e-76	7.4147e-75	c39257_g2	755.191	2165.25	-1.5196	4.3554e-91	2.9663e-89	c45920_g3	3770.57	271.051	3.7981	6.788e-49	8.6472e-47	c32956_g2	747.93	3481.18	-2.2186	1.782e-20	9.0387e-19
c50306_g1	6609.64	4493.35	0.55678	2.0433e-58	1.2215e-56	c43618_g1	1348.85	2413.8	-0.83958	1.0349e-48	5.2975e-47	c32991_g1	291.698	0.515103	9.1454	2.3194e-76	1.3406e-74	c47250_g2	26780.6	37704.2	-0.49354	1.7048e-90	1.1588e-88	c41583_g1	10713.7	1484.19	2.8517	8.815e-49	1.1213e-46	c45456_g5	215.268	1625.5	-2.9167	1.8142e-20	9.1966e-19
c41652_g3	1733.49	786.091	1.1409	2.3458e-58	1.3995e-56	c23143_g1	35.6551	312.858	-3.1333	1.3287e-48	6.772e-47	c45989_g3	7161.5	3665.89	0.9661	2.5497e-76	1.4724e-74	c39298_g1	142.32	909.481	-2.6759	1.8925e-90	1.285e-88	c49971_g1	2230.68	94.9281	4.5545	9.7734e-49	1.2414e-46	c32805_g1	436.035	2423.35	-2.4745	1.9134e-20	9.677e-19
c34162_g1	543.183	99.8355	2.4438	3.3167e-58	1.9747e-56	c38437_g3	149.222	586.984	-1.9759	1.8993e-48	9.6384e-47	c40553_g1	8294.74	5091.66	0.70406	2.7638e-76	1.5946e-74	c49550_g1	2067.17	4270.68	-1.0468	4.0765e-90	2.7595e-88	c41983_g1	2432.68	116.61	4.3828	1.5022e-48	1.9054e-46	c44686_g1	92.8321	1006.68	-3.4388	1.9812e-20	1.0015e-18
c38838_g1	263.971	9.45042	4.8039	4.4266e-58	2.6329e-56	c41308_g3	4351.74	6216.52	-0.51451	2.2569e-48	1.1443e-46	c36197_g1	868.722	164.792	2.3982	3.1408e-76	1.8091e-74	c39607_g1	1478.73	3352.99	-1.1811	6.1395e-90	4.1519e-88	c47730_g2	1381.71	28.1441	5.6175	1.518e-48	1.92e-46	c46873_g1	459.734	2511.6	-2.4497	2.3393e-20	1.179e-18
c43756_g1	594.787	122.616	2.2782	6.4577e-58	3.837e-56	c39633_g1	10603.3	13611.3	-0.36029	2.5652e-48	1.2984e-46	c50872_g2	10616.6	6813.9	0.63977	3.5386e-76	2.0364e-74	c35905_g1	281.196	1234.91	-2.1348	1.3329e-89	8.9954e-88	c39354_g1	75796.2	13969.7	2.4398	1.9566e-48	2.4711e-46	c47056_g1	351.892	2103.58	-2.5796	2.4279e-20	1.2216e-18
c33842_g3	220.032	2.10243	6.7095	7.9354e-58	4.7055e-56	c37514_g1	131.574	689.508	-2.3897	2.7352e-48	1.3832e-46	c38479_g1	8446.2	5212.93	0.69621	8.6882e-76	4.9828e-74	c33767_g1	155.282	935.569	-2.591	2.1191e-89	1.4273e-87	c45239_g2	2280.81	101.152	4.495	2.1421e-48	2.7016e-46	c48897_g2	1021.23	4348.06	-2.0901	2.4401e-20	1.2264e-18
c50477_g1	6406.31	4339.06	0.56211	9.2643e-58	5.488e-56	c38131_g3	3.90914	184.389	-5.5598	3.1008e-48	1.5668e-46	c36555_g1	5194.31	2781.73	0.90095	1.2172e-75	6.9686e-74	c41576_g1	484.018	1650.89	-1.7701	2.3212e-89	1.5602e-87	c36694_g1	1980.79	74.1255	4.74	2.6054e-48	3.2811e-46	c45154_g1	70.9664	882.676	-3.6367	2.564e-20	1.2879e-18
c49810_g3	1640.76	728.347	1.1717	1.0888e-57	6.437e-56	c38641_g1	50.4682	356.751	-2.8215	3.1682e-48	1.5994e-46	c34863_g1	298.908	1.48218	7.6558	2.1783e-75	1.244e-73	c39441_g1	205.558	1363.21	-2.7294	3.1428e-89	2.1104e-87	c86860_g1	1433.58	31.3189	5.5164	2.9072e-48	3.656e-46	c37180_g1	12991.3	36424.9	-1.4874	2.6331e-20	1.3218e-18
c40880_g1	401.608	47.1	3.092	1.4439e-57	8.5273e-56	c20109_g1	1307	2347.45	-0.84484	3.8351e-48	1.9311e-46	c43124_g1	2543.05	1085.23	1.2286	2.5285e-75	1.4427e-73	c41748_g1	229.072	1112.24	-2.2796	5.2837e-89	3.5444e-87	c45165_g2	7952.84	975.398	3.0274	3.404e-48	4.2746e-46	c38046_g1	115.995	1113.38	-3.2628	2.6546e-20	1.3319e-18
c44031_g2	6801.23	4662.91	0.54456	1.5645e-57	9.2303e-56	c45220_g1	22.8365	428.341	-4.2293	4.5139e-48	2.2691e-46	c43457_g1	5349.12	2416.43	1.1464	2.5499e-75	1.4537e-73	c46364_g4	5072.14	8569.67	-0.75664	6.1281e-89	4.1068e-87	c37999_g1	3424.52	233.702	3.8732	3.7998e-48	4.7649e-46	c41742_g1	23.3615	556.623	-4.5745	2.7421e-20	1.3742e-18
c43236_g1	1649.84	734.784	1.1669	1.9694e-57	1.1585e-55	c49958_g1	7192.17	9604.44	-0.41727	4.6802e-48	2.3506e-46	c48444_g5	536.574	0.903946	9.2133	3.0453e-75	1.7302e-73	c46658_g1	722.011	2085.47	-1.5303	6.4529e-89	4.3201e-87	c30434_g1	874.283	4.47287	7.6108	4.0081e-48	5.0189e-46	c41003_g1	314.766	1950.74	-2.6317	3.5623e-20	1.7772e-18
c49280_g1	6941.38	4770.4	0.54111	2.1007e-57	1.232e-55	c28354_g1	44.9675	341.557	-2.9252	5.4481e-48	2.7317e-46	c43974_g1	4949.22	2699.84	0.87432	3.2668e-75	1.8545e-73	c47637_g1	9055.48	14018.9	-0.63051	1.0509e-88	7.0286e-87	c51032_g1	18115.1	3036.92	2.5765	6.1082e-48	7.627e-46	c39604_g1	82.7768	940.154	-3.5056	3.903e-20	1.945e-18
c41288_g1	8357.15	5935.32	0.49368	2.2282e-57	1.3055e-55	c45336_g1	230.04	732.942	-1.6718	5.4859e-48	2.7483e-46	c42565_g2	1336.55	384.199	1.7986	3.7428e-75	2.1211e-73	c37628_g6	3554.79	6436.67	-0.85655	1.2703e-88	8.4875e-87	c49221_g2	4753.02	420.387	3.4991	7.4354e-48	9.271e-46	c39787_g1	200.985	1494.22	-2.8942	3.9106e-20	1.9477e-18
c42508_g1	6448.95	4392.98	0.55387	2.344e-57	1.3705e-55	c41680_g1	322.112	895.896	-1.4758	5.9812e-48	2.9938e-46	c43560_g1	12852.8	8519.31	0.59327	3.9813e-75	2.2543e-73	c45676_g1	3429.49	6289.73	-0.875	2.8234e-88	1.8808e-86	c29952_g1	2405.97	116.761	4.365	7.642e-48	9.5151e-46	c44802_g1	0.683023	293.014	-8.7448	4.0871e-20	2.0344e-18
c36545_g1	1879.84	891.258	1.0767	2.7069e-57	1.5812e-55	c41341_g1	19.1602	344.354	-4.1677	7.5335e-48	3.7644e-46	c48474_g1	2589.56	1120.99	1.2079	1.0845e-74	6.1248e-73	c46259_g1	6162.54	10058.7	-0.70684	4.4544e-88	2.9555e-86	c38434_g1	948.699	7.08218	7.0656	9.0097e-48	1.1171e-45	c41023_g1	32.6644	618.11	-4.2421	4.2735e-20	2.1244e-18
c44890_g5	1056.44	366.699	1.5265	4.3217e-57	2.5194e-55	c39697_g1	152.944	588.977	-1.9452	7.9958e-48	3.9887e-46	c38766_g1	14972	10146.6	0.56126	1.74e-74	9.8026e-73	c46219_g4	5163.28	8677.74	-0.74903	5.2804e-88	3.5e-86	c43675_g6	3281.68	219.956	3.8991	1.2755e-47	1.577e-45	c47913_g1	202.022	1491.18	-2.8839	4.4389e-20	2.2046e-18
c50157_g3	297.506	17.1448	4.1171	4.5373e-57	2.6399e-55	c47206_g1	2794.34	4288.46	-0.61795	8.8061e-48	4.3892e-46	c50230_g3	1893.38	701.181	1.4331	5.3113e-74	2.9846e-72	c45571_g3	1984.97	4112	-1.0507	6.3348e-88	4.1948e-86	c49135_g2	6139.15	672.785	3.1898	1.6721e-47	2.0587e-45	c38436_g1	145.019	1240.82	-3.097	4.8173e-20	2.3898e-18
c36712_g1	819.902	213.998	1.9379	4.9554e-57	2.8803e-55	c34095_g2	192.928	666.921	-1.7894	9.3338e-48	4.6482e-46	c33786_g1	359.736	10.3121	5.1245	6.2206e-74	3.4926e-72	c44251_g1	194.812	1028.07	-2.3998	7.1924e-88	4.7579e-86	c47596_g1	25851.4	4714.84	2.455	1.9216e-47	2.3593e-45	c29789_g1	168.804	1347.11	-2.9964	5.45e-20	2.693e-18
c37236_g1	401.636	48.4223	3.0521	5.198e-57	3.0184e-55	c38804_g1	29.5637	290.467	-3.2965	1.0621e-47	5.2804e-46	c46207_g2	5934.83	3411.72	0.7987	6.2479e-74	3.505e-72	c43594_g3	34.9455	549.107	-3.9739	7.7511e-88	5.1174e-86	c42257_g1	3531.33	253.549	3.7999	2.1504e-47	2.6365e-45	c44610_g4	116.124	1098.97	-3.2424	5.6409e-20	2.7842e-18
c50082_g2	2433.14	1283.88	0.92231	5.3422e-57	3.099e-55	c42112_g1	2418.97	3802.05	-0.65239	1.0771e-47	5.3505e-46	c40457_g1	3797.76	1914.54	0.98816	8.065e-74	4.5168e-72	c37628_g1	3642.74	6531.28	-0.84234	1.0546e-87	6.9488e-86	c40403_g2	2398.79	118.804	4.3356	2.3514e-47	2.879e-45	c30046_g1	170.819	1350.65	-2.9831	5.6562e-20	2.7903e-18
c34874_g1	473.089	73.8036	2.6803	5.4207e-57	3.1414e-55	c46582_g2	1321.87	2362	-0.83743	1.6098e-47	7.9831e-46	c46469_g4	306.086	2.90123	6.7211	1.3993e-73	7.8237e-72	c34558_g1	337.344	1343.79	-1.994	1.2769e-87	8.4053e-86	c45340_g1	4180.43	344.653	3.6004	2.6897e-47	3.2886e-45	c7662_g1	32.4398	617.833	-4.2514	6.7163e-20	3.3095e-18
c42067_g1	3808.73	2306.7	0.72348	5.9252e-57	3.4305e-55	c38698_g1	484.02	1155.97	-1.256	1.6647e-47	8.2483e-46	c47805_g2	2956.29	1365.85	1.114	1.808e-73	1.0101e-71	c47330_g1	1136.84	2771.67	-1.2857	3.2595e-87	2.1393e-85	c51195_g1	7584.16	939.196	3.0135	3.5365e-47	4.3e-45	c38961_g1	949.227	4065.81	-2.0987	6.9552e-20	3.4253e-18
c43396_g2	2792.64	1541.06	0.85771	6.1001e-57	3.5282e-55	c38576_g3	3702.57	5389.66	-0.54167	2.0578e-47	1.0162e-45	c40310_g1	13412.9	8989.12	0.57737	2.6195e-73	1.4597e-71	c47481_g4	614.231	1872.13	-1.6078	3.6587e-87	2.399e-85	c49946_g2	750.014	1.62916	8.8466	3.7918e-47	4.6042e-45	c48175_g1	350.76	2071.56	-2.5622	7.1598e-20	3.5221e-18
c36586_g1	1053.88	368.65	1.5154	6.7167e-57	3.881e-55	c47682_g2	2230.9	3560.8	-0.67458	2.1597e-47	1.0656e-45	c45388_g3	10353.3	6685.82	0.63092	3.155e-73	1.7552e-71	c46364_g2	1229.4	2924.85	-1.2504	5.2924e-87	3.4633e-85	c33755_g1	683.112	0.414616	10.686	4.5069e-47	5.4574e-45	c46800_g1	350.466	2067.67	-2.5607	7.2827e-20	3.5786e-18
c50872_g2	6363.52	4321.2	0.55839	9.9168e-57	5.7245e-55	c49672_g1	102.493	477.111	-2.2188	3.2158e-47	1.584e-45	c41521_g3	964.905	213.944	2.1732	3.8615e-73	2.1465e-71	c50021_g1	5850.81	9589.43	-0.71281	1.2219e-86	7.965e-85	c35830_g1	795.898	2.75581	8.174	4.7076e-47	5.6926e-45	c44720_g1	228.954	1575.1	-2.7823	8.1139e-20	3.9826e-18
c47836_g2	1251.75	489.748	1.3538	4.0473e-56	2.3204e-54	c34908_g1	46.2463	339.042	-2.8741	3.9195e-47	1.9226e-45	c50564_g1	3713.61	1866.38	0.99258	3.9176e-73	2.1758e-71	c41081_g1	5902.99	9669.49	-0.71199	1.6337e-86	1.0639e-84	c49851_g5	53278.9	10250.8	2.3778	4.8011e-47	5.7977e-45	c39729_g1	415.25	2299.09	-2.469	8.6802e-20	4.2511e-18
c43001_g1	16613.4	12951.8	0.35919	4.9089e-56	2.8116e-54	c45268_g1	82.6622	430.964	-2.3823	5.7763e-47	2.831e-45	c48219_g1	1223.21	336.467	1.8621	3.9883e-73	2.2132e-71	c45997_g1	4581.46	7837.79	-0.77464	2.0126e-86	1.3068e-84	c49418_g5	656.179	0	0	6.2249e-47	7.4966e-45	c43507_g1	582.135	2872.49	-2.3029	8.8322e-20	4.3231e-18
c41699_g1	599.718	130.137	2.2043	4.9813e-56	2.8503e-54	c51169_g4	544.149	1246.92	-1.1963	7.1763e-47	3.5142e-45	c41179_g1	421.42	22.5685	4.2229	4.6373e-73	2.5691e-71	c37912_g5	1266.45	3393.36	-1.4219	3.41e-86	2.197e-84	c37100_g1	1142.09	16.7693	6.0897	7.4137e-47	8.9039e-45	c38602_g1	496.237	2582.49	-2.3797	9.2249e-20	4.5103e-18
c35475_g1	426.252	58.7612	2.8588	8.6846e-56	4.95e-54	c39965_g1	340.987	922.449	-1.4358	7.8084e-47	3.8206e-45	c46014_g2	383.361	15.1475	4.6616	4.9776e-73	2.7554e-71	c48284_g2	97.0381	755.683	-2.9612	4.8115e-86	3.0941e-84	c47287_g2	703.239	0.829231	9.728	7.6923e-47	9.2259e-45	c48127_g1	3157.67	10093.6	-1.6765	9.5125e-20	4.6484e-18
c39794_g1	295.574	18.4671	4.0005	1.5022e-55	8.5291e-54	c36215_g1	65.8269	508.278	-2.9489	8.0105e-47	3.9162e-45	c41505_g1	2987.88	1391.97	1.102	5.2894e-73	2.9255e-71	c43695_g3	255.626	1212.48	-2.2458	7.739e-86	4.9718e-84	c23105_g1	16422.8	2759.99	2.573	9.4603e-47	1.1316e-44	c37263_g1	5.20484	360.505	-6.114	1.0717e-19	5.2256e-18
c46360_g1	2037.24	1014.65	1.0056	1.6791e-55	9.5241e-54	c41276_g1	7642.62	10099.4	-0.40213	1.671e-46	8.1285e-45	c41782_g1	15123.4	10317.1	0.55174	8.2533e-73	4.5573e-71	c45257_g1	793.695	2184.75	-1.4608	1.4304e-85	9.1718e-84	c49866_g1	964.884	8.71134	6.7913	1.3246e-46	1.5802e-44	c44077_g1	16.3669	484.008	-4.8862	1.1461e-19	5.5821e-18
c49890_g1	1867.55	614.921	1.6027	2.0042e-55	1.1346e-53	c14726_g1	18.6146	245.405	-3.7207	2.7557e-46	1.335e-44	c46628_g1	10257.9	4436.91	1.2091	1.2832e-72	7.0622e-71	c41724_g1	309.944	1270.66	-2.0355	1.7879e-85	1.1442e-83	c44804_g2	9531.51	1330.87	2.8403	1.5206e-46	1.8115e-44	c44611_g1	1021.22	4235.61	-2.0523	1.3653e-19	6.6422e-18
c45398_g1	4006.9	2477.05	0.69386	2.0719e-55	1.1718e-53	c48509_g1	3195.03	4753.84	-0.57327	3.043e-46	1.4718e-44	c47295_g2	3698.49	1867.17	0.98608	1.6944e-72	9.31e-71	c49542_g2	110.575	790.76	-2.8382	1.9151e-85	1.2244e-83	c46626_g4	886.672	6.07273	7.1899	1.8191e-46	2.1612e-44	c44514_g3	7888.14	22159.8	-1.4902	1.4878e-19	7.2261e-18
c49948_g3	875.135	273.237	1.6794	3.3926e-55	1.9151e-53	c36225_g1	515.777	1199.72	-1.2179	3.5355e-46	1.7086e-44	c49031_g1	1706.35	601.645	1.5039	1.7084e-72	9.379e-71	c47871_g2	4999.39	8388.08	-0.74659	2.1259e-85	1.358e-83	c50984_g1	12381	1908.21	2.6978	1.8656e-46	2.2134e-44	c44476_g4	96.0136	975.745	-3.3452	1.5251e-19	7.4034e-18
c40828_g3	3551.62	2124.96	0.74104	4.1081e-55	2.3146e-53	c43411_g3	45.9509	332.322	-2.8544	3.7087e-46	1.7908e-44	c25087_g1	457.138	32.2392	3.8257	6.6444e-72	3.6359e-70	c34297_g1	3608.53	6443.87	-0.83652	4.7425e-85	3.0206e-83	c50635_g3	2349.77	117.594	4.3206	2.3419e-46	2.7749e-44	c43667_g1	191.517	1420.29	-2.8906	1.6342e-19	7.9285e-18
c44204_g1	6031.73	4097.07	0.55798	4.1217e-55	2.32e-53	c45436_g1	30.1718	285.699	-3.2432	4.1118e-46	1.9838e-44	c34303_g1	351.455	9.93335	5.1449	7.7784e-72	4.2494e-70	c47152_g1	25757.9	41444	-0.68615	2.9405e-84	1.8622e-82	c49383_g1	52194.7	10210.9	2.3538	2.7948e-46	3.3071e-44	c44153_g2	290.238	1811.17	-2.6416	1.8645e-19	9.0357e-18
c45460_g1	22238.2	17183.3	0.37203	4.2128e-55	2.3667e-53	c38939_g1	1582.55	3059.29	-0.95095	4.9823e-46	2.3998e-44	c50095_g1	7130.67	4312.85	0.7254	1.0474e-71	5.7081e-70	c26539_g1	36.5456	537.513	-3.8785	4.0669e-84	2.5732e-82	c47370_g1	1395.21	33.4799	5.381	2.974e-46	3.5144e-44	c45616_g1	1527.94	5616.39	-1.8781	2.0052e-19	9.7017e-18
c45680_g3	3539.29	2119.61	0.73966	7.1719e-55	4.0214e-53	c48308_g2	1581.83	2690.42	-0.76624	5.4433e-46	2.6197e-44	c26687_g1	1512.23	496.37	1.6072	1.3884e-71	7.5543e-70	c49945_g2	3672.35	6675.14	-0.86209	4.1835e-84	2.6444e-82	c47307_g2	981.484	9.86729	6.6362	3.7821e-46	4.4573e-44	c29625_g1	55.3429	747.446	-3.7555	2.1199e-19	1.0245e-17
c42146_g2	994.734	341.62	1.5419	1.4878e-54	8.3188e-53	c50350_g2	534.096	1226.62	-1.1995	5.6074e-46	2.6965e-44	c44823_g2	2680.03	1201.07	1.1579	1.9648e-71	1.0673e-69	c49698_g1	13251.7	20044.8	-0.59705	4.7584e-84	3.005e-82	c50787_g2	13761.2	2227.64	2.627	7.7699e-46	9.1281e-44	c49208_g1	3227.23	10145.3	-1.6524	2.5411e-19	1.2241e-17
c45080_g1	3052.29	1703.08	0.84175	2.0481e-54	1.1419e-52	c31840_g2	13.1313	223.97	-4.0922	5.6529e-46	2.7161e-44	c43203_g1	11788.4	7820.86	0.59197	2.1888e-71	1.188e-69	c47116_g3	495.081	1622.32	-1.7123	7.3998e-84	4.6687e-82	c46217_g1	15222.4	2547.1	2.5793	7.9785e-46	9.3529e-44	c37126_g1	247.647	1636.94	-2.7246	2.858e-19	1.3745e-17
c48462_g1	13788.4	10245	0.42853	2.3968e-54	1.335e-52	c43187_g1	150.796	569.836	-1.9179	6.7467e-46	3.2338e-44	c47482_g2	1798.03	661.036	1.4436	3.6631e-71	1.9801e-69	c49895_g3	11514.1	17155.3	-0.57526	1.1552e-83	7.2746e-82	c47231_g1	4821.13	461.725	3.3843	8.339e-46	9.7625e-44	c50344_g1	793.754	3482.49	-2.1334	3.3834e-19	1.6254e-17
c32849_g1	688.211	178.495	1.947	3.4973e-54	1.9388e-52	c49888_g6	5.54582	185.3	-5.0623	7.2398e-46	3.4673e-44	c43346_g3	2842.57	1310.85	1.1167	4.4309e-71	2.3933e-69	c29614_g1	5788.52	9429.42	-0.70397	1.1608e-83	7.3031e-82	c44662_g1	3013.71	200.787	3.9078	8.8952e-46	1.04e-43	c44080_g1	533.734	2634.72	-2.3035	3.5158e-19	1.6881e-17
c29625_g1	8747.39	6242.76	0.48667	3.8614e-54	2.1387e-52	c37668_g1	41.0307	316.261	-2.9463	8.2455e-46	3.9393e-44	c26441_g1	1265.18	367.835	1.7822	4.9401e-71	2.6661e-69	c38897_g1	3453.5	6179.53	-0.83944	1.1953e-83	7.513e-82	c50283_g1	2293.84	116.287	4.302	1.0966e-45	1.2804e-43	c47660_g1	220.084	1514.64	-2.7829	3.6e-19	1.7276e-17
c44953_g1	2627.9	1446.1	0.86175	4.2422e-54	2.3474e-52	c48093_g2	43.6785	323.457	-2.8886	9.4441e-46	4.5083e-44	c50761_g1	2705.9	1223.55	1.145	5.1127e-71	2.7549e-69	c36097_g1	180.953	963.079	-2.412	2.6046e-83	1.634e-81	c32226_g1	3258.44	233.165	3.8048	1.2928e-45	1.5035e-43	c43153_g1	93.9388	960.345	-3.3538	3.7495e-19	1.7983e-17
c34174_g1	1189.29	464.346	1.3568	1.5179e-53	8.3754e-52	c47613_g2	1400.38	2446.38	-0.80483	1.3801e-45	6.5829e-44	c42303_g1	2840.84	1314.4	1.1119	1.5029e-70	8.072e-69	c37567_g1	7022.13	11955.3	-0.76767	4.3672e-83	2.7347e-81	c45242_g1	2590.23	149.411	4.1157	1.353e-45	1.5714e-43	c39312_g2	65.7269	806.048	-3.6163	3.8132e-19	1.8279e-17
c38211_g2	702.371	186.21	1.9153	2.0415e-53	1.1243e-51	c24143_g1	1496.46	2560.21	-0.77471	1.5301e-45	7.2925e-44	c48740_g3	26847.6	18971.6	0.50095	1.9725e-70	1.0569e-68	c44129_g1	316.721	1260.72	-1.993	7.2178e-83	4.5113e-81	c38058_g2	793.062	3.55574	7.8011	1.5207e-45	1.7615e-43	c44754_g2	6188.04	17618	-1.5095	4.0034e-19	1.918e-17
c40691_g2	3150.3	1841.64	0.77449	2.5727e-53	1.4129e-51	c44453_g1	1878.31	3316.68	-0.8203	1.8017e-45	8.5798e-44	c32958_g1	261.917	0	0	2.0154e-70	1.079e-68	c48753_g2	714.268	2010.28	-1.4929	1.1311e-82	7.063e-81	c50682_g5	5066.87	508.991	3.3154	1.8537e-45	2.1389e-43	c44285_g1	244.223	1602.23	-2.7138	4.2855e-19	2.051e-17
c38083_g1	3389.88	2029.26	0.74028	3.1231e-53	1.7136e-51	c48031_g1	677.432	1431.64	-1.0795	2.0202e-45	9.6128e-44	c48936_g3	3127.07	1427.71	1.1311	2.8824e-70	1.5395e-68	c45820_g1	2037.63	4108.99	-1.0119	1.4418e-82	8.9944e-81	c38922_g3	7863.16	1042	2.9158	2.6429e-45	3.0455e-43	c45092_g2	197.086	1415.41	-2.8443	6.1391e-19	2.9206e-17
c49378_g1	1094.76	241.546	2.1802	4.3073e-53	2.3568e-51	c96069_g1	2.22735	163.409	-6.197	2.1887e-45	1.0406e-43	c46833_g2	1386.06	359.015	1.9489	3.7145e-70	1.9807e-68	c50279_g1	930.902	2379.04	-1.3537	2.6065e-82	1.623e-80	c42473_g2	5022.78	504.459	3.3157	2.6856e-45	3.0907e-43	c46650_g3	704.615	3184.4	-2.1761	6.8213e-19	3.2434e-17
c44227_g1	8787.02	6381.86	0.4614	4.8258e-53	2.638e-51	c43733_g1	320.979	879.619	-1.4544	2.8712e-45	1.364e-43	c51192_g2	4351.28	2345.18	0.89174	4.3924e-70	2.3403e-68	c45301_g1	392.994	1413.92	-1.8471	3.2654e-82	2.0314e-80	c47018_g6	2106.54	98.6304	4.4167	3.3357e-45	3.8338e-43	c46162_g3	849.693	3590.63	-2.0792	7.5006e-19	3.5587e-17
c43084_g1	2454.41	1327.94	0.88618	6.1604e-53	3.3644e-51	c41543_g1	787.681	1625.02	-1.0448	3.9947e-45	1.887e-43	c43511_g1	5741.04	3338.57	0.78208	6.5865e-70	3.501e-68	c43610_g1	19081.7	33903.8	-0.82926	3.7558e-82	2.3344e-80	c38292_g1	986.725	11.5551	6.4161	3.8811e-45	4.4491e-43	c36528_g1	7.54792	375.168	-5.6353	7.6038e-19	3.6057e-17
c48330_g1	8105.68	5821.21	0.47762	6.6664e-53	3.634e-51	c48057_g1	2115.54	3369.87	-0.67167	4.1738e-45	1.9701e-43	c43981_g1	593.195	75.3057	2.9777	1.1032e-69	5.8594e-68	c48485_g1	3110.63	5666.82	-0.86533	4.165e-82	2.5863e-80	c44517_g2	1912.61	79.2562	4.5929	3.881e-45	4.4491e-43	c50432_g2	204.201	1425.89	-2.8038	7.6561e-19	3.6286e-17
c36195_g2	1997.19	1009.15	0.98483	7.9595e-53	4.3308e-51	c49028_g1	157.746	578.594	-1.8749	4.3297e-45	2.042e-43	c41988_g2	1135.8	308.096	1.8823	2.031e-69	1.077e-67	c38469_g1	6488.25	10358.3	-0.67488	4.6669e-82	2.8952e-80	c44596_g1	47782.5	9615.37	2.3131	4.7659e-45	5.4563e-43	c40457_g1	646.02	2963.27	-2.1975	8.0521e-19	3.8121e-17
c44251_g1	960.247	332.042	1.532	8.6892e-53	4.7235e-51	c38937_g1	26.7282	269.464	-3.3337	7.7919e-45	3.6602e-43	c29473_g1	458.209	35.845	3.6762	2.8296e-69	1.4933e-67	c41838_g1	2446.04	4962.89	-1.0207	6.3824e-82	3.9484e-80	c48519_g4	1887.59	78.657	4.5848	5.8425e-45	6.6801e-43	c47154_g4	2092.46	7008.27	-1.7439	1.0855e-18	5.1088e-17
c39614_g1	2798.36	1586.29	0.81893	8.9837e-53	4.8791e-51	c48372_g1	0	140.042	0	7.9789e-45	3.745e-43	c49858_g1	1492.36	499.6	1.5787	3.0424e-69	1.6044e-67	c41804_g1	12.6724	415.78	-5.0361	1.321e-81	8.1573e-80	c47525_g1	6251.53	745.797	3.0674	5.9403e-45	6.7832e-43	c37174_g1	5.79286	358.453	-5.9514	1.0877e-18	5.1168e-17
c40606_g1	2061.38	1049.85	0.97343	1.0304e-52	5.5858e-51	c45060_g1	8032.6	10481.5	-0.38391	8.0699e-45	3.7847e-43	c41199_g1	6525.71	3913.63	0.73763	5.4866e-69	2.891e-67	c49157_g2	894.343	2312.58	-1.3706	1.4368e-81	8.8639e-80	c41803_g5	990.823	11.9111	6.3783	5.9482e-45	6.7835e-43	c51128_g2	222.582	1484.39	-2.7375	1.2429e-18	5.8312e-17
c36352_g1	7661.32	5468.45	0.48646	1.842e-52	9.9582e-51	c41795_g1	123.648	509.018	-2.0415	1.1703e-44	5.4841e-43	c36442_g1	494.479	45.5889	3.4392	7.2452e-69	3.8147e-67	c42542_g1	249.414	1108.25	-2.1517	1.5042e-81	9.2716e-80	c46958_g1	71469.7	14138.2	2.3377	7.1094e-45	8.0867e-43	c37090_g1	426.766	2234.61	-2.3885	1.4388e-18	6.7396e-17
c49315_g2	722.91	201.079	1.8461	2.4556e-52	1.3263e-50	c35062_g1	5.06282	177.8	-5.1342	1.2699e-44	5.9414e-43	c43666_g1	7405.5	4567.65	0.69714	7.7815e-69	4.0841e-67	c45754_g3	385.826	1388.34	-1.8473	2.038e-81	1.255e-79	c35234_g1	2949.24	201.08	3.8745	7.9507e-45	9.032e-43	c35475_g1	3.44978	323.918	-6.553	1.4448e-18	6.764e-17
c42803_g1	1976.49	999.851	0.98316	4.6852e-52	2.5213e-50	c36958_g1	19.6257	244.604	-3.6396	1.5604e-44	7.2773e-43	c49329_g1	6978.65	4256.37	0.71332	8.5543e-69	4.4792e-67	c40487_g2	2400.96	4728.49	-0.97777	3.5787e-81	2.1977e-79	c37038_g1	812.698	4.74099	7.4214	8.3795e-45	9.5069e-43	c50240_g2	7198.78	19809.6	-1.4604	1.5325e-18	7.1632e-17
c47876_g3	2000.37	1017.43	0.97534	5.0184e-52	2.6981e-50	c35720_g4	68.1168	383.13	-2.4918	2.688e-44	1.2477e-42	c50280_g3	1156.45	26.6362	5.4402	9.8183e-69	5.137e-67	c37364_g2	69.3117	643.04	-3.2137	4.2666e-81	2.6177e-79	c50865_g3	5017.41	509.398	3.3001	9.3755e-45	1.061e-42	c43872_g1	1059.45	4189.45	-1.9835	1.599e-18	7.466e-17
c44514_g3	21824.6	17597.6	0.31058	5.4046e-52	2.9031e-50	c26538_g1	38.5808	377.69	-3.2912	3.1734e-44	1.4718e-42	c42721_g1	530.404	57.0575	3.2166	1.2683e-68	6.6253e-67	c36788_g1	1078.76	3268.03	-1.599	5.206e-81	3.1882e-79	c47471_g1	2453.41	138.719	4.1446	9.5059e-45	1.0743e-42	c45993_g1	883.897	3657.74	-2.049	1.6732e-18	7.8002e-17
c48647_g1	8162.44	5900.37	0.4682	1.0424e-51	5.5891e-50	c46238_g1	684.059	1424.16	-1.0579	6.3667e-44	2.939e-42	c34368_g1	272.699	1.41905	7.5862	1.4671e-68	7.6578e-67	c46337_g1	101.797	739.043	-2.86	9.1741e-81	5.6081e-79	c44075_g2	714.869	1.98518	8.4923	9.569e-45	1.0801e-42	c39426_g1	1738.19	6020.67	-1.7923	1.6948e-18	7.8925e-17
c41657_g1	926.993	318.516	1.5412	1.2984e-51	6.9489e-50	c39155_g1	62.9463	364.79	-2.5349	6.9916e-44	3.2224e-42	c37348_g1	1264.52	377.283	1.7449	1.9032e-68	9.9268e-67	c24723_g1	424.68	1749.62	-2.0426	1.0037e-80	6.1297e-79	c48532_g2	4153.01	372.538	3.4787	9.6776e-45	1.0909e-42	c48056_g1	58.3086	741.304	-3.6683	1.7286e-18	8.0412e-17
c46877_g1	7073.1	4984.48	0.5049	1.4862e-51	7.9469e-50	c43938_g1	33.2401	285.33	-3.1016	7.1028e-44	3.2711e-42	c47727_g2	10746.4	6804.66	0.65925	2.5846e-68	1.347e-66	c34327_g1	1501.75	3264.49	-1.1202	1.023e-80	6.2422e-79	c46626_g3	615.534	0	0	1.0997e-44	1.2381e-42	c47105_g3	42.0714	642.471	-3.9327	1.757e-18	8.1691e-17
c43996_g1	3244.88	1939.23	0.74269	2.3936e-51	1.2787e-49	c37869_g1	4.09681	171.017	-5.3835	7.7807e-44	3.5777e-42	c41939_g1	324.423	8.06233	5.3305	3.0821e-68	1.6038e-66	c41596_g1	60.8236	611.841	-3.3305	1.0592e-80	6.4573e-79	c50974_g1	4016.07	352.339	3.5107	1.1021e-44	1.2392e-42	c40298_g1	44.8985	650.81	-3.8575	2.0577e-18	9.5521e-17
c38112_g1	11793	8968.48	0.39499	4.3302e-51	2.3091e-49	c40805_g1	209.844	670.671	-1.6763	1.6077e-43	7.3634e-42	c39792_g1	14304.4	9820.93	0.54253	3.4631e-68	1.8007e-66	c46144_g1	355.354	1324.05	-1.8976	1.5507e-80	9.4358e-79	c49598_g2	613.943	0	0	1.2657e-44	1.4214e-42	c38556_g1	39.4343	620.019	-3.9748	2.0907e-18	9.6992e-17
c43979_g4	436.843	72.6334	2.5884	8.6804e-51	4.6079e-49	c45653_g1	85.8105	419.065	-2.2879	1.8893e-43	8.6467e-42	c23555_g1	492.791	46.4297	3.4079	6.2008e-68	3.2166e-66	c46708_g2	539.54	1674.81	-1.6342	3.1875e-80	1.9325e-78	c50510_g1	8308.61	1156.38	2.845	2.009e-44	2.2532e-42	c41448_g3	32.1804	575.017	-4.1594	2.1007e-18	9.7364e-17
c45996_g1	3123.91	1856.71	0.7506	1.4056e-50	7.4547e-49	c33967_g1	27.1036	265	-3.2894	1.9846e-43	9.0758e-42	c35373_g1	2210.21	934.13	1.2425	6.3124e-68	3.272e-66	c38374_g1	2274.53	4422.86	-0.95941	4.3256e-80	2.6178e-78	c32681_g1	988.557	12.3843	6.3187	2.0874e-44	2.3382e-42	c49153_g2	0.553352	266.474	-8.9116	2.1612e-18	1.0006e-16
c45395_g1	5462.86	3701	0.56174	1.4285e-50	7.5691e-49	c42750_g2	3768.65	5387.45	-0.51556	2.5201e-43	1.1507e-41	c38837_g1	1198.57	347.231	1.7873	1.5989e-67	8.2622e-66	c44596_g1	12322.9	18813.3	-0.61041	8.8497e-80	5.3413e-78	c29202_g1	608.669	0	0	2.6012e-44	2.9026e-42	c47467_g1	201.832	1394.6	-2.7886	2.37e-18	1.0956e-16
c47461_g2	3085.57	1832.04	0.75208	2.6778e-50	1.4138e-48	c36518_g1	495.783	1136.58	-1.1969	3.5693e-43	1.6259e-41	c50129_g1	4788.51	2644.75	0.85645	1.6696e-67	8.6208e-66	c51153_g2	10.6216	393.797	-5.2124	1.0375e-79	6.2566e-78	c41414_g1	29773.1	5935.65	2.3265	2.7388e-44	3.0485e-42	c36871_g1	11.7154	415.441	-5.1482	2.3962e-18	1.1071e-16
c9700_g1	172.917	0	0	3.9268e-50	2.0659e-48	c34616_g1	19.0176	236.236	-3.6348	3.7294e-43	1.6976e-41	c38448_g2	1772.76	227.798	2.9602	1.8859e-67	9.7224e-66	c45824_g1	198.877	979.822	-2.3006	1.2073e-79	7.2739e-78	c27635_g1	654.787	0.770631	9.7308	2.7679e-44	3.077e-42	c41658_g2	290.981	1729.57	-2.5714	2.5413e-18	1.1729e-16
c40195_g5	785.926	242.804	1.6946	3.9471e-50	2.0739e-48	c39048_g1	1458.14	2485.7	-0.76952	4.2227e-43	1.9176e-41	c41870_g1	3710.64	1931.22	0.94215	1.9797e-67	1.0198e-65	c36405_g1	3791.17	7241.36	-0.93362	1.5989e-79	9.6155e-78	c43713_g2	2771.01	181.321	3.9338	3.0292e-44	3.3548e-42	c40311_g1	282.88	1698.58	-2.5861	2.5918e-18	1.1956e-16
c45933_g1	3735.4	1834.35	1.026	3.9492e-50	2.0739e-48	c50155_g1	3603.9	5188.71	-0.52582	5.2181e-43	2.366e-41	c40161_g4	5139.75	2940.44	0.80567	2.5987e-67	1.3356e-65	c41543_g1	143.879	843.465	-2.5515	1.7976e-79	1.0801e-77	c49535_g1	921.508	9.54058	6.5938	3.3435e-44	3.6981e-42	c39367_g1	7.58259	371.855	-5.6159	2.6499e-18	1.2211e-16
c38571_g1	1897.27	956.456	0.98815	5.7965e-50	3.0332e-48	c44191_g1	2841.43	4250.07	-0.58087	6.8553e-43	3.1012e-41	c31634_g1	3194.95	1584.82	1.0115	1.5099e-66	7.7127e-65	c47424_g1	474.155	1548.23	-1.7072	2.0543e-79	1.2321e-77	c49862_g1	1256.66	28.588	5.458	3.9781e-44	4.3946e-42	c36198_g1	178.116	1301	-2.8687	2.7851e-18	1.2821e-16
c29635_g1	961.467	347.843	1.4668	6.8957e-50	3.6019e-48	c43594_g6	17.1656	227.263	-3.7268	7.0909e-43	3.2053e-41	c46362_g5	5287.34	3057.1	0.79038	2.2932e-66	1.1678e-64	c32559_g1	668.365	1898.28	-1.506	2.4454e-79	1.4653e-77	c46321_g1	3863.43	335.327	3.5262	4.0901e-44	4.5126e-42	c47339_g1	4687.99	13490	-1.5248	3.037e-18	1.3966e-16
c48259_g1	9466.49	6724.57	0.49339	8.2484e-50	4.3009e-48	c36384_g1	0.420448	375.112	-9.8012	7.3542e-43	3.3192e-41	c46278_g1	7855.42	4953.49	0.66524	2.7259e-66	1.3871e-64	c42430_g1	1626.58	3444.92	-1.0826	2.6892e-79	1.6086e-77	c38200_g1	3921.78	343.666	3.5124	4.3404e-44	4.7827e-42	c41971_g1	216.409	1446.64	-2.7409	3.0818e-18	1.4164e-16
c41686_g1	274.222	19.074	3.8457	8.7632e-50	4.5653e-48	c48058_g1	851.503	1657.65	-0.96105	8.2202e-43	3.7072e-41	c48086_g1	13261.5	9079.43	0.54657	3.8713e-66	1.967e-64	c44185_g1	47.5351	556.412	-3.5491	4.0984e-79	2.4493e-77	c50366_g4	6917	891.162	2.9564	5.0524e-44	5.5535e-42	c41988_g2	87.2036	886.321	-3.3454	3.4358e-18	1.5767e-16
c41962_g2	1519.58	705.7	1.1066	1.5605e-49	8.1154e-48	c47025_g1	407.432	995.058	-1.2882	9.4795e-43	4.2719e-41	c37810_g1	1102.39	306.268	1.8478	8.5996e-66	4.3561e-64	c46829_g1	825.757	2161.26	-1.3881	6.2932e-79	3.7509e-77	c28748_g1	1991.5	92.8506	4.4228	5.1821e-44	5.689e-42	c50010_g1	780.621	3330.68	-2.0931	3.7442e-18	1.7173e-16
c43977_g1	4138.66	2660.1	0.63768	1.6711e-49	8.6827e-48	c48612_g1	3151.86	4614.23	-0.54988	1.4971e-42	6.7309e-41	c42092_g1	7952.71	5036.66	0.65898	9.6123e-66	4.8617e-64	c41432_g2	1507.65	3250.1	-1.1082	6.3557e-79	3.7847e-77	c49170_g5	16368.9	2935.67	2.4792	9.9496e-44	1.0882e-41	c43610_g1	5254.36	14889.4	-1.5027	4.1487e-18	1.8989e-16
c48582_g2	7291.45	5218.99	0.48244	2.1146e-49	1.0977e-47	c39879_g1	180.36	606.62	-1.7499	1.9513e-42	8.7533e-41	c49005_g2	836.489	182.495	2.1965	1.2694e-65	6.4058e-64	c36540_g1	102.864	848.977	-3.045	6.4201e-79	3.8197e-77	c48195_g1	4457.94	434.64	3.3585	1.0772e-43	1.1767e-41	c47828_g1	55.6112	718.577	-3.6917	4.3275e-18	1.9777e-16
c47154_g4	6641.08	4675.23	0.50638	3.2216e-49	1.668e-47	c42794_g2	836.186	1870.88	-1.1618	2.2371e-42	1.0012e-40	c46329_g1	575.263	77.8812	2.8849	2.6611e-65	1.3348e-63	c44051_g2	669.468	1899.37	-1.5044	6.8242e-79	4.0565e-77	c41290_g1	8834.98	1287.18	2.779	1.1017e-43	1.202e-41	c47219_g3	19.782	471.729	-4.5757	4.3395e-18	1.9811e-16
c48078_g2	8536.71	6262.69	0.4469	3.439e-49	1.7774e-47	c28075_g1	113.63	475.617	-2.0655	3.101e-42	1.3847e-40	c43408_g1	11654.1	7863.76	0.56755	3.1736e-65	1.5895e-63	c50071_g7	114.226	760.16	-2.7344	1.1125e-78	6.6071e-77	c41926_g1	3480.95	287.448	3.5981	1.577e-43	1.7162e-41	c41008_g1	98.72	932.298	-3.2394	5.207e-18	2.3673e-16
c27486_g1	7837.82	5688.44	0.46242	3.5118e-49	1.8134e-47	c43977_g3	3891.59	5519.45	-0.50416	3.194e-42	1.4252e-40	c53032_g1	449.615	0	0	4.5526e-65	2.2785e-63	c48945_g1	11.2791	393.494	-5.1246	1.169e-78	6.9364e-77	c26125_g1	1366.47	38.2751	5.1579	2.2478e-43	2.4433e-41	c44810_g2	3533.9	10526.5	-1.5747	5.316e-18	2.4156e-16
c36870_g1	265.705	17.4701	3.9269	3.877e-49	2.0002e-47	c40939_g1	201.793	646.286	-1.6793	3.1986e-42	1.4261e-40	c47342_g3	452.884	39.082	3.5346	4.626e-65	2.3135e-63	c38227_g1	2311.54	4454.12	-0.94629	1.5533e-78	9.2088e-77	c47211_g1	588.68	0	0	2.3032e-43	2.5004e-41	c42792_g1	78.8687	827.406	-3.3911	5.8541e-18	2.6533e-16
c36430_g1	1049.71	403.201	1.3804	3.9006e-49	2.0106e-47	c48602_g4	133.989	516.518	-1.9467	4.5531e-42	2.0254e-40	c49412_g1	6683.02	3221.13	1.0529	5.7563e-65	2.8745e-63	c48420_g3	62.1386	602.307	-3.2769	2.7265e-78	1.6107e-76	c46312_g1	78508.7	15955.1	2.2988	2.9784e-43	3.2255e-41	c41235_g1	3652.69	10819.7	-1.5666	6.1207e-18	2.7698e-16
c40564_g3	10406.5	7848.5	0.407	5.8684e-49	3.0171e-47	c98798_g1	2.77291	154.955	-5.8043	6.2415e-42	2.7681e-40	c45159_g2	6151.25	3292.44	0.90172	6.1731e-65	3.078e-63	c23560_g1	158.271	874.939	-2.4668	2.9829e-78	1.7606e-76	c36949_g1	360325	52831.8	2.7698	3.0906e-43	3.343e-41	c42794_g4	35.0769	580.914	-4.0497	6.8229e-18	3.0844e-16
c49764_g2	1731.56	846.953	1.0317	5.984e-49	3.0738e-47	c40259_g1	7283.6	9887.14	-0.4409	6.6319e-42	2.9368e-40	c48123_g2	1919.94	773.111	1.3123	1.0381e-64	5.1684e-63	c44134_g1	1176.02	2722.9	-1.2112	3.1829e-78	1.877e-76	c44656_g2	1451.38	45.6254	4.9914	4.0299e-43	4.3429e-41	c42218_g1	70.3091	774.975	-3.4624	7.4621e-18	3.3699e-16
c35410_g1	1299.33	557.612	1.2204	7.0588e-49	3.6228e-47	c33309_g1	751.748	1502.56	-0.9991	6.8073e-42	3.0122e-40	c44445_g1	3881.8	2076.52	0.90256	1.245e-64	6.1799e-63	c49579_g3	3999.26	7223.93	-0.85305	5.3328e-78	3.1393e-76	c31480_g1	652.21	1.18525	9.104	4.2507e-43	4.5753e-41	c36516_g1	40.1174	606.16	-3.9174	7.8382e-18	3.5301e-16
c44596_g1	17569.8	13387.1	0.39225	7.8179e-49	4.0088e-47	c32382_g1	215.425	665.619	-1.6275	7.2007e-42	3.1839e-40	c47440_g2	10212.8	6769	0.59337	1.2887e-64	6.392e-63	c38120_g1	266.676	1116.94	-2.0664	6.9907e-78	4.1044e-76	c47511_g5	3419.62	280.911	3.6057	4.98e-43	5.3473e-41	c41774_g1	3.32011	311.324	-6.551	8.0146e-18	3.6065e-16
c45771_g1	2933.13	1657.52	0.82342	1.0819e-48	5.5332e-47	c50083_g2	311.291	837.679	-1.4281	7.8081e-42	3.4473e-40	c42009_g1	6212.43	2943.14	1.0778	1.6872e-64	8.3626e-63	c39209_g1	41898.1	56280	-0.42574	7.2086e-78	4.2286e-76	c50672_g1	8507.49	1246.74	2.7706	6.1109e-43	6.5536e-41	c47906_g1	382.776	2021.26	-2.4007	8.6728e-18	3.8948e-16
c46321_g5	9472.34	7058.79	0.4243	1.2384e-48	6.3281e-47	c33569_g1	67.0431	367.372	-2.4541	7.8425e-42	3.4599e-40	c47004_g2	2955.09	1049.96	1.4929	1.9618e-64	9.7165e-63	c40035_g1	1249.19	2829.23	-1.1794	1.4244e-77	8.319e-76	c47739_g1	3209.76	254.953	3.6542	9.6845e-43	1.0348e-40	c46350_g1	160.833	1194.31	-2.8925	9.0944e-18	4.082e-16
c43881_g3	2141.53	1141.15	0.90815	1.3265e-48	6.7704e-47	c44697_g1	1343.21	2312.82	-0.78397	1.2375e-41	5.4432e-40	c50246_g2	6195.51	3683.35	0.7502	2.8511e-64	1.4069e-62	c45232_g1	10737.4	15870.5	-0.5637	1.7462e-77	1.019e-75	c48798_g1	16562.5	3066.24	2.4334	1.4658e-42	1.5643e-40	c38810_g4	993.917	3891.72	-1.9692	9.4829e-18	4.2542e-16
c46800_g1	2156.18	1149.69	0.90724	1.3273e-48	6.7704e-47	c45577_g1	9842.75	12472.7	-0.34164	1.2852e-41	5.6487e-40	c40828_g2	1349.42	446.464	1.5957	3.2598e-64	1.6074e-62	c39965_g1	7.79376	365.06	-5.5497	2.6186e-77	1.524e-75	c42122_g2	598.476	0.385316	10.601	1.7082e-42	1.8187e-40	c41970_g1	548.649	2549.3	-2.2161	1.1275e-17	5.0404e-16
c40319_g1	18082.4	14464.8	0.32204	1.3739e-48	6.996e-47	c37809_g1	95.0778	431.227	-2.1813	2.1891e-41	9.6002e-40	c48523_g4	13442.9	8540.52	0.65445	5.6056e-64	2.758e-62	c38968_g1	743.378	2001.66	-1.429	5.4036e-77	3.1395e-75	c48125_g1	5557.84	670.342	3.0516	1.8233e-42	1.9388e-40	c50362_g2	44.1205	628.018	-3.8313	1.145e-17	5.1106e-16
c49788_g2	2383.05	1324.37	0.8475	1.489e-48	7.5758e-47	c95503_g1	65.8094	362.473	-2.4615	3.2265e-41	1.4087e-39	c39542_g1	4146.35	2153.59	0.9451	6.0741e-64	2.9863e-62	c41643_g2	3613.16	6274.87	-0.79633	6.432e-77	3.7305e-75	c47833_g1	2104.78	112.263	4.2287	1.9021e-42	2.0202e-40	c47610_g2	4119.83	11860.8	-1.5255	1.2562e-17	5.6014e-16
c35198_g1	1676.33	820.121	1.0314	1.6436e-48	8.3553e-47	c42553_g1	26.3252	251.756	-3.2575	3.4086e-41	1.4859e-39	c43826_g1	7110.81	4443.12	0.67844	1.0719e-63	5.2538e-62	c46771_g1	1422.24	3094.41	-1.1215	8.7566e-77	5.0743e-75	c45300_g2	18865	3617.7	2.3826	2.3176e-42	2.4526e-40	c45810_g1	1379.24	4898.92	-1.8286	1.2663e-17	5.6434e-16
c50577_g2	552.182	128.425	2.1042	1.6891e-48	8.5787e-47	c33689_g1	2.22735	150.122	-6.0747	3.426e-41	1.4924e-39	c46842_g1	17279.6	10814.7	0.67608	1.9279e-63	9.4368e-62	c34933_g1	188.172	935.201	-2.3132	9.2373e-77	5.3482e-75	c49073_g1	51573.9	10930	2.2383	2.8385e-42	3.0003e-40	c40756_g1	141.155	1111.55	-2.9772	1.3378e-17	5.9561e-16
c47694_g1	8300.43	6082.07	0.44862	2.5409e-48	1.2872e-46	c43953_g1	115.68	475.248	-2.0385	5.578e-41	2.4262e-39	c45846_g1	823.794	66.8546	3.6232	2.174e-63	1.0634e-61	c42330_g1	104.174	720.712	-2.7904	2.9302e-76	1.6892e-74	c49789_g2	8173.39	1201.15	2.7665	3.2861e-42	3.4609e-40	c41642_g1	72.1681	782.166	-3.438	1.3694e-17	6.0938e-16
c28490_g1	687.304	197.287	1.8007	3.2928e-48	1.6609e-46	c43106_g1	9.15963	186.775	-4.3499	6.8073e-41	2.9566e-39	c42840_g1	5338.4	3139.85	0.76571	3.1756e-63	1.5487e-61	c41395_g1	1835.08	3702.8	-1.0128	5.2937e-76	3.0439e-74	c43126_g2	893.762	10.4577	6.4173	3.5861e-42	3.7679e-40	c51205_g2	352.047	1885.71	-2.4213	1.4234e-17	6.3247e-16
c47311_g2	5026.84	3387.1	0.5696	3.713e-48	1.8713e-46	c49526_g1	12.1028	198.326	-4.0345	9.5554e-41	4.1318e-39	c48083_g1	7692.4	4901.69	0.65016	3.9042e-63	1.9027e-61	c38154_g1	27.1931	460.894	-4.0831	5.3667e-76	3.0832e-74	c47836_g1	12174.2	2081.95	2.5478	3.7221e-42	3.9062e-40	c44507_g5	210.063	1380.85	-2.7167	1.4455e-17	6.4193e-16
c28673_g1	639.501	144.66	2.1443	4.4025e-48	2.215e-46	c43540_g1	27.2912	253.014	-3.2127	1.0953e-40	4.7255e-39	c31541_g1	272.989	3.86831	6.141	4.8215e-63	2.3446e-61	c46331_g1	451.937	1474.85	-1.7064	6.9782e-76	4.0055e-74	c48384_g1	35643.4	7542.58	2.2405	4.3597e-42	4.5644e-40	c46207_g2	1283.07	4630.64	-1.8516	1.4905e-17	6.6125e-16
c49557_g1	1864.1	954.594	0.96552	4.7832e-48	2.4003e-46	c48248_g1	1280.5	2219.57	-0.79357	1.4328e-40	6.1773e-39	c36000_g1	9984.5	6628.4	0.59103	5.8481e-63	2.8417e-61	c42968_g1	1664.75	3452.68	-1.0524	1.0825e-75	6.2028e-74	c36258_g1	2718.94	192.461	3.8204	4.638e-42	4.85e-40	c49409_g1	56.6833	701.636	-3.6297	1.625e-17	7.1913e-16
c45674_g2	8463.11	6232.93	0.44128	6.2705e-48	3.136e-46	c49578_g1	355.727	890.129	-1.3232	1.4686e-40	6.3222e-39	c44966_g5	1958.92	810.847	1.2726	8.3801e-63	4.0662e-61	c36246_g1	514.577	1581.76	-1.6201	2.0085e-75	1.1489e-73	c42468_g1	1949.93	98.8985	4.3013	7.3291e-42	7.637e-40	c45218_g3	114.559	973.464	-3.087	1.7023e-17	7.5258e-16
c50295_g4	31999.3	26699.7	0.26122	7.721e-48	3.8549e-46	c38837_g1	324.252	842.9	-1.3782	2.3059e-40	9.8908e-39	c51029_g2	681.782	122.776	2.4733	1.3901e-62	6.7304e-61	c43353_g1	176.079	895.614	-2.3467	2.0885e-75	1.1937e-73	c45648_g1	24253.9	4969.61	2.287	8.2944e-42	8.6225e-40	c26324_g1	56.3546	693.516	-3.6213	1.7207e-17	7.6033e-16
c39531_g1	551.877	130.354	2.0819	1.0029e-47	4.9904e-46	c41424_g1	17377.8	22836.7	-0.3941	4.2084e-40	1.8012e-38	c35384_g1	445.5	40.7535	3.4504	1.4356e-62	6.9455e-61	c42552_g1	169.881	1125.15	-2.7275	2.7159e-75	1.547e-73	c34942_g1	2985.8	232.926	3.6802	1.0414e-41	1.08e-39	c46004_g1	24.8572	493.294	-4.3107	1.7851e-17	7.872e-16
c49292_g2	523.46	116.503	2.1677	1.5562e-47	7.7236e-46	c38857_g2	77.582	387.161	-2.3191	4.5943e-40	1.9649e-38	c44461_g1	25610.1	17161.3	0.57756	1.5323e-62	7.4025e-61	c39257_g1	88.7156	669.836	-2.9165	2.764e-75	1.5731e-73	c32615_g1	652.652	2.01448	8.3398	1.5049e-41	1.557e-39	c43663_g8	42.7891	616.961	-3.8499	2.0556e-17	9.0289e-16
c45616_g1	2453.23	1380.16	0.82985	1.6671e-47	8.253e-46	c40458_g1	10.341	191.109	-4.208	4.8859e-40	2.0881e-38	c31429_g1	292.301	2.38613	6.9366	1.9099e-62	9.2204e-61	c60974_g1	467.313	1496.52	-1.6792	2.9933e-75	1.7021e-73	c49007_g2	3290.22	279.863	3.5554	1.7817e-41	1.8392e-39	c46021_g1	664.419	2881.98	-2.1169	2.1115e-17	9.2699e-16
c50702_g1	88741.1	77149	0.20195	1.9338e-47	9.5655e-46	c46638_g3	1475.44	3160.07	-1.0988	6.0303e-40	2.5734e-38	c42902_g1	2158.22	938.142	1.202	2.0728e-62	9.9992e-61	c40510_g2	3365.99	6151.44	-0.86989	3.6335e-75	2.0609e-73	c44644_g1	1945.95	99.9372	4.2833	2.3114e-41	2.3832e-39	c43854_g2	203.925	1358.31	-2.7357	2.3084e-17	1.0124e-15
c30280_g2	557.36	132.586	2.0717	1.9435e-47	9.6051e-46	c29698_g1	33.7405	268.663	-2.9932	7.134e-40	3.0378e-38	c42153_g3	1183.81	364.272	1.7003	2.1157e-62	1.0199e-60	c44285_g1	2053.42	4015.99	-0.96773	6.4133e-75	3.6283e-73	c44517_g4	599.859	0.799931	9.5505	2.6315e-41	2.71e-39	c50477_g1	2325.66	7317.01	-1.6536	2.315e-17	1.0148e-15
c50533_g5	1598.05	768.51	1.0562	2.5103e-47	1.2375e-45	c48688_g2	4204.34	5833.22	-0.47241	1.0772e-39	4.5769e-38	c47253_g2	813.361	179.896	2.1767	2.5885e-62	1.246e-60	c42472_g2	70.9577	611.788	-3.108	7.792e-75	4.4045e-73	c33343_g1	910.614	12.6524	6.1694	4.4236e-41	4.5291e-39	c49730_g1	211.429	1369.29	-2.6952	2.6823e-17	1.1723e-15
c44001_g1	6763.24	4830.34	0.48559	3.4542e-47	1.7e-45	c45437_g2	221.874	750.757	-1.7586	1.1363e-39	4.8245e-38	c45907_g2	3424.08	1790.35	0.93547	8.151e-62	3.9039e-60	c36697_g1	4707.06	7719.92	-0.71376	1.1402e-74	6.4343e-73	c50406_g1	3539.34	323.541	3.4515	4.9888e-41	5.1018e-39	c45086_g1	9.76133	370.402	-5.2459	2.7516e-17	1.2014e-15
c47342_g1	8881.81	6012.73	0.56283	3.4638e-47	1.7027e-45	c34946_g1	212.714	643.748	-1.5976	1.3571e-39	5.7415e-38	c50495_g1	17529	12540.5	0.48315	9.1308e-62	4.367e-60	c42853_g1	325.853	1217.08	-1.9011	1.7262e-74	9.7328e-73	c40753_g1	9307.89	1491.5	2.6417	5.0158e-41	5.1235e-39	c40780_g1	344.603	1841.93	-2.4182	2.9405e-17	1.2801e-15
c48284_g2	705.769	210.14	1.7478	3.4655e-47	1.7027e-45	c45760_g5	2187.95	3362.67	-0.62002	1.4719e-39	6.2228e-38	c39477_g1	256.013	2.25987	6.8238	1.0419e-61	4.976e-60	c45691_g1	275.899	1113.1	-2.0124	1.8175e-74	1.023e-72	c50044_g1	15772.8	3008.9	2.3901	8.3732e-41	8.5333e-39	c39461_g1	172.678	1213.92	-2.8135	3.2451e-17	1.4106e-15
c37206_g2	913.778	328.659	1.4753	3.9034e-47	1.9163e-45	c48678_g1	1150.26	2023.11	-0.81461	1.5664e-39	6.603e-38	c46186_g2	932.774	183.346	2.347	1.4325e-61	6.8317e-60	c43508_g1	197.203	936.008	-2.2468	2.6556e-74	1.4935e-72	c47258_g1	2047.09	116.673	4.133	1.0985e-40	1.1182e-38	c41989_g1	12.7874	395.506	-4.9509	3.6465e-17	1.5835e-15
c42078_g1	6355.72	4501.48	0.49766	8.3733e-47	4.0902e-45	c46979_g1	2908.53	4255.68	-0.5491	2.1724e-39	9.138e-38	c44885_g1	1610.52	609.119	1.4027	1.6612e-61	7.9166e-60	c40119_g1	948.835	2305.92	-1.2811	8.0456e-74	4.5097e-72	c42894_g2	6606.96	925.806	2.8352	1.712e-40	1.7387e-38	c45628_g5	521.759	2402.89	-2.2033	3.719e-17	1.6134e-15
c47102_g2	5005.75	3389.31	0.56259	8.8853e-47	4.3367e-45	c37254_g1	9.7503	184.91	-4.2452	2.1762e-39	9.1475e-38	c36425_g1	493.559	56.6257	3.1237	1.8534e-61	8.8261e-60	c49458_g2	2573.67	4746.16	-0.88293	1.2672e-73	7.0911e-72	c44705_g1	1504.24	58.9605	4.6731	1.7834e-40	1.8091e-38	c40284_g2	106.562	931.708	-3.1282	3.8217e-17	1.6563e-15
c46255_g1	11965.8	9234.04	0.37388	1.1377e-46	5.5483e-45	c44876_g3	18.2393	246.187	-3.7546	2.7295e-39	1.1441e-37	c44869_g2	3468.88	1827.91	0.92427	2.64e-61	1.2545e-59	c43476_g3	26.8252	446.145	-4.0559	2.0521e-73	1.1455e-71	c43521_g1	9454	1549.35	2.6093	1.8435e-40	1.8679e-38	c50496_g1	391.62	1991.65	-2.3464	3.8596e-17	1.6719e-15
c47045_g1	12974.5	10116.5	0.35897	1.2864e-46	6.2681e-45	c39454_g1	43.7687	296.58	-2.7605	2.8668e-39	1.1999e-37	c48921_g6	1070.1	307.139	1.8008	2.6893e-61	1.2762e-59	c44544_g1	2436.32	4550.36	-0.90128	2.3301e-73	1.2995e-71	c39749_g1	1817.69	90.6603	4.3255	1.9695e-40	1.9933e-38	c49736_g1	202.93	1318.3	-2.6996	4.0066e-17	1.7339e-15
c45628_g5	1628.2	797.752	1.0293	1.417e-46	6.8987e-45	c35118_g1	7.22761	171.211	-4.5661	3.302e-39	1.3781e-37	c51317_g3	1592.23	599.173	1.41	6.6295e-61	3.1325e-59	c43462_g2	221.026	986.372	-2.1579	2.6738e-73	1.4887e-71	c43906_g1	7423.87	1103.43	2.7502	2.501e-40	2.5255e-38	c50829_g2	934.071	3652.6	-1.9673	4.0733e-17	1.7619e-15
c40338_g2	3820.29	2446.03	0.64324	1.7013e-46	8.2694e-45	c41939_g2	5.35816	162.455	-4.9222	3.8092e-39	1.5887e-37	c41956_g1	3173.38	1636.05	0.95581	1.6248e-60	7.6505e-59	c47785_g2	172.759	871.626	-2.3349	4.3186e-73	2.3946e-71	c51097_g1	1426.02	52.2885	4.7694	2.8008e-40	2.8217e-38	c46564_g1	219.435	1389.02	-2.6622	4.2603e-17	1.841e-15
c45968_g1	6515.61	4637.3	0.49061	2.139e-46	1.0388e-44	c28546_g1	24.4383	239.033	-3.29	4.1505e-39	1.7273e-37	c47878_g1	8306.86	5409.92	0.6187	1.6977e-60	7.9879e-59	c42438_g6	12.631	378.642	-4.9058	5.7965e-73	3.2034e-71	c36882_g1	2091.5	124.287	4.0728	3.4943e-40	3.5164e-38	c41966_g1	29.379	512.522	-4.1248	4.4325e-17	1.9126e-15
c45396_g1	11475.3	8822.08	0.37935	2.2195e-46	1.077e-44	c40376_g1	250.579	707.692	-1.4979	8.7741e-39	3.6413e-37	c23558_g1	353.998	19.8667	4.1553	2.2977e-60	1.0801e-58	c46178_g5	239.928	1024.18	-2.0938	9.5562e-73	5.2724e-71	c49555_g1	5860.99	784.75	2.9008	5.1952e-40	5.1984e-38	c48197_g1	1075.98	4027.71	-1.9043	4.6554e-17	2.0078e-15
c48980_g3	1227.52	528.612	1.2155	2.2741e-46	1.1026e-44	c38058_g2	7.4604	171.276	-4.5209	1.0946e-38	4.5297e-37	c51211_g1	348.614	19.5941	4.1531	2.2988e-60	1.0801e-58	c46141_g2	523.143	1572.93	-1.5882	1.1492e-72	6.3314e-71	c50733_g2	3146.86	274.322	3.52	5.6068e-40	5.6039e-38	c47040_g2	16.2372	422.821	-4.7027	5.1124e-17	2.1995e-15
c38123_g1	4583.1	3054.78	0.58526	2.7601e-46	1.336e-44	c60588_g1	19.9211	220.608	-3.4691	1.2181e-38	5.0339e-37	c48872_g4	16248.4	11593.7	0.48696	2.6246e-60	1.2323e-58	c47716_g4	1775.55	3565.81	-1.006	1.1495e-72	6.3314e-71	c39591_g1	15384.9	2976.46	2.3698	5.9917e-40	5.9818e-38	c39917_g3	836.786	3356.15	-2.0039	5.6692e-17	2.4355e-15
c39729_g1	3108.14	1892.75	0.71556	4.8436e-46	2.3349e-44	c41566_g1	271.341	739.965	-1.4473	1.4105e-38	5.8246e-37	c48609_g2	573.915	87.3626	2.7158	3.0751e-60	1.4428e-58	c47730_g1	2903.95	6074.11	-1.0647	1.5764e-72	8.6685e-71	c35760_g1	297795	50221.2	2.5679	6.3789e-40	6.3539e-38	c39203_g1	300.198	1676.61	-2.4816	5.6971e-17	2.4463e-15
c45760_g1	21935.9	17936.5	0.2904	6.147e-46	2.9511e-44	c40771_g1	35.6376	274.603	-2.9459	1.4592e-38	6.0216e-37	c43635_g1	587.567	93.0919	2.658	3.0978e-60	1.4524e-58	c40582_g1	542.414	1605.01	-1.5651	2.2213e-72	1.2185e-70	c49062_g2	3023.64	257.758	3.5522	6.6899e-40	6.6487e-38	c43504_g1	47.4753	629.719	-3.7295	6.3093e-17	2.7026e-15
c35215_g1	659.273	189.309	1.8001	6.1955e-46	2.972e-44	c49781_g2	3881.24	5424.88	-0.48307	2.4496e-38	1.0067e-36	c47525_g1	955.704	254.591	1.9084	5.1745e-60	2.4177e-58	c38657_g1	143.258	797.434	-2.4767	3.3099e-72	1.8142e-70	c36972_g1	902.608	13.8376	6.0274	7.356e-40	7.3025e-38	c49721_g2	2107.89	6690.34	-1.6663	6.5989e-17	2.8211e-15
c51201_g1	9933.19	7512.73	0.40292	7.8765e-46	3.7692e-44	c36769_g2	441.155	1007.87	-1.1919	3.2202e-38	1.3196e-36	c32905_g1	222.957	0	0	5.2496e-60	2.4511e-58	c40815_g1	665.091	1816.2	-1.4493	3.7308e-72	2.0432e-70	c49795_g2	13711.6	2565.31	2.4182	7.7064e-40	7.6417e-38	c49553_g1	409.742	2029.77	-2.3085	6.6211e-17	2.8292e-15
c39312_g1	2548.97	1469.94	0.79416	8.0348e-46	3.8418e-44	c25019_g1	27.3989	242.977	-3.1486	3.3069e-38	1.3532e-36	c27730_g1	473.484	14.5061	5.0286	6.2796e-60	2.9258e-58	c43796_g1	192.352	912.748	-2.2465	7.7057e-72	4.2132e-70	c48311_g1	6677.73	958.281	2.8008	8.153e-40	8.0755e-38	c44848_g2	35.6302	555.073	-3.9615	7.1052e-17	3.0302e-15
c24723_g1	1633.86	735.498	1.1515	2.9053e-45	1.3791e-43	c48169_g2	38.4731	277.485	-2.8505	3.6672e-38	1.4996e-36	c40706_g1	1294.49	435.371	1.5721	6.9233e-60	3.2235e-58	c40491_g1	14.2311	380.258	-4.7399	8.1838e-72	4.4673e-70	c47530_g2	4876.16	574.598	3.0851	8.6577e-40	8.5658e-38	c49480_g1	165.095	1163.58	-2.8172	7.1443e-17	3.0454e-15
c47465_g1	1279.68	499.893	1.3561	2.9709e-45	1.4091e-43	c49721_g2	9355.08	12813.5	-0.45384	3.8109e-38	1.5573e-36	c36198_g1	1667.44	651.973	1.3548	8.1587e-60	3.7908e-58	c41538_g3	3058.52	5406.41	-0.82184	8.5565e-72	4.6669e-70	c43735_g1	4886.44	578.037	3.0796	8.8404e-40	8.7367e-38	c42281_g1	282.759	1609.86	-2.5093	7.1964e-17	3.0662e-15
c45862_g1	3017.65	1830.18	0.72144	3.1922e-45	1.5128e-43	c37731_g1	3094.14	4557.73	-0.55878	4.3073e-38	1.759e-36	c35801_g2	498.824	62.0823	3.0063	8.2227e-60	3.8179e-58	c47782_g1	1687.61	3429.62	-1.0231	1.0602e-71	5.7731e-70	c43213_g1	2111.31	130.598	4.0149	1.1419e-39	1.1235e-37	c43754_g1	1713.64	5643.46	-1.7195	7.6446e-17	3.2555e-15
c38755_g1	12281.2	9211.79	0.4149	3.2675e-45	1.5472e-43	c24810_g1	5.7786	159.702	-4.7885	8.7385e-38	3.5537e-36	c41817_g1	5082.13	2944.71	0.78731	8.2301e-60	3.8187e-58	c44021_g1	1784.29	3564.42	-0.99832	1.6756e-71	9.1091e-70	c41998_g1	6313.34	889.399	2.8275	1.1715e-39	1.1513e-37	c44018_g1	182.69	1220.7	-2.7402	7.7797e-17	3.3115e-15
c49321_g1	5211.44	3581.44	0.54114	3.8722e-45	1.8321e-43	c36948_g1	211.515	631.721	-1.5785	1.0236e-37	4.16e-36	c35693_g1	17976.3	12966.6	0.4713	1.3181e-59	6.099e-58	c46703_g1	1136.34	2583.87	-1.1851	2.4052e-71	1.3044e-69	c42516_g7	1714.01	83.6075	4.3576	1.2803e-39	1.2554e-37	c42078_g1	2554.04	7760.61	-1.6034	7.914e-17	3.367e-15
c46541_g2	1267.84	561.449	1.1751	3.9691e-45	1.8764e-43	c32472_g1	40.8881	280.649	-2.779	1.259e-37	5.1129e-36	c45229_g1	6762.12	4254.55	0.66847	1.349e-59	6.2373e-58	c50553_g2	236.645	1007.04	-2.0893	2.4731e-71	1.3401e-69	c41376_g1	64005.2	14237.5	2.1685	1.3786e-39	1.3488e-37	c48678_g1	61.6891	695.987	-3.496	8.0596e-17	3.4257e-15
c45088_g3	4924.63	3355.24	0.5536	4.6625e-45	2.1972e-43	c43146_g1	110.061	494.45	-2.1675	1.2665e-37	5.1397e-36	c50938_g1	6154.7	3810.16	0.69184	2.4792e-59	1.1424e-57	c49549_g1	204.247	936.264	-2.1966	2.579e-71	1.3964e-69	c50775_g1	6532.51	932.147	2.809	1.4123e-39	1.3802e-37	c43471_g1	575.002	2543.41	-2.1451	8.117e-17	3.4484e-15
c45159_g2	3074.63	1818.6	0.75758	5.9425e-45	2.7981e-43	c42050_g1	655.051	1317.63	-1.0083	1.3077e-37	5.3035e-36	c44704_g1	805.48	186.593	2.11	2.4979e-59	1.1502e-57	c46061_g2	1664.34	3385.1	-1.0242	2.8962e-71	1.5669e-69	c41701_g1	3943.91	413.925	3.2522	1.9123e-39	1.8628e-37	c40866_g2	2265.47	7036.29	-1.635	8.3691e-17	3.5538e-15
c35449_g1	8012.98	5925.56	0.43539	6.0347e-45	2.8393e-43	c43088_g1	145.876	509.517	-1.8044	1.4017e-37	5.6768e-36	c41222_g2	1574.58	604.201	1.3819	4.413e-59	2.0237e-57	c39051_g1	164.143	839.862	-2.3552	5.0666e-71	2.7322e-69	c44085_g1	2076.85	128.257	4.0173	2.4359e-39	2.3701e-37	c41334_g1	919.994	3550.16	-1.9482	9.1054e-17	3.8646e-15
c38276_g1	511.329	119.191	2.101	7.0556e-45	3.3169e-43	c42492_g2	40.0923	277.267	-2.7899	1.6082e-37	6.4996e-36	c40176_g3	5698.58	2055.54	1.4711	4.4775e-59	2.0519e-57	c49180_g1	307.769	1150.02	-1.9017	5.6192e-71	3.0253e-69	c39441_g1	2325.32	160.439	3.8573	2.8571e-39	2.7769e-37	c40245_g2	0	225.585	0	9.3338e-17	3.9577e-15
c46862_g1	1451.35	689.332	1.0741	1.1734e-44	5.4945e-43	c48988_g2	548.478	1157.45	-1.0774	2.7504e-37	1.1101e-35	c44375_g1	1275.55	432.124	1.5616	1.3158e-58	5.9969e-57	c50589_g1	148.555	800.631	-2.4301	7.5988e-71	4.0878e-69	c40401_g1	4039.2	435.338	3.2139	3.8051e-39	3.6942e-37	c40679_g1	69.825	737.568	-3.401	9.4288e-17	3.9961e-15
c50295_g1	53599.3	46115.7	0.21696	1.2992e-44	6.0738e-43	c48902_g1	2781.66	4060.74	-0.5458	2.7949e-37	1.1272e-35	c37515_g1	1535.87	583.566	1.3961	1.3412e-58	6.1086e-57	c47056_g2	3395.67	6817.92	-1.0056	8.5241e-71	4.5819e-69	c39859_g1	15180.8	2992.63	2.3428	4.7229e-39	4.5752e-37	c49256_g2	63.8075	709.505	-3.475	1.029e-16	4.3527e-15
c37856_g1	2874.01	1528.05	0.91137	1.3296e-44	6.2106e-43	c44207_g1	1351.6	2264.44	-0.74449	2.8039e-37	1.1301e-35	c44817_g2	9872.89	6660.08	0.56793	1.6107e-58	7.3257e-57	c44848_g1	1300.24	2820.57	-1.1172	1.6283e-70	8.7386e-69	c44511_g1	6127.35	871.339	2.814	6.2363e-39	6.0148e-37	c50157_g3	27.2953	484.952	-4.1511	1.0934e-16	4.6164e-15
c36659_g1	9562.91	7233.65	0.40273	1.4798e-44	6.9071e-43	c48601_g2	103.549	424.592	-2.0358	2.8488e-37	1.1474e-35	c41917_g1	27603	19062.9	0.53406	1.7038e-58	7.744e-57	c34975_g4	94.9874	661.7	-2.8004	1.7192e-70	9.2191e-69	c45669_g1	2743.39	224.634	3.6103	7.6344e-39	7.3472e-37	c46229_g1	10.7384	369.28	-5.1039	1.1578e-16	4.8836e-15
c51287_g4	11124.4	8575.39	0.37545	1.6712e-44	7.788e-43	c37952_g1	90.498	396.741	-2.1322	4.5327e-37	1.8219e-35	c49944_g1	445.509	39.1982	3.5066	3.4966e-58	1.5839e-56	c42450_g1	56.3128	542.517	-3.2681	2.3734e-70	1.2696e-68	c31004_g1	1081.73	27.1684	5.3153	7.6446e-39	7.349e-37	c42994_g2	1705.98	5560.09	-1.7045	1.1598e-16	4.8896e-15
c31146_g1	3624.58	2121.47	0.77275	1.7246e-44	8.0304e-43	c47142_g1	208.169	615.506	-1.564	4.8204e-37	1.9362e-35	c48311_g2	2194.33	999.649	1.1343	3.5072e-58	1.5876e-56	c41961_g2	354.076	1236.84	-1.8045	2.3981e-70	1.2818e-68	c49304_g1	9450.26	1620.75	2.5437	8.0222e-39	7.7035e-37	c42127_g1	458.817	2167.64	-2.2401	1.3792e-16	5.7894e-15
c43658_g1	1436.61	683.308	1.0721	1.7379e-44	8.0861e-43	c39367_g1	2535.99	3753.34	-0.56563	4.9209e-37	1.9752e-35	c43906_g1	1414.04	517.154	1.4512	6.4453e-58	2.9058e-56	c41966_g1	656.934	1782.25	-1.4399	3.544e-70	1.8913e-68	c49926_g2	533.164	0.414616	10.329	9.8e-39	9.4005e-37	c45665_g1	2453.41	7448.42	-1.6021	1.4043e-16	5.8893e-15
c40161_g4	2746.27	1635.32	0.7479	2.4484e-44	1.1383e-42	c37125_g1	462.821	1039.95	-1.168	4.9916e-37	2.0022e-35	c35410_g1	2776.73	1391.16	0.9971	6.6563e-58	2.9989e-56	c48209_g3	342.011	1214.55	-1.8283	4.4097e-70	2.3477e-68	c43849_g1	48002.6	11010.2	2.1243	1.0067e-38	9.6464e-37	c46286_g1	451.554	2137.92	-2.2432	1.4347e-16	6.014e-15
c48844_g1	10847.8	8353.08	0.37703	2.5846e-44	1.2007e-42	c42473_g2	1412.7	2334.99	-0.72496	6.2614e-37	2.5065e-35	c43729_g1	3072.63	1593.49	0.94728	8.3372e-58	3.7511e-56	c46651_g2	191.501	894.899	-2.2244	4.8392e-70	2.5743e-68	c44216_g1	3156.34	292.633	3.4311	1.1067e-38	1.0593e-36	c43094_g1	4752.11	12948.9	-1.4462	1.5534e-16	6.5022e-15
c51016_g2	955.202	367.306	1.3788	3.2984e-44	1.5286e-42	c48014_g2	108.459	429.75	-1.9863	7.0022e-37	2.8011e-35	c41414_g1	7606.58	4322.96	0.81523	8.3702e-58	3.7609e-56	c43188_g2	143.263	961.61	-2.7468	1.1723e-69	6.2213e-68	c34207_g1	552.159	0.799931	9.431	1.158e-38	1.1072e-36	c42895_g1	759.585	3058.03	-2.0093	1.6075e-16	6.7193e-15
c49363_g1	1464.11	703.898	1.0566	3.3833e-44	1.5667e-42	c47334_g1	411.546	950.886	-1.2082	7.7189e-37	3.0836e-35	c43473_g1	5383.9	3265.72	0.72125	8.5076e-58	3.8201e-56	c45741_g1	508.025	2314.24	-2.1876	2.0763e-69	1.1001e-67	c39772_g1	4298.95	488.298	3.1382	1.2661e-38	1.2092e-36	c39006_g1	28.9553	492.03	-4.0868	1.7467e-16	7.2943e-15
c36557_g1	419.99	81.239	2.3701	3.4297e-44	1.5869e-42	c41780_g1	1716.52	2721.5	-0.66492	9.3861e-37	3.7445e-35	c50674_g1	2700.51	1339.3	1.0118	1.6949e-57	7.59e-56	c48726_g1	2360.28	4374.13	-0.89004	2.1058e-69	1.1149e-67	c37362_g1	926.055	17.3011	5.7422	1.3782e-38	1.3135e-36	c25740_g2	5508.67	14695.4	-1.4156	1.8712e-16	7.8028e-15
c44904_g1	1162.91	502.45	1.2107	3.7044e-44	1.7127e-42	c43169_g2	14.5629	193.623	-3.7329	1.0987e-36	4.3773e-35	c42895_g1	3919.07	2195.65	0.83586	2.7508e-57	1.2294e-55	c41387_g1	1715.57	3429.55	-0.99933	2.2576e-69	1.1942e-67	c37276_g2	815.516	10.9016	6.2251	1.3929e-38	1.3261e-36	c46176_g1	183.805	1215.85	-2.7257	1.8786e-16	7.8191e-15
c51046_g2	9551.75	7236.79	0.40042	5.8161e-44	2.6869e-42	c47743_g5	16.9154	202.662	-3.5827	1.2088e-36	4.8125e-35	c44566_g1	3418.51	1465.99	1.2215	3.2233e-57	1.4386e-55	c47189_g4	211.264	936.915	-2.1489	2.2591e-69	1.1942e-67	c47853_g1	7143.29	1099.58	2.6996	1.3975e-38	1.3289e-36	c49058_g1	21.2174	449.692	-4.4056	2.0987e-16	8.7188e-15
c36446_g1	11522	7431.04	0.63275	6.9262e-44	3.1947e-42	c47149_g1	400.177	926.759	-1.2116	1.2806e-36	5.0812e-35	c47288_g1	5490.33	2994.79	0.87444	3.8178e-57	1.7028e-55	c39576_g1	75.7949	628.837	-3.0525	2.6166e-69	1.382e-67	c41154_g1	3870.15	415.131	3.2208	1.6717e-38	1.588e-36	c48478_g1	3643.15	10312.2	-1.5011	2.1014e-16	8.7255e-15
c42211_g1	1472.42	708.861	1.0546	7.5892e-44	3.4923e-42	c36684_g1	1458.53	2386.95	-0.71066	2.1862e-36	8.657e-35	c50969_g1	21808.7	15020.2	0.538	4.4904e-57	2.0015e-55	c42699_g1	11021.7	19223.6	-0.80253	7.3228e-69	3.8525e-67	c40647_g1	2303.29	164.551	3.8071	1.6912e-38	1.6048e-36	c47648_g1	117.092	928.972	-2.988	2.1672e-16	8.9825e-15
c47075_g7	1553.45	766.604	1.0189	9.4409e-44	4.3376e-42	c48361_g6	461.031	1023.56	-1.1507	2.2047e-36	8.7243e-35	c38729_g1	1329.45	469.618	1.5013	5.1833e-57	2.3072e-55	c34095_g1	18.8246	390.876	-4.376	7.512e-69	3.9489e-67	c30475_g1	3263.89	312.564	3.3844	1.7243e-38	1.6344e-36	c39260_g1	42.7198	576.203	-3.7536	2.2545e-16	9.3351e-15
c46958_g3	2195.22	1233.6	0.83149	1.1168e-43	5.1272e-42	c46099_g3	114.829	442.627	-1.9466	2.5525e-36	1.0094e-34	c42260_g2	734.964	142.19	2.3698	5.5772e-57	2.4809e-55	c49335_g1	4469.52	7268.69	-0.70157	7.7759e-69	4.0841e-67	c48431_g1	1113.6	30.8413	5.1742	2.3011e-38	2.1741e-36	c44418_g1	157.124	1104.91	-2.814	2.3783e-16	9.8382e-15
c50724_g1	442.694	91.0568	2.2815	1.2488e-43	5.7289e-42	c45468_g1	4.51726	146.935	-5.0236	2.9268e-36	1.1543e-34	c40807_g1	954.757	255.129	1.9039	6.6262e-57	2.9456e-55	c50840_g4	1774.46	3503.5	-0.98142	8.206e-69	4.3036e-67	c35753_g1	5093.58	672.136	2.9219	2.6102e-38	2.4636e-36	c50577_g2	14.5772	393.244	-4.7536	2.4659e-16	1.0196e-14
c33389_g1	1002.84	402.94	1.3155	1.3424e-43	6.1531e-42	c46774_g1	274.694	724.228	-1.3986	3.1525e-36	1.2425e-34	c25063_g1	222.58	0.903946	7.9439	8.568e-57	3.8063e-55	c40321_g1	1969.32	3791.67	-0.94514	8.4662e-69	4.4366e-67	c44304_g1	6199.33	900.531	2.7833	2.6787e-38	2.5256e-36	c37312_g1	4969.43	13375.3	-1.4284	2.5581e-16	1.0572e-14
c36464_g1	2371.62	1366.38	0.79552	2.1191e-43	9.6832e-42	c47300_g1	1974.83	3039.93	-0.62231	3.1675e-36	1.2475e-34	c47991_g1	10295.4	7030.58	0.55029	8.8773e-57	3.941e-55	c43890_g1	965.728	2273.12	-1.235	1.055e-68	5.5157e-67	c49269_g2	909.758	16.8279	5.7566	3.154e-38	2.9673e-36	c47463_g1	58.179	665.849	-3.5166	2.6579e-16	1.0974e-14
c49471_g1	1868.64	995.189	0.90894	2.5907e-43	1.182e-41	c43351_g1	11.2619	178.451	-3.986	3.2358e-36	1.2736e-34	c49163_g2	2001.27	882.41	1.1814	1.0696e-56	4.7421e-55	c33341_g1	602.621	1669.97	-1.4705	2.8642e-68	1.4916e-66	c39097_g1	696.746	5.45302	6.9974	3.2258e-38	3.0316e-36	c50938_g1	1431.85	4802.55	-1.7459	2.7488e-16	1.1329e-14
c18092_g1	703.066	221.887	1.6638	3.2896e-43	1.4997e-41	c40756_g1	6234.1	8149.9	-0.3866	3.5107e-36	1.38e-34	c37539_g1	5664.47	2504.66	1.1773	1.1113e-56	4.9237e-55	c37560_g1	242.48	991.7	-2.032	5.0109e-68	2.6034e-66	c45454_g1	5371.89	730.92	2.8776	5.6776e-38	5.3189e-36	c51128_g1	107.729	893.972	-3.0528	2.7598e-16	1.1369e-14
c50287_g1	2484.44	836.047	1.5713	3.8939e-43	1.7711e-41	c44825_g2	17.2107	202.597	-3.5572	3.9238e-36	1.5392e-34	c45684_g2	1687.84	688.503	1.2936	1.2399e-56	5.4901e-55	c39424_g1	7751.22	12364.6	-0.67372	5.115e-68	2.6554e-66	c32466_g1	983.119	22.0714	5.4771	5.9378e-38	5.5567e-36	c50026_g2	346.358	1770.28	-2.3536	2.9072e-16	1.1964e-14
c50938_g1	3558.44	2285.29	0.63887	3.9442e-43	1.7925e-41	c33167_g1	484.896	1564.72	-1.6902	4.2403e-36	1.6623e-34	c44622_g1	5753.57	3559.25	0.69288	1.3885e-56	6.1438e-55	c38340_g1	101.383	661.707	-2.7064	9.2529e-68	4.7924e-66	c48933_g2	4175.84	479.65	3.122	6.1965e-38	5.7865e-36	c47336_g1	762.932	3062.03	-2.0049	3.0271e-16	1.2447e-14
c44883_g1	5268.57	3673.99	0.52006	4.339e-43	1.969e-41	c32004_g1	18.6597	207.127	-3.4725	4.5676e-36	1.7882e-34	c50841_g1	230.824	1.87102	6.9468	1.9515e-56	8.612e-55	c38775_g1	405.791	1314.25	-1.6954	1.2452e-67	6.4444e-66	c46872_g1	13748.8	2707.8	2.3441	6.2925e-38	5.8699e-36	c31452_g1	172.972	1162.05	-2.7481	3.1876e-16	1.31e-14
c44646_g5	7116.2	5192.5	0.45468	5.8346e-43	2.6435e-41	c44057_g3	55.4059	310.431	-2.4862	5.3094e-36	2.0773e-34	c37505_g1	2330.53	1104.88	1.0768	2.1394e-56	9.435e-55	c36543_g2	3162.08	5621.84	-0.83017	1.446e-67	7.4777e-66	c43346_g3	11721.4	2218.02	2.4018	7.5899e-38	7.0652e-36	c42004_g2	41.7171	575.608	-3.7864	3.3317e-16	1.3654e-14
c43473_g1	3050.26	1884.73	0.69457	6.0814e-43	2.7532e-41	c39968_g1	9825.98	12259.1	-0.31918	7.241e-36	2.8311e-34	c44101_g1	8684.28	5790.61	0.58469	3.462e-56	1.5178e-54	c37263_g1	462.071	1415.52	-1.6151	1.6903e-67	8.721e-66	c49410_g1	5612.85	792.54	2.8242	9.7649e-38	9.0612e-36	c42511_g1	949.746	3567.74	-1.9094	3.3336e-16	1.3656e-14
c40174_g1	438.167	89.9076	2.285	7.3283e-43	3.3101e-41	c37401_g1	36.4334	260.839	-2.8398	7.2625e-36	2.8376e-34	c40327_g2	1689.75	691.982	1.288	3.6149e-56	1.5838e-54	c38013_g2	2445.95	4454.25	-0.86478	2.0587e-67	1.0597e-65	c97753_g1	492.061	0	0	1.4038e-37	1.3013e-35	c50795_g2	1170.75	4174.65	-1.8342	3.3808e-16	1.3836e-14
c42481_g1	3064.99	1774.82	0.78821	1.389e-42	6.2548e-41	c49442_g1	2262.3	3397.09	-0.58651	8.7182e-36	3.4041e-34	c48925_g1	12662	8902.59	0.50821	4.0331e-56	1.7658e-54	c41329_g1	1093.63	2463.67	-1.1717	2.4449e-67	1.2575e-65	c45805_g1	25355.2	5753.72	2.1397	1.6538e-37	1.5314e-35	c37439_g2	18.0616	422.226	-4.547	3.6675e-16	1.4982e-14
c34975_g4	618.096	179.079	1.7872	1.4169e-42	6.3753e-41	c50308_g1	1963.8	3014.96	-0.61849	9.0294e-36	3.5233e-34	c44089_g2	359.603	7.73661	5.5386	5.9293e-56	2.591e-54	c47401_g1	9979.7	14606.2	-0.54951	3.9894e-67	2.0488e-65	c44214_g1	1266.78	46.5469	4.7663	1.6712e-37	1.5459e-35	c42052_g3	26.9409	475.411	-4.1413	3.8562e-16	1.5738e-14
c48166_g1	6946.2	5062.47	0.45638	1.7324e-42	7.783e-41	c47163_g1	775.818	1468.92	-0.92097	1.0834e-35	4.2246e-34	c34867_g1	9064.25	6099.37	0.57153	6.0169e-56	2.6275e-54	c15197_g1	37.5251	461.725	-3.6211	4.4173e-67	2.2668e-65	c43221_g4	794.351	11.1697	6.1521	1.8088e-37	1.6714e-35	c27643_g2	227.77	1364.93	-2.5832	4.1599e-16	1.6946e-14
c48847_g1	2409.14	1395.94	0.78729	1.9311e-42	8.669e-41	c42270_g1	770.613	1461.85	-0.92372	1.1641e-35	4.5362e-34	c33483_g1	213.351	0.515103	8.6942	7.6847e-56	3.3515e-54	c49616_g1	2305.79	4248.28	-0.88162	5.6779e-67	2.9115e-65	c41732_g2	4594.83	571.507	3.0072	1.8606e-37	1.7175e-35	c40089_g2	58.663	654.528	-3.4799	4.3811e-16	1.7839e-14
c43372_g1	5447.53	3821.79	0.51135	2.11e-42	9.4579e-41	c48673_g1	85.7028	375.911	-2.133	1.5118e-35	5.8796e-34	c43164_g1	2694.37	695.262	1.9543	8.0808e-56	3.5196e-54	c43396_g2	1440.55	2989.89	-1.0535	6.5293e-67	3.3455e-65	c34677_g1	1907.57	118.574	4.0079	1.9828e-37	1.8284e-35	c41971_g3	212.77	1305.93	-2.6177	4.8675e-16	1.981e-14
c44365_g1	1943.6	1060.11	0.87452	2.1197e-42	9.4942e-41	c44452_g1	434.856	973.343	-1.1624	1.697e-35	6.5953e-34	c40390_g1	3673.18	2043.71	0.84584	8.1813e-56	3.5588e-54	c60166_g1	120.7	806.363	-2.74	8.1769e-67	4.1864e-65	c47433_g1	10014.3	1814.35	2.4645	2.0593e-37	1.8969e-35	c37856_g2	17.7329	406.976	-4.5204	6.8665e-16	2.7907e-14
c45411_g2	642.983	194.599	1.7243	2.3327e-42	1.0432e-40	c44215_g1	150.734	505.702	-1.7463	2.0159e-35	7.8243e-34	c51104_g2	5963.59	3729.61	0.67715	9.8491e-56	4.2759e-54	c46196_g1	5783.73	8966	-0.63246	1.1918e-66	6.0973e-65	c37595_g1	1745.25	98.0985	4.1531	2.0814e-37	1.9133e-35	c41697_g1	179.119	1164.51	-2.7007	7.1409e-16	2.8996e-14
c45665_g1	8263.2	6175.11	0.42024	3.0366e-42	1.357e-40	c43444_g1	28.7853	234.849	-3.0283	2.1778e-35	8.4474e-34	c46528_g3	1429.11	27.9922	5.674	1.33e-55	5.7626e-54	c43901_g1	458.411	1401.56	-1.6123	1.4118e-66	7.2169e-65	c50634_g2	2889.04	260.791	3.4696	2.1272e-37	1.9533e-35	c39268_g1	45.0629	574.803	-3.6731	7.1639e-16	2.9076e-14
c44335_g1	1189.37	470.674	1.3374	3.3135e-42	1.4762e-40	c33562_g1	828.746	1537.87	-0.89193	2.3151e-35	8.9738e-34	c39170_g3	898.821	244.9	1.8758	1.9504e-55	8.4346e-54	c44001_g1	4486.49	7241.42	-0.69068	1.8552e-66	9.4693e-65	c48375_g1	5095.19	688.964	2.8866	2.1546e-37	1.9764e-35	c42440_g1	4125.06	11212.3	-1.4426	7.3142e-16	2.9658e-14
c47306_g1	6282.48	4516.45	0.47614	3.3417e-42	1.4877e-40	c39324_g1	388.79	898.279	-1.2082	2.4594e-35	9.527e-34	c43899_g4	1400.58	401.806	1.8015	2.0642e-55	8.921e-54	c49797_g1	1443.59	2984.62	-1.0479	1.8916e-66	9.6479e-65	c46575_g1	3558.46	377.84	3.2354	2.1621e-37	1.9812e-35	c40247_g1	94.2932	818.523	-3.1178	7.4972e-16	3.0373e-14
c46244_g2	3462.4	2225.47	0.63767	4.9147e-42	2.1846e-40	c36278_g1	8.36385	163.04	-4.2849	2.7395e-35	1.0598e-33	c46309_g1	4619.31	1905.92	1.2772	2.2323e-55	9.6412e-54	c35839_g1	113.522	688.2	-2.5999	2.0535e-66	1.0466e-64	c48065_g2	1277.57	47.7908	4.7405	2.2202e-37	2.0324e-35	c48025_g1	645.415	2652.36	-2.039	7.7352e-16	3.1294e-14
c43154_g1	2319.25	1341.28	0.79005	5.3324e-42	2.3685e-40	c43237_g1	452.81	994.906	-1.1357	2.9802e-35	1.1514e-33	c46401_g1	1311.59	473.572	1.4697	4.9107e-55	2.1181e-53	c39935_g1	11675.9	16628.7	-0.51013	3.2766e-66	1.6661e-64	c46335_g2	691.283	6.37015	6.7618	2.6091e-37	2.3835e-35	c42004_g3	38.198	535.213	-3.8085	7.8223e-16	3.1631e-14
c42429_g1	2685.54	1622.23	0.72723	6.0125e-42	2.6686e-40	c44124_g2	3730.48	5168.21	-0.4703	4.185e-35	1.6116e-33	c47856_g1	4776.16	2856.39	0.74166	5.247e-55	2.2617e-53	c47649_g1	931.564	2189.78	-1.2331	5.6867e-66	2.8872e-64	c42963_g1	6258.23	942.776	2.7308	2.6312e-37	2.4012e-35	c49386_g1	222.487	1315.56	-2.5639	7.9204e-16	3.2014e-14
c49852_g1	1449.66	710.489	1.0288	6.2509e-42	2.7702e-40	c39859_g1	3292.56	4642.8	-0.49579	4.4687e-35	1.7197e-33	c42078_g1	9946	6805.5	0.54741	7.1649e-55	3.0805e-53	c41862_g1	603.523	1651.32	-1.4521	6.2226e-66	3.1568e-64	c46064_g1	20667	4561.38	2.1798	2.7802e-37	2.5345e-35	c50095_g1	1759.46	5563.77	-1.6609	8.8833e-16	3.5873e-14
c36255_g1	10621.2	8228.51	0.36825	7.5463e-42	3.3342e-40	c51202_g1	3407.28	4777.08	-0.48751	4.9247e-35	1.8939e-33	c45612_g5	210.036	0.451973	8.8602	7.6025e-55	3.2666e-53	c47716_g2	3583.82	6001.7	-0.74387	6.4133e-66	3.2511e-64	c39850_g2	907.068	18.2475	5.6354	2.8809e-37	2.6235e-35	c39935_g1	3233.3	9110.45	-1.4945	9.0069e-16	3.6322e-14
c38991_g1	2402.63	1405.39	0.77364	8.4727e-42	3.7351e-40	c48639_g1	132.637	465.71	-1.8119	5.103e-35	1.9612e-33	c50361_g1	6349.76	3558.09	0.8356	9.0439e-55	3.8784e-53	c36049_g1	31.6211	431.619	-3.7708	9.1703e-66	4.6417e-64	c48183_g2	4534.8	561.096	3.0147	3.0811e-37	2.803e-35	c48421_g1	273.387	1501.28	-2.4572	9.1172e-16	3.675e-14
c47956_g1	9458.57	7216.17	0.39039	9.4291e-42	4.1536e-40	c39762_g1	8.61407	162.022	-4.2333	8.1118e-35	3.1115e-33	c50726_g1	9495.32	6460.25	0.55563	9.4256e-55	4.0395e-53	c41777_g1	1310.08	2772.13	-1.0813	1.0075e-65	5.0918e-64	c63978_g1	507.624	0.385316	10.364	3.1165e-37	2.8323e-35	c45398_g1	1974.52	6077.02	-1.6219	9.5637e-16	3.8462e-14
c50668_g1	8417.41	6319.86	0.41348	1.2145e-41	5.346e-40	c45819_g1	9.7503	166.746	-4.0961	9.8548e-35	3.7751e-33	c49883_g1	4308.63	2514.13	0.77717	9.63e-55	4.1245e-53	c45197_g2	2668.07	4736.54	-0.82804	1.1503e-65	5.8093e-64	c42187_g3	5994.64	891.387	2.7495	4.0693e-37	3.6944e-35	c41397_g1	59.5797	655.928	-3.4606	9.612e-16	3.8638e-14
c41058_g1	4025.31	2675.81	0.58912	1.6951e-41	7.4447e-40	c47467_g1	4740.7	6351.29	-0.42195	1.1093e-34	4.244e-33	c17129_g1	376.717	32.9437	3.5154	1.2422e-54	5.3134e-53	c34079_g2	5532.55	8602.79	-0.63686	1.4552e-65	7.3379e-64	c32465_g2	801.726	11.7939	6.087	4.3507e-37	3.9458e-35	c36481_g1	7.41825	316.349	-5.4143	1.0519e-15	4.2189e-14
c49940_g1	1417.13	688.964	1.0405	1.9513e-41	8.5635e-40	c40194_g1	153.347	505.202	-1.7201	1.1318e-34	4.3274e-33	c42952_g1	1333.24	486.709	1.4538	1.69e-54	7.2245e-53	c37040_g1	5389.67	8410.49	-0.64199	1.9842e-65	9.9978e-64	c33180_g1	566.694	2.04378	8.1152	4.6869e-37	4.2464e-35	c51013_g1	41.9418	556.166	-3.7291	1.0585e-15	4.2434e-14
c37330_g1	800.267	289.189	1.4685	2.2074e-41	9.673e-40	c34423_g1	23.8476	217.358	-3.1882	1.165e-34	4.4514e-33	c43428_g2	2722.3	1304.77	1.061	2.4904e-54	1.0632e-52	c46881_g2	8601.67	12612.9	-0.55221	2.0298e-65	1.022e-63	c40406_g1	11865.4	2300.63	2.3667	5.1988e-37	4.7053e-35	c28759_g1	8.65463	327.787	-5.2431	1.0919e-15	4.3734e-14
c47634_g1	2583.39	1537.65	0.74854	2.496e-41	1.093e-39	c32170_g1	16.7903	193.992	-3.5303	1.4519e-34	5.533e-33	c39674_g3	1933.59	736.531	1.3925	2.5548e-54	1.09e-52	c49429_g1	1069.82	2399.27	-1.1652	2.1055e-65	1.0593e-63	c42169_g1	21636.1	4840.28	2.1603	5.3231e-37	4.8128e-35	c37335_g1	97.5093	818.122	-3.0687	1.1153e-15	4.4631e-14
c40967_g3	3763.23	2470.72	0.60704	2.5208e-41	1.103e-39	c36373_g1	691.293	1333.97	-0.94836	1.709e-34	6.5043e-33	c47226_g6	482.45	67.6222	2.8348	3.6405e-54	1.5493e-52	c46762_g2	805.894	1977.43	-1.295	2.1777e-65	1.0948e-63	c42083_g2	725.243	7.91141	6.5184	5.598e-37	5.0562e-35	c45378_g1	484.936	2155.31	-2.152	1.2092e-15	4.8343e-14
c32560_g1	1074.73	458.817	1.228	2.547e-41	1.1136e-39	c48348_g2	120.097	440.46	-1.8748	1.833e-34	6.9673e-33	c50448_g1	1588.94	642.283	1.3068	3.7167e-54	1.5807e-52	c44864_g2	609.431	1655	-1.4413	2.2933e-65	1.1521e-63	c46957_g1	14241.5	2911.71	2.2902	5.8797e-37	5.3052e-35	c29287_g1	11.5511	353.202	-4.9344	1.2432e-15	4.9659e-14
c49499_g1	7999.04	5983.58	0.41882	2.998e-41	1.3099e-39	c45811_g1	1804.68	2906.39	-0.68748	1.9414e-34	7.3744e-33	c39570_g1	34336.2	25329	0.43894	3.9359e-54	1.6729e-52	c48612_g1	1721.76	3374.79	-0.97091	2.5987e-65	1.3045e-63	c45933_g1	11100.7	2108.25	2.3965	6.1472e-37	5.5353e-35	c24511_g1	14.4475	377.903	-4.7091	1.2525e-15	5.0007e-14
c51233_g4	2550.02	1519.73	0.7467	3.3854e-41	1.4769e-39	c40980_g1	123.613	448.002	-1.8577	2.0928e-34	7.9395e-33	c36113_g2	3642.03	1665.76	1.1286	5.3199e-54	2.2582e-52	c49896_g2	90.4812	615.573	-2.7662	2.8243e-65	1.4156e-63	c48908_g3	1127.41	35.3772	4.9941	7.7388e-37	6.9471e-35	c50848_g2	3456.15	9589.59	-1.4723	1.3214e-15	5.2734e-14
c36435_g1	273.013	29.1961	3.2251	4.1027e-41	1.7859e-39	c30884_g1	738.627	1400.1	-0.92261	2.1527e-34	8.1612e-33	c50712_g1	569.244	99.8715	2.5109	5.9735e-54	2.534e-52	c40890_g1	5205.05	9660.49	-0.89218	5.3903e-65	2.6937e-63	c44860_g1	887.52	17.5399	5.6611	8.7303e-37	7.8292e-35	c47330_g1	113.098	887.02	-2.9714	1.3223e-15	5.2746e-14
c50007_g2	3878.47	2549.79	0.60511	5.7447e-41	2.4969e-39	c39016_g1	536.296	1116.53	-1.0579	2.2173e-34	8.4008e-33	c34208_g1	233.33	3.29007	6.1481	6.7593e-54	2.8638e-52	c43200_g2	492	1448.9	-1.5582	6.1567e-65	3.0721e-63	c43006_g6	1763.97	103.522	4.0908	9.4484e-37	8.456e-35	c51122_g1	7167.59	18064.8	-1.3336	1.3473e-15	5.3717e-14
c40257_g1	22775.2	18915.7	0.26788	7.0181e-41	3.0459e-39	c35818_g1	192.946	575.822	-1.5774	2.7299e-34	1.0336e-32	c35753_g1	861.379	232.139	1.8917	8.5685e-54	3.628e-52	c39594_g1	1617.57	3216.07	-0.99147	7.5379e-65	3.7557e-63	c33468_g1	624.811	3.99966	7.2874	9.4797e-37	8.4754e-35	c41996_g1	144.985	1015.16	-2.8077	1.3766e-15	5.4838e-14
c34044_g1	364.317	63.3125	2.5246	7.3098e-41	3.1701e-39	c45192_g2	3418.46	5091.42	-0.57472	3.567e-34	1.348e-32	c50891_g3	310.146	17.3442	4.1604	1.2283e-53	5.1909e-52	c32945_g1	149.249	764.031	-2.3559	1.1291e-64	5.6171e-63	c45349_g5	11890.5	2318.35	2.3586	9.85e-37	8.7975e-35	c38462_g1	1395.14	4588.54	-1.7176	1.4249e-15	5.6683e-14
c41485_g4	6588.01	4793.2	0.45885	7.8521e-41	3.4028e-39	c42039_g2	11.5572	172.903	-3.9031	4.3648e-34	1.6463e-32	c36470_g1	3101.88	1659.68	0.90223	1.7689e-53	7.4707e-52	c43369_g1	2902.86	5041	-0.79624	1.1331e-64	5.6327e-63	c41607_g2	588.058	2.84371	7.692	1.0058e-36	8.9738e-35	c43964_g1	56.2852	620.463	-3.4625	1.4244e-15	5.6683e-14
c39920_g2	4768.35	3292.59	0.53427	8.3844e-41	3.6308e-39	c42333_g1	3186.31	4544.12	-0.51211	5.3088e-34	1.9985e-32	c50790_g3	5762.75	3612.18	0.67389	1.7853e-53	7.5355e-52	c37994_g1	334.438	1149.1	-1.7807	1.1635e-64	5.7798e-63	c69753_g1	495.857	0.385316	10.33	1.3022e-36	1.1607e-34	c44839_g4	28.0823	472.568	-4.0728	1.4292e-15	5.6829e-14
c34867_g1	5696.66	4056.38	0.48992	9.5154e-41	4.1175e-39	c46070_g2	9.68775	164.948	-4.0897	5.6216e-34	2.1135e-32	c48166_g1	10695.9	7437.1	0.52425	2.0497e-53	8.6348e-52	c30176_g1	223.407	924.573	-2.0491	2.2807e-64	1.1287e-62	c46315_g1	4963.99	661.883	2.9069	1.3457e-36	1.1982e-34	c9700_g1	0.553352	223.951	-8.6608	1.4312e-15	5.6882e-14
c45659_g1	7864.3	5890.07	0.41703	1.0049e-40	4.3423e-39	c29090_g1	225.077	627.342	-1.4788	6.4442e-34	2.4213e-32	c44818_g1	2357.08	1146.84	1.0393	2.1001e-53	8.8416e-52	c48232_g1	3283.58	5556.85	-0.759	2.4251e-64	1.1993e-62	c36092_g1	2684.15	239.456	3.4866	1.4659e-36	1.3039e-34	c43087_g1	34.9125	508.765	-3.8652	1.4987e-15	5.9459e-14
c50744_g2	330.816	51.2401	2.6907	1.0527e-40	4.5452e-39	c49867_g1	13340.6	16170.5	-0.27754	8.1286e-34	3.0425e-32	c37753_g1	1051.11	334.954	1.6499	2.2459e-53	9.4493e-52	c43681_g1	20.5075	376.905	-4.2	2.4763e-64	1.2237e-62	c49724_g2	67270	15907	2.0803	1.7527e-36	1.5576e-34	c36365_g2	30.0967	479.075	-3.9926	1.532e-15	6.0645e-14
c48638_g1	371.77	23.2141	4.0013	1.4431e-40	6.2173e-39	c46475_g4	1550.86	2460.79	-0.66605	1.2721e-33	4.7552e-32	c48812_g2	734.122	172.811	2.0868	3.663e-53	1.5383e-51	c40627_g1	74.5627	565.515	-2.923	2.6087e-64	1.2882e-62	c46469_g2	1379.28	60.5311	4.5101	1.8257e-36	1.6208e-34	c47300_g1	34.5838	500.175	-3.8543	1.582e-15	6.2595e-14
c18018_g1	180.53	6.02567	4.905	1.5382e-40	6.6172e-39	c35599_g1	0	103.953	0	1.4974e-33	5.587e-32	c48361_g6	1330.72	493.648	1.4306	3.8026e-53	1.5959e-51	c33989_g1	2264.4	5818.71	-1.3616	3.6982e-64	1.8222e-62	c40826_g3	1719.71	100.532	4.0964	2.4253e-36	2.1466e-34	c47929_g3	280.761	1495.66	-2.4134	1.666e-15	6.5859e-14
c30621_g1	225.328	15.9309	3.8221	1.6401e-40	7.0504e-39	c49785_g1	393.936	903.419	-1.1974	1.6715e-33	6.2285e-32	c47725_g1	1216.56	429.98	1.5005	5.3336e-53	2.237e-51	c38187_g1	1575.74	3144.95	-0.99701	4.7303e-64	2.3291e-62	c43905_g1	871.301	17.5985	5.6296	2.9121e-36	2.5749e-34	c47839_g2	1.23638	235.288	-7.5722	1.683e-15	6.6502e-14
c45843_g1	2792.05	1712.96	0.70483	2.0855e-40	8.9586e-39	c39981_g1	13.7394	176.088	-3.6799	1.8508e-33	6.8922e-32	c37819_g1	747.719	177.311	2.0762	6.0881e-53	2.5487e-51	c50483_g1	1421.26	2915.39	-1.0365	7.0331e-64	3.4552e-62	c45349_g2	9861.39	1847.61	2.4161	3.7261e-36	3.288e-34	c37634_g3	17.9923	397.311	-4.4648	1.6873e-15	6.6611e-14
c40310_g1	8394.93	6354.33	0.40178	2.1737e-40	9.3307e-39	c49138_g2	37.462	249.501	-2.7355	2.4917e-33	9.2672e-32	c48000_g1	684.067	151.094	2.1787	8.389e-53	3.5031e-51	c37815_g1	3062.38	7149.37	-1.2232	7.9766e-64	3.9159e-62	c36949_g2	5574.55	830.61	2.7466	5.3714e-36	4.7351e-34	c39611_g1	202.585	1233.27	-2.6059	1.8513e-15	7.2953e-14
c45866_g2	652.295	210.314	1.633	2.5283e-40	1.0837e-38	c46398_g2	2076.11	3120.02	-0.58767	2.5939e-33	9.6411e-32	c47702_g3	2835.09	1480.92	0.9369	8.4638e-53	3.5322e-51	c41962_g1	68.6587	544.987	-2.9887	8.8659e-64	4.3493e-62	c36766_g1	5173.25	743.435	2.7988	5.9898e-36	5.2697e-34	c34251_g1	71.3208	696.003	-3.2867	1.876e-15	7.3895e-14
c31010_g1	301.503	39.7083	2.9247	2.6707e-40	1.1439e-38	c40860_g1	327.866	792.898	-1.274	2.7271e-33	1.0124e-31	c44092_g1	5254.7	3245.24	0.69528	9.9108e-53	4.1232e-51	c44652_g1	297.556	1072.85	-1.8502	1.0726e-63	5.2538e-62	c48819_g1	1829.54	118.57	3.9477	9.4905e-36	8.3246e-34	c43410_g1	648.424	2633.95	-2.0222	1.9564e-15	7.696e-14
c34806_g1	870.84	336.743	1.3708	5.3518e-40	2.2855e-38	c37052_g1	0.483004	110.153	-7.8333	3.7153e-33	1.3783e-31	c45704_g1	5698.9	3585.13	0.66866	1.1154e-52	4.6345e-51	c41279_g1	25.5516	395.249	-3.9513	2.5758e-63	1.259e-61	c41249_g8	531.469	1.59986	8.3759	1.0173e-35	8.9141e-34	c39601_g1	303.379	1569.54	-2.3712	1.9759e-15	7.769e-14
c45460_g2	22474.1	18684.4	0.26643	6.1175e-40	2.6088e-38	c28756_g1	529.176	1091.32	-1.0443	3.8441e-33	1.425e-31	c46675_g1	320.404	21.0762	3.9262	1.2422e-52	5.1584e-51	c36601_g1	20.0523	372.701	-4.2162	2.6969e-63	1.3172e-61	c46204_g2	10110.5	1933.39	2.3867	1.1734e-35	1.0251e-33	c46198_g2	19.3583	404.213	-4.3841	1.9978e-15	7.8519e-14
c47936_g2	7054.85	5220.96	0.4343	6.5753e-40	2.802e-38	c47222_g3	747.919	1396.07	-0.90042	5.2725e-33	1.9462e-31	c49446_g8	195.106	0	0	1.2509e-52	5.1912e-51	c42346_g1	1562.04	3111.04	-0.99397	2.9021e-63	1.4164e-61	c46040_g1	5886.67	911.232	2.6916	1.1806e-35	1.0304e-33	c49120_g1	20354.8	49151.3	-1.2719	2.0021e-15	7.8651e-14
c41850_g1	7873.64	5920.16	0.41139	9.0038e-40	3.8313e-38	c46957_g1	4053.51	5487.76	-0.43705	5.6446e-33	2.0822e-31	c46270_g2	9514.02	6538.07	0.54119	1.9922e-52	8.2574e-51	c46539_g1	4899.91	7695.72	-0.6513	3.9542e-63	1.9256e-61	c37941_g1	897.186	20.2957	5.4662	1.3227e-35	1.1533e-33	c42298_g1	122.047	916.266	-2.9083	2.0544e-15	8.0671e-14
c48759_g1	14089.2	11305.1	0.31762	9.6544e-40	4.1052e-38	c50595_g5	1985.76	2997.14	-0.5939	7.309e-33	2.6878e-31	c43233_g1	7783.82	5187.52	0.58543	2.3046e-52	9.5401e-51	c35671_g1	37.3227	440.744	-3.5618	4.0157e-63	1.9542e-61	c46005_g1	11199.3	2217.61	2.3363	1.4101e-35	1.2283e-33	c49490_g1	827.88	3109.47	-1.9092	2.2543e-15	8.8441e-14
c48192_g2	1815.64	986.042	0.88076	1.1983e-39	5.0841e-38	c46017_g1	9.81286	274.473	-4.8058	1.4587e-32	5.3323e-31	c24874_g1	192.274	0	0	6.4765e-52	2.6678e-50	c41053_g1	767.026	1909.32	-1.3157	6.4263e-63	3.1204e-61	c42084_g1	1870.27	124.559	3.9083	1.5147e-35	1.3181e-33	c32622_g1	128.851	946.404	-2.8767	2.3106e-15	9.0588e-14
c42741_g1	5719.29	4097.84	0.48097	1.2145e-39	5.1495e-38	c40780_g1	1425.12	2283.53	-0.68018	2.0695e-32	7.5394e-31	c35379_g1	294.448	15.2838	4.2679	6.494e-52	2.6717e-50	c46383_g2	124.475	689.5	-2.4697	1.1174e-62	5.4177e-61	c39171_g1	3822.24	456.481	3.0658	1.674e-35	1.4542e-33	c38639_g1	302.87	1574.48	-2.3781	2.3111e-15	9.0588e-14
c46970_g2	6115.52	4439.36	0.46212	1.3123e-39	5.5601e-38	c97144_g1	8.00596	151.184	-4.2391	2.1729e-32	7.9113e-31	c49363_g1	2947.51	1567.85	0.91071	9.896e-52	4.0589e-50	c51055_g1	5568.05	8575.23	-0.623	1.3571e-62	6.5753e-61	c50827_g1	2957.73	298.325	3.3095	1.7755e-35	1.5405e-33	c41801_g1	4917.12	12866.3	-1.3877	2.5357e-15	9.9215e-14
c41884_g5	1535.03	788.497	0.96109	1.3318e-39	5.6385e-38	c42190_g2	2212.43	3553.95	-0.68379	2.6971e-32	9.7834e-31	c42767_g1	2419.37	1202.81	1.0082	9.9056e-52	4.0603e-50	c35237_g1	1105.23	2413.89	-1.127	1.5033e-62	7.2678e-61	c36433_g1	846.296	17.0667	5.6319	2.0454e-35	1.7712e-33	c45065_g1	11.9401	346.383	-4.8585	2.6307e-15	1.0279e-13
c49700_g1	1404.55	697.332	1.0102	1.5357e-39	6.4875e-38	c40994_g1	1874.11	2853.81	-0.60668	2.9408e-32	1.0661e-30	c32138_g1	455.951	62.9231	2.8572	1.1178e-51	4.5789e-50	c48409_g1	141.378	727.711	-2.3638	2.3312e-62	1.123e-60	c40042_g1	478.685	0.385316	10.279	2.2867e-35	1.9783e-33	c48050_g1	331.263	1646.81	-2.3136	2.9039e-15	1.1327e-13
c43560_g1	7956.56	5989.15	0.40979	1.5388e-39	6.4962e-38	c41823_g1	53.9569	286.262	-2.4075	2.9928e-32	1.0843e-30	c39633_g1	15539	11352.6	0.45288	1.2447e-51	5.0958e-50	c43898_g1	93.8379	608.372	-2.6967	3.0923e-62	1.4874e-60	c38825_g1	129217	29310.1	2.1403	2.596e-35	2.2436e-33	c46882_g2	5.10984	289.224	-5.8228	2.9817e-15	1.162e-13
c42162_g2	830.726	248.613	1.7405	1.5548e-39	6.559e-38	c33527_g1	201.623	573.653	-1.5085	3.0406e-32	1.1009e-30	c32854_g1	6347.5	3487.82	0.86386	1.8727e-51	7.6526e-50	c49262_g1	666.171	1708.71	-1.3589	5.946e-62	2.8581e-60	c42551_g1	9166.86	1714.62	2.4185	2.703e-35	2.3338e-33	c47921_g1	1714.45	5338.8	-1.6388	3.0122e-15	1.1734e-13
c47378_g2	2577.4	1559.28	0.72503	1.8492e-39	7.7897e-38	c40748_g1	325.656	772.953	-1.247	3.7078e-32	1.3408e-30	c48934_g2	3232.48	1778.1	0.8623	2.1532e-51	8.7937e-50	c42870_g1	424.487	1298.08	-1.6126	6.8688e-62	3.2993e-60	c34629_g1	876.721	19.5544	5.4866	2.9042e-35	2.505e-33	c48739_g1	1040.55	3662.85	-1.8156	3.0974e-15	1.2055e-13
c41123_g1	2929.94	1844.94	0.66729	1.9975e-39	8.4082e-38	c48475_g1	449.877	1119.63	-1.3154	4.4886e-32	1.6182e-30	c27380_g1	833.013	227.861	1.8702	2.3083e-51	9.4118e-50	c39928_g2	1890.13	3567.71	-0.91651	7.0328e-62	3.3756e-60	c39880_g2	5232.52	776.78	2.7519	3.4715e-35	2.9856e-33	c44252_g1	300.379	1540.56	-2.3586	3.2041e-15	1.2454e-13
c34663_g1	542.182	153.72	1.8185	2.2126e-39	9.2939e-38	c43713_g1	807.036	1461.24	-0.85649	4.8575e-32	1.7491e-30	c40945_g2	17131.1	12134.4	0.49751	3.6467e-51	1.4838e-49	c35738_g1	389.964	1233.38	-1.6612	7.4343e-62	3.5658e-60	c32699_g1	601.986	4.23847	7.15	3.4825e-35	2.9921e-33	c49493_g2	1393.61	4521.55	-1.698	3.2613e-15	1.2671e-13
c38935_g1	13545.3	10827	0.32316	2.3719e-39	9.956e-38	c34557_g1	152.291	484.503	-1.6697	5.5924e-32	2.0112e-30	c37583_g1	250.058	7.73661	5.0144	5.1164e-51	2.0781e-49	c39312_g1	1316.3	2729.32	-1.052	7.7325e-62	3.7062e-60	c41191_g2	7793.28	1378.74	2.4989	3.7045e-35	3.1798e-33	c38072_g1	157.089	1042.91	-2.731	3.3648e-15	1.3061e-13
c41396_g2	378.862	73.1529	2.3727	2.4645e-39	1.0337e-37	c40120_g2	686.314	1297.45	-0.91874	7.0155e-32	2.5168e-30	c45633_g3	2763.14	1445.38	0.93486	5.6007e-51	2.2734e-49	c50899_g4	33.2672	416.757	-3.647	9.0698e-62	4.3409e-60	c43538_g1	6316.09	1021.99	2.6277	4.2143e-35	3.6104e-33	c45418_g1	826.488	3087.1	-1.9012	3.5647e-15	1.3825e-13
c46875_g1	4947.7	3464.46	0.51413	2.7625e-39	1.157e-37	c36660_g1	9.87542	156.125	-3.9827	7.2129e-32	2.5861e-30	c44831_g1	607.55	122.018	2.3159	5.6794e-51	2.304e-49	c50555_g1	5950.41	9045.66	-0.60424	1.0237e-61	4.8924e-60	c39415_g2	2469.83	221.347	3.48	4.5516e-35	3.8956e-33	c42162_g2	2561.79	7352.16	-1.521	3.8044e-15	1.4722e-13
c42080_g1	8998.21	6895.89	0.3839	3.053e-39	1.2769e-37	c47770_g3	662.24	1260.73	-0.92883	8.2183e-32	2.943e-30	c35547_g1	349.644	30.242	3.5313	6.3248e-51	2.5627e-49	c44864_g1	474.183	1378.94	-1.54	1.0543e-61	5.0315e-60	c47741_g1	451.07	0	0	4.8049e-35	4.1084e-33	c22820_g1	131.35	936.888	-2.8345	3.938e-15	1.5219e-13
c36700_g1	1404.63	701.927	1.0008	3.1735e-39	1.3264e-37	c43355_g1	670.507	1278.05	-0.93062	8.9526e-32	3.202e-30	c50537_g1	3635.53	2069.45	0.81292	6.5734e-51	2.6602e-49	c18914_g1	159.177	765.167	-2.2651	2.2806e-61	1.0853e-59	c35409_g1	11986.6	2459.67	2.2849	4.9204e-35	4.203e-33	c38911_g1	14424.8	34507.5	-1.2584	3.9915e-15	1.5419e-13
c41290_g3	647.465	209.641	1.6269	3.2671e-39	1.3645e-37	c43035_g1	1210.21	1996.92	-0.72252	9.6515e-32	3.4478e-30	c32882_g1	238.172	6.05498	5.2977	6.8878e-51	2.7857e-49	c34753_g1	3223.57	5408.56	-0.74659	2.4409e-61	1.1608e-59	c50442_g1	11149.7	2240.16	2.3153	5.2428e-35	4.4741e-33	c47288_g1	1274.23	4284.32	-1.7494	4.09e-15	1.5793e-13
c45462_g1	1943.16	1086.14	0.8392	3.8272e-39	1.595e-37	c43038_g1	111.573	407.643	-1.8693	9.7528e-32	3.4819e-30	c39892_g2	333.454	26.1742	3.6713	8.9421e-51	3.6122e-49	c33043_g1	212.041	878.868	-2.0513	2.6883e-61	1.2762e-59	c47185_g1	11458.2	2322.33	2.3027	5.3105e-35	4.5275e-33	c42285_g1	158.983	1053.48	-2.7282	4.1088e-15	1.5853e-13
c46618_g1	321.014	49.6572	2.6926	3.8788e-39	1.6154e-37	c33135_g1	43.8313	261.229	-2.5753	1.0262e-31	3.6591e-30	c49817_g1	3590.84	2050.37	0.80844	9.1841e-51	3.7077e-49	c47119_g1	2351.15	4206.91	-0.8394	3.0184e-61	1.4313e-59	c35457_g1	1435.7	74.1299	4.2756	6.2051e-35	5.2851e-33	c41370_g1	97.9677	800.711	-3.0309	4.1141e-15	1.5865e-13
c45488_g1	4789.47	3349.39	0.51597	4.3078e-39	1.7916e-37	c33764_g1	855.016	1991.97	-1.2202	1.1e-31	3.9176e-30	c37661_g1	2001.77	938.072	1.0935	1.5344e-50	6.1872e-49	c38302_g1	1104.19	2400.63	-1.1204	3.2831e-61	1.5557e-59	c43193_g1	5306.15	803.613	2.7231	7.921e-35	6.74e-33	c41303_g1	3.57945	265.226	-6.2113	4.1409e-15	1.5962e-13
c49644_g1	4804.69	3355.41	0.51795	4.5748e-39	1.9012e-37	c43240_g1	1068.21	1814.71	-0.76455	1.0996e-31	3.9176e-30	c49510_g1	31621.8	24052.3	0.39475	1.6394e-50	6.6066e-49	c50185_g4	1379.6	2814.28	-1.0285	3.2961e-61	1.5608e-59	c44650_g1	3987.89	503.073	2.9868	1.0338e-34	8.7795e-33	c47482_g5	1.9194	239.037	-6.9604	4.3037e-15	1.6582e-13
c45469_g1	2705.62	1628.69	0.73225	5.0573e-39	2.1002e-37	c46763_g2	84.6743	351.375	-2.053	1.1696e-31	4.163e-30	c48352_g1	690.56	162.795	2.0847	1.6942e-50	6.8193e-49	c44521_g1	1480.82	2961.9	-1.0001	3.6766e-61	1.7397e-59	c40691_g3	549.73	2.81441	7.6097	1.0911e-34	9.2578e-33	c50977_g3	557.528	2315.54	-2.0542	4.5868e-15	1.7665e-13
c36086_g2	1830.24	1012.16	0.85459	8.8596e-39	3.6741e-37	c37425_g2	5.84116	137.593	-4.558	1.2958e-31	4.6092e-30	c51277_g4	5407.09	3408.09	0.66589	1.7224e-50	6.9283e-49	c44995_g1	193.055	836.844	-2.1159	4.6992e-61	2.222e-59	c41316_g7	559.111	3.19973	7.449	1.1467e-34	9.7194e-33	c44635_g1	163.461	1053.11	-2.6876	4.6093e-15	1.7736e-13
c49323_g2	8567.32	6525.17	0.39283	9.7709e-39	4.0492e-37	c34846_g1	1.38646	111.541	-6.33	1.3709e-31	4.8706e-30	c47145_g2	577.603	112.454	2.3607	2.5127e-50	1.0077e-48	c44530_g1	1415.1	2861.09	-1.0157	7.5429e-61	3.5616e-59	c42770_g1	8835.28	1664.07	2.4086	1.1767e-34	9.9641e-33	c17415_g1	38.1633	507.677	-3.7337	4.7432e-15	1.8227e-13
c50546_g1	2685.31	1659.9	0.69399	1.0706e-38	4.4335e-37	c41822_g2	11.387	160.028	-3.8129	2.8111e-31	9.9333e-30	c40929_g1	2634.16	1372.85	0.94017	3.703e-50	1.4815e-48	c48372_g3	165.826	774.154	-2.223	8.8895e-61	4.1945e-59	c45258_g2	76052.2	18663.8	2.0267	1.1872e-34	1.0044e-32	c43396_g2	178.929	1124.01	-2.6512	4.7889e-15	1.8395e-13
c47010_g2	376.75	75.3865	2.3212	1.1802e-38	4.8807e-37	c39993_g1	6.55694	167.029	-4.6709	3.6977e-31	1.3035e-29	c48060_g1	363.911	31.2822	3.5402	6.1765e-50	2.4608e-48	c41015_g1	2555.61	4484.05	-0.81113	1.2092e-60	5.7018e-59	c29300_g2	1527.97	86.9244	4.1357	1.2077e-34	1.0208e-32	c32230_g1	22.2894	419.119	-4.2329	5.3493e-15	2.0494e-13
c50163_g2	1043.76	417.829	1.3208	2.0878e-38	8.6098e-37	c42337_g3	2721.2	3858.88	-0.50394	3.7304e-31	1.3142e-29	c43864_g1	5661.51	3609.33	0.64946	7.0483e-50	2.8065e-48	c50990_g1	166.023	772.815	-2.2187	1.3687e-60	6.4491e-59	c41639_g1	1164.94	45.8056	4.6686	1.2877e-34	1.0873e-32	c41719_g2	63.0551	637.579	-3.3379	5.4943e-15	2.104e-13
c42433_g1	359.299	68.3201	2.3948	2.2514e-38	9.2777e-37	c28005_g1	1.38646	110.045	-6.3105	4.1729e-31	1.4675e-29	c49948_g3	1995.04	936.978	1.0903	7.9574e-50	3.1628e-48	c32657_g1	66.4424	519.37	-2.9666	3.6507e-60	1.7105e-58	c45733_g3	2759.65	274.113	3.3316	1.5643e-34	1.3196e-32	c37319_g2	134.316	946.764	-2.8174	5.5887e-15	2.1383e-13
c44486_g1	525.562	145.916	1.8487	2.3283e-38	9.588e-37	c33263_g1	270.49	675.134	-1.3196	4.3271e-31	1.5199e-29	c48916_g2	409.612	49.4673	3.0497	8.2311e-50	3.2696e-48	c44410_g1	194.78	832.428	-2.0955	3.848e-60	1.8017e-58	c47466_g1	70471.9	17403.3	2.0177	2.1683e-34	1.8257e-32	c46915_g1	181.099	1116.68	-2.6244	5.6674e-15	2.1665e-13
c41217_g1	7334.12	5482.17	0.41988	2.3753e-38	9.7748e-37	c36032_g3	77.3666	334.382	-2.1117	5.201e-31	1.8225e-29	c45067_g2	1670.43	727.239	1.1997	1.1018e-49	4.3612e-48	c47654_g1	60.3316	501.039	-3.0539	4.4126e-60	2.0646e-58	c40828_g5	1645.02	102.952	3.9981	2.3184e-34	1.9483e-32	c18753_g1	48.6423	566.02	-3.5406	5.8887e-15	2.2502e-13
c46914_g1	8662.93	6616.64	0.38876	2.4417e-38	1.0041e-36	c44450_g1	1100.13	1844.42	-0.74549	5.4659e-31	1.9142e-29	c50848_g1	2274.89	1126.9	1.0134	1.1436e-49	4.5237e-48	c45412_g1	612.103	1599.51	-1.3858	5.0808e-60	2.3755e-58	c41768_g1	1285.5	59.8146	4.4257	2.3883e-34	2.0051e-32	c35187_g1	3331.43	9097.47	-1.4493	6.6454e-15	2.5316e-13
c42918_g1	1196.68	558.978	1.0982	2.6294e-38	1.0797e-36	c29671_g2	19.4555	254.789	-3.7111	8.1723e-31	2.8586e-29	c46184_g1	9608.84	6697.03	0.52084	1.174e-49	4.6414e-48	c41780_g1	753.181	1837.77	-1.2869	5.4621e-60	2.5485e-58	c41709_g1	19422.7	4552.29	2.0931	2.4123e-34	2.0234e-32	c35155_g1	162.856	1056.16	-2.6972	7.27e-15	2.766e-13
c37153_g1	1725.48	935.323	0.88346	2.743e-38	1.1256e-36	c49272_g4	270.438	675.937	-1.3216	9.132e-31	3.1905e-29	c50782_g2	1745.66	773.068	1.1751	1.1841e-49	4.6784e-48	c46582_g2	501.275	1415.26	-1.4974	6.0723e-60	2.8312e-58	c44886_g1	441.17	0	0	2.4609e-34	2.0621e-32	c43904_g1	1310.13	4289.2	-1.711	7.4761e-15	2.8407e-13
c43507_g1	2310.02	1346.52	0.77867	2.7722e-38	1.1368e-36	c50899_g4	389.308	857.575	-1.1394	1.1237e-30	3.9118e-29	c37765_g1	2383.45	1203.84	0.98541	2.002e-49	7.8914e-48	c41268_g1	555.252	1508.64	-1.442	7.4684e-60	3.4749e-58	c28075_g1	1596.17	96.591	4.0466	2.5283e-34	2.1166e-32	c31640_g2	250.345	1356.94	-2.4384	7.4843e-15	2.8414e-13
c49484_g2	2976.23	1893.93	0.65211	3.2709e-38	1.3394e-36	c31992_g2	1487.84	2344.51	-0.65607	1.136e-30	3.95e-29	c41744_g1	2982.82	1625.09	0.87616	2.7613e-49	1.0872e-47	c19279_g1	232.549	911.655	-1.971	7.838e-60	3.6443e-58	c51056_g1	9970.68	1970.47	2.3392	2.5593e-34	2.1405e-32	c35654_g1	36.5379	495.292	-3.7608	7.4814e-15	2.8414e-13
c35552_g1	10914.5	8582.51	0.34678	4.3279e-38	1.7661e-36	c48131_g1	310.753	737.191	-1.2463	1.249e-30	4.3377e-29	c49084_g1	8312.04	4218.35	0.97853	3.5129e-49	1.3815e-47	c38808_g1	5424.85	9104.24	-0.74695	8.5009e-60	3.9416e-58	c38473_g1	1039.61	35.1677	4.8857	2.9207e-34	2.4405e-32	c34938_g1	196.792	1175.7	-2.5788	7.5884e-15	2.8784e-13
c50246_g2	3439.78	2261.19	0.60523	4.3608e-38	1.7783e-36	c50321_g1	38.9387	243.434	-2.6443	1.9199e-30	6.6522e-29	c45401_g3	2754.03	1464.3	0.91133	3.6381e-49	1.4299e-47	c40540_g1	196.132	833.132	-2.0867	9.3803e-60	4.3463e-58	c41571_g1	515.276	2.01448	7.9988	4.0582e-34	3.3877e-32	c35278_g1	325.685	1583.41	-2.2815	7.8126e-15	2.9596e-13
c39518_g1	1853.47	1031.97	0.84483	4.6034e-38	1.876e-36	c23148_g1	5.42071	131.286	-4.5981	2.0113e-30	6.9647e-29	c50449_g1	30003.9	23159.9	0.37352	3.8793e-49	1.5238e-47	c42025_g1	2914.08	5086.82	-0.80372	1.2596e-59	5.8324e-58	c45805_g2	4770.55	682.174	2.8059	4.6165e-34	3.8501e-32	c40582_g1	23.0071	423.231	-4.2013	7.93e-15	3.0015e-13
c49536_g3	2099.97	1219.46	0.78412	6.028e-38	2.4548e-36	c48567_g1	910.675	1587.12	-0.8014	2.3531e-30	8.1291e-29	c45576_g1	5266.88	3322.86	0.66452	5.2105e-49	2.0455e-47	c49528_g3	5213.75	9994.76	-0.93885	1.7728e-59	8.1913e-58	c51247_g1	2026.58	159.986	3.663	4.7706e-34	3.9711e-32	c46199_g2	35.8549	490.225	-3.7732	8.582e-15	3.2428e-13
c28827_g1	2428.85	1467.12	0.72728	7.8698e-38	3.2026e-36	c32681_g1	31.0753	218.159	-2.8115	2.6315e-30	9.0804e-29	c27531_g1	180.834	0	0	8.0331e-49	3.1443e-47	c41073_g1	3296.72	5475.92	-0.73207	1.8249e-59	8.4263e-58	c47836_g2	6926.63	1211.11	2.5158	5.1085e-34	4.2484e-32	c40222_g2	63.5135	636.612	-3.3253	8.6229e-15	3.2568e-13
c47401_g2	5767.27	4184.35	0.46288	1.3786e-37	5.5871e-36	c29462_g1	1855.55	2788.59	-0.58768	2.7557e-30	9.4977e-29	c42195_g1	3959.52	1841.08	1.1048	9.59e-49	3.7515e-47	c32943_g1	167.426	766.71	-2.1952	2.2295e-59	1.0287e-57	c42804_g2	3587.9	436.809	3.0381	5.2954e-34	4.3997e-32	c47151_g3	1.23638	223.864	-7.5004	9.0125e-15	3.4011e-13
c40123_g2	4640.88	3249.92	0.51399	1.4832e-37	6.0028e-36	c40376_g2	115.322	407.904	-1.8226	3.8012e-30	1.307e-28	c45530_g1	4361.12	2634.69	0.72707	1.0609e-48	4.1453e-47	c41397_g1	840.628	1978.72	-1.235	2.2562e-59	1.0403e-57	c40704_g1	15849.9	3593.1	2.1412	5.3178e-34	4.4142e-32	c42793_g1	128.194	907.149	-2.823	9.1687e-15	3.4571e-13
c46977_g1	1336.93	451.903	1.5648	1.4871e-37	6.0143e-36	c37242_g1	296.558	715.561	-1.2708	4.1554e-30	1.4272e-28	c43051_g2	4659.8	2865.44	0.70151	1.1645e-48	4.5473e-47	c50694_g1	1153.04	2446.41	-1.0852	3.2121e-59	1.478e-57	c42051_g1	6540.13	1118.63	2.5476	6.1293e-34	5.083e-32	c47401_g2	1518.83	4762.78	-1.6488	9.7964e-15	3.6874e-13
c32838_g1	1221.87	584.664	1.0634	2.2234e-37	8.9797e-36	c46113_g1	5110.2	6666.15	-0.38347	4.5135e-30	1.5492e-28	c51314_g1	1285.76	493.984	1.3801	1.2208e-48	4.7644e-47	c46865_g1	466.987	1345.93	-1.5272	3.6608e-59	1.6834e-57	c50272_g3	455.358	0.385316	10.207	6.3423e-34	5.2497e-32	c49430_g2	2662.38	7465.25	-1.4875	1.2089e-14	4.5406e-13
c38249_g1	4253.92	2936.52	0.53469	3.4607e-37	1.3929e-35	c45537_g1	6803.7	8599.67	-0.33796	5.4377e-30	1.8654e-28	c45648_g1	6369.25	4176.68	0.60877	1.8984e-48	7.3873e-47	c33263_g1	7.62824	289.545	-5.2463	3.9821e-59	1.8298e-57	c39178_g1	1266.38	59.2242	4.4184	7.859e-34	6.4809e-32	c41889_g2	41.2934	523.7	-3.6648	1.2162e-14	4.566e-13
c31963_g1	323.957	56.3772	2.5226	3.6818e-37	1.4809e-35	c38598_g1	287.971	698.565	-1.2785	5.4718e-30	1.876e-28	c35686_g1	1832.11	842.71	1.1204	2.0633e-48	8.0103e-47	c49292_g1	1755.91	3328.38	-0.9226	4.3079e-59	1.9782e-57	c42831_g1	2529.73	245.399	3.3658	8.2241e-34	6.7756e-32	c44323_g1	1230.1	4090.7	-1.7336	1.2583e-14	4.7223e-13
c36436_g1	1646.29	887.572	0.89128	5.4678e-37	2.1917e-35	c42872_g2	446.041	938.856	-1.0737	5.5068e-30	1.8869e-28	c48943_g1	4188.18	2522.02	0.73174	2.9464e-48	1.1406e-46	c47735_g1	281.127	1038.58	-1.8853	4.3829e-59	2.0112e-57	c42062_g1	18238.5	4280.89	2.091	1.0965e-33	9.0251e-32	c46224_g1	1191.03	3962.08	-1.7341	1.2994e-14	4.8722e-13
c51226_g4	2125.81	1249.81	0.76631	6.0362e-37	2.4179e-35	c41616_g1	6.99483	135.491	-4.2758	7.2456e-30	2.4769e-28	c45180_g1	10819.4	7691.18	0.49234	3.1099e-48	1.2032e-46	c41391_g1	1857.37	3474.01	-0.90334	6.1384e-59	2.8111e-57	c47963_g2	8255.59	1558.64	2.4051	1.1055e-33	9.0909e-32	c45332_g3	5154.91	13044.7	-1.3394	1.318e-14	4.9398e-13
c35844_g1	1151.37	544.371	1.0807	7.3214e-37	2.9268e-35	c39170_g9	1014.14	1719.12	-0.76141	7.454e-30	2.5452e-28	c49888_g3	2870.8	1206.11	1.2511	3.9321e-48	1.5186e-46	c45914_g1	1303.31	2669.81	-1.0346	6.2716e-59	2.8701e-57	c39960_g1	900.93	24.8565	5.1797	1.2925e-33	1.0609e-31	c40919_g1	384.306	1769.01	-2.2026	1.3188e-14	4.9407e-13
c38344_g1	4488.06	3093.62	0.5368	7.8417e-37	3.1305e-35	c32258_g1	305.134	717.877	-1.2343	7.8703e-30	2.6858e-28	c48647_g1	12150.5	8740.16	0.47529	4.0136e-48	1.5492e-46	c45778_g1	1010.9	2229.12	-1.1408	8.653e-59	3.9571e-57	c46000_g1	26942.6	6725.29	2.0022	1.432e-33	1.1732e-31	c44342_g1	116.868	848.963	-2.8608	1.4372e-14	5.3685e-13
c41049_g2	174.099	7.62961	4.5122	9.8229e-37	3.9161e-35	c44439_g3	63.2867	293.588	-2.2138	9.3119e-30	3.1759e-28	c48073_g2	2271.06	1131.42	1.0052	6.4892e-48	2.499e-46	c32838_g1	449.574	1308.25	-1.541	9.5533e-59	4.3659e-57	c64245_g1	429.161	0	0	1.5942e-33	1.3048e-31	c36756_g1	53.8472	577.823	-3.4237	1.4385e-14	5.371e-13
c47363_g1	394.496	86.4182	2.1906	1.2221e-36	4.8621e-35	c35961_g1	2793.62	3926.81	-0.49122	1.1164e-29	3.801e-28	c41369_g1	1751.92	794.545	1.1407	6.721e-48	2.5852e-46	c16544_g1	53.8528	473.12	-3.1351	9.5679e-59	4.3696e-57	c47492_g1	6107.6	1030.86	2.5668	1.7117e-33	1.3998e-31	c42157_g1	216.254	1229.55	-2.5073	1.5916e-14	5.9349e-13
c46897_g2	4006.13	2732.16	0.55217	1.2241e-36	4.867e-35	c41582_g1	2774.27	3897.98	-0.49062	1.1559e-29	3.9307e-28	c44549_g1	5459.2	3491.21	0.64496	8.0677e-48	3.0979e-46	c49095_g1	172.755	774.014	-2.1636	1.0412e-58	4.7519e-57	c37315_g1	1928.39	149.646	3.6878	2.0533e-33	1.6729e-31	c38948_g1	129.111	906.013	-2.8109	1.6317e-14	6.0821e-13
c49491_g2	654.648	227.177	1.5269	1.2348e-36	4.9062e-35	c37986_g1	33.5354	221.93	-2.7264	1.2385e-29	4.2067e-28	c34533_g1	201.875	2.44926	6.365	8.1551e-48	3.1297e-46	c40094_g1	2555.05	4435.67	-0.7958	1.1806e-58	5.3845e-57	c37834_g1	1795.81	130.506	3.7824	2.2776e-33	1.8522e-31	c48915_g1	55.1182	584.285	-3.4061	1.754e-14	6.5352e-13
c50190_g1	3744.91	2525.25	0.5685	1.2374e-36	4.9133e-35	c48021_g1	6513.34	8271.13	-0.34469	1.4043e-29	4.7563e-28	c48001_g1	3174.89	1645.43	0.94824	8.6809e-48	3.3296e-46	c33735_g1	121.73	657.327	-2.4329	1.5262e-58	6.9461e-57	c31307_g1	478.391	1.18525	8.6569	2.3918e-33	1.9432e-31	c44628_g1	18564.2	43291.7	-1.2216	1.8155e-14	6.7615e-13
c49428_g4	655.201	224.185	1.5472	1.4541e-36	5.7656e-35	c33676_g1	36.5862	285.633	-2.9648	1.9386e-29	6.551e-28	c46759_g1	710.837	108.07	2.7176	1.0331e-47	3.9578e-46	c46088_g1	2932.76	4955.71	-0.75683	1.785e-58	8.1076e-57	c33417_g1	1871.27	141.885	3.7212	2.45e-33	1.9888e-31	c45158_g1	232.776	1273.88	-2.4522	1.8661e-14	6.9381e-13
c39312_g2	2113.39	1236.21	0.77363	1.5157e-36	6.0058e-35	c34774_g1	50.8712	266.062	-2.3868	2.1494e-29	7.255e-28	c49174_g2	5775.58	3728.84	0.63124	1.1025e-47	4.2215e-46	c33898_g1	609.233	1578.13	-1.3732	2.3764e-58	1.0786e-56	c42481_g1	13989.1	3131.73	2.1593	2.7307e-33	2.2146e-31	c39453_g1	8.23095	298.379	-5.1799	1.8694e-14	6.9476e-13
c38385_g1	2847.71	1815.03	0.64981	2.6076e-36	1.0305e-34	c47909_g3	991.478	1678.86	-0.75983	2.1852e-29	7.3713e-28	c47482_g5	306.334	23.273	3.7184	1.5088e-47	5.7706e-46	c49798_g1	1841.01	3434.92	-0.89978	2.5862e-58	1.1731e-56	c45625_g2	901.967	25.6564	5.1357	2.8319e-33	2.2945e-31	c48188_g1	983.586	3415.78	-1.7961	1.9463e-14	7.2272e-13
c45594_g4	1251.63	615.031	1.0251	2.6878e-36	1.0615e-34	c40253_g2	277.648	678.367	-1.2888	2.6752e-29	9.0193e-28	c1881_g1	191.699	1.41905	7.0778	2.0178e-47	7.6906e-46	c37864_g1	92.2837	580.15	-2.6523	3.0358e-58	1.3761e-56	c44590_g4	564.333	4.35567	7.0175	3.3269e-33	2.6906e-31	c36331_g1	24.7622	420.705	-4.0866	1.9866e-14	7.3706e-13
c44818_g1	1071	490.42	1.1269	2.897e-36	1.1433e-34	c45000_g4	1695.23	2571.42	-0.60109	2.8727e-29	9.6686e-28	c45597_g1	583.958	125.331	2.2201	3.8732e-47	1.4712e-45	c39638_g1	27.5196	379.682	-3.7863	3.8213e-58	1.7286e-56	c42955_g1	1325.59	69.594	4.2515	4.1093e-33	3.3173e-31	c40165_g2	210.971	1191.47	-2.4976	2.2353e-14	8.2655e-13
c8698_g1	176.166	9.06036	4.2812	3.4262e-36	1.3477e-34	c34968_g2	1594.12	2438.36	-0.61315	2.918e-29	9.8152e-28	c46970_g2	9340.73	6547.7	0.51255	3.9171e-47	1.487e-45	c33710_g1	1.47599	238.971	-7.339	3.9779e-58	1.7982e-56	c47343_g1	6188.2	1061.32	2.5437	4.1336e-33	3.3339e-31	c47676_g4	761.323	2819.94	-1.8891	2.2873e-14	8.4473e-13
c42482_g1	476.31	127.839	1.8976	3.6846e-36	1.4474e-34	c42723_g5	4502.81	5933.4	-0.39803	3.1071e-29	1.0445e-27	c39509_g1	4453.39	2737.32	0.70214	3.9726e-47	1.5073e-45	c38524_g1	16.2405	330.77	-4.3482	4.0148e-58	1.8137e-56	c51083_g1	1798.39	133.09	3.7562	4.8256e-33	3.8814e-31	c42722_g1	30524.8	71978.9	-1.2376	2.8707e-14	1.0557e-12
c36251_g1	17738.1	13457.5	0.39844	3.902e-36	1.5317e-34	c43072_g1	8.13107	138.655	-4.0919	3.2022e-29	1.075e-27	c45252_g1	3196.15	1804.6	0.82465	4.1087e-47	1.5571e-45	c46495_g1	669.142	1678.55	-1.3268	4.1722e-58	1.8835e-56	c50791_g1	1203.56	55.4048	4.4412	4.9869e-33	4.0075e-31	c47517_g1	74.9002	667.21	-3.1551	3.0516e-14	1.1214e-12
c41554_g1	32613	27053.6	0.26963	4.4005e-36	1.724e-34	c48628_g1	67.5363	302.519	-2.1633	3.3254e-29	1.1154e-27	c41878_g1	374.864	44.0336	3.0897	4.4147e-47	1.6703e-45	c34698_g1	67.6793	508.965	-2.9108	5.8615e-58	2.6444e-56	c48765_g5	1602.39	105.294	3.9277	5.6884e-33	4.567e-31	c34272_g1	59.6747	599.781	-3.3292	3.0765e-14	1.13e-12
c46593_g1	4785.13	3405.46	0.49071	1.2332e-35	4.8022e-34	c35934_g1	1456.61	2277.16	-0.64462	3.7535e-29	1.2582e-27	c46390_g2	9741.94	6853.7	0.50733	5.0826e-47	1.9207e-45	c40799_g1	49.3375	454.65	-3.204	7.0288e-58	3.1646e-56	c39368_g1	10934.4	2312.49	2.2414	5.7756e-33	4.6328e-31	c43712_g1	138.353	928.688	-2.7468	3.2439e-14	1.19e-12
c43375_g1	1081.57	498.742	1.1168	1.2382e-35	4.8188e-34	c35665_g1	5.35816	126.322	-4.5592	3.8576e-29	1.2924e-27	c41652_g3	3261.37	1856.05	0.81324	5.703e-47	2.1528e-45	c50083_g2	17.3072	333.376	-4.2677	8.3626e-58	3.76e-56	c29617_g1	9463.1	1918.45	2.3024	6.6125e-33	5.2992e-31	c27967_g1	205.801	1165.87	-2.5021	3.3332e-14	1.2223e-12
c44274_g2	3261.08	2150.23	0.60086	1.8681e-35	7.2554e-34	c49058_g3	228.573	592.727	-1.3747	4.2444e-29	1.4196e-27	c45594_g4	2910.46	1340.09	1.1189	7.3323e-47	2.7631e-45	c40487_g1	3862.24	6185.85	-0.67953	1.0155e-57	4.5569e-56	c31448_g1	10321.3	2156.55	2.2588	7.5264e-33	6.0207e-31	c39027_g1	961.538	3305.49	-1.7814	3.4377e-14	1.2601e-12
c39461_g1	1255.34	623.31	1.0101	2.7345e-35	1.0586e-33	c40943_g1	9.2673	144.335	-3.9611	4.3228e-29	1.445e-27	c50090_g2	9165.21	6420.3	0.51353	1.8045e-46	6.7429e-45	c46078_g1	3150.14	5236.63	-0.73322	1.1295e-57	5.0646e-56	c25074_g1	453.967	0.799931	9.1485	7.7792e-33	6.2173e-31	c47285_g1	750.645	2763.03	-1.88	3.5819e-14	1.3118e-12
c47004_g2	980.616	434.823	1.1733	2.8978e-35	1.1203e-33	c48489_g1	204.736	554.383	-1.4371	4.6639e-29	1.5581e-27	c38115_g1	182.678	0.903946	7.6588	2.8774e-46	1.0716e-44	c15231_g1	526.334	1433.54	-1.4455	1.4964e-57	6.7057e-56	c41090_g1	492.329	1.95588	7.9757	1.0013e-32	7.9809e-31	c43051_g2	1083.58	3635.87	-1.7465	3.6294e-14	1.3287e-12
c46342_g1	2630.33	1660.92	0.66326	3.0735e-35	1.1867e-33	c37235_g1	64.8783	292.244	-2.1714	4.722e-29	1.5757e-27	c41409_g1	2831.58	1556.14	0.86364	2.9162e-46	1.0855e-44	c41529_g1	815.936	1909.87	-1.2269	1.8994e-57	8.5001e-56	c44002_g10	824.024	20.7982	5.3082	1.0228e-32	8.145e-31	c46629_g1	119.375	841.708	-2.8178	4.0725e-14	1.486e-12
c47112_g2	830.974	337.914	1.2981	3.0812e-35	1.1889e-33	c35209_g1	1463.73	2621.02	-0.84048	4.9455e-29	1.6493e-27	c23621_g1	266.763	14.9581	4.1566	3.2608e-46	1.2131e-44	c40355_g1	2681.35	4594.56	-0.77697	2.0004e-57	8.9459e-56	c45945_g1	9309.58	1881.56	2.3068	1.1169e-32	8.8861e-31	c36950_g1	93.1262	746.214	-3.0023	4.3635e-14	1.5889e-12
c34674_g1	1048.73	483.441	1.1172	3.5378e-35	1.3641e-33	c37838_g1	479.173	1755.97	-1.8736	9.1282e-29	3.0288e-27	c42871_g3	2930.17	1629.97	0.84614	5.0165e-46	1.8631e-44	c36901_g1	40.4816	420.792	-3.3778	3.153e-57	1.4082e-55	c44804_g3	950.273	31.6412	4.9085	1.1637e-32	9.2419e-31	c35012_g1	1.78973	223.302	-6.9631	4.4126e-14	1.6061e-12
c25755_g1	458.338	123.114	1.8964	3.6337e-35	1.4002e-33	c48974_g1	1098.54	1807.55	-0.71845	1.0218e-28	3.3847e-27	c49399_g1	5152.42	3285.54	0.64912	5.9754e-46	2.2156e-44	c49811_g1	1188.26	2472.02	-1.0568	4.8514e-57	2.1609e-55	c50918_g1	9742.13	2004.87	2.2807	1.2076e-32	9.5823e-31	c47061_g1	153.216	967.968	-2.6594	4.5276e-14	1.6472e-12
c45447_g2	3188.14	2106.17	0.59809	6.3752e-35	2.4486e-33	c47800_g1	209.343	562.252	-1.4253	1.0731e-28	3.5487e-27	c47866_g2	2205.71	1118.72	0.9794	6.9904e-46	2.5876e-44	c49555_g1	1005.71	2194.89	-1.1259	9.3738e-57	4.1587e-55	c47590_g1	6017.34	1035.75	2.5385	1.416e-32	1.1205e-30	c46681_g1	24.5632	403.19	-4.0369	4.8149e-14	1.7503e-12
c44325_g2	18026.8	14967	0.26837	6.5e-35	2.4949e-33	c33738_g1	398.46	854.367	-1.1004	1.144e-28	3.7811e-27	c50685_g3	3303.37	1900.05	0.7979	7.3659e-46	2.7251e-44	c48185_g1	668.742	1659.08	-1.3109	1.4517e-56	6.4194e-55	c45805_g3	4232.75	600.284	2.8179	1.465e-32	1.1583e-30	c50126_g1	57.98	579.218	-3.3205	5.4168e-14	1.9651e-12
c45589_g1	938.62	412.564	1.1859	8.6838e-35	3.3287e-33	c46900_g1	1227.92	2001.06	-0.70455	1.2673e-28	4.1863e-27	c50530_g1	3919.18	2356.56	0.73387	1.0808e-45	3.9875e-44	c44543_g2	506.898	1388.8	-1.4541	1.5475e-56	6.8382e-55	c49042_g1	18404.4	4452.37	2.0474	1.4824e-32	1.171e-30	c43977_g1	625.841	2412.54	-1.9467	5.4203e-14	1.9654e-12
c37338_g1	1187.09	582.844	1.0262	1.0579e-34	4.0499e-33	c34743_g1	39.5817	232.986	-2.5573	1.3464e-28	4.4448e-27	c44688_g1	1721.62	795.452	1.1139	1.1373e-45	4.1935e-44	c47666_g3	885.905	2005.94	-1.1791	1.6399e-56	7.2417e-55	c35387_g1	1645.24	115.219	3.8358	1.7269e-32	1.3616e-30	c44766_g1	723.653	2680.5	-1.8891	5.4221e-14	1.9654e-12
c42127_g1	2811.87	1812.91	0.63323	1.2928e-34	4.9363e-33	c42215_g1	83.2878	329.395	-1.9836	1.4585e-28	4.8098e-27	c49640_g1	3871.46	2319.68	0.73896	1.1775e-45	4.3393e-44	c49424_g1	450.337	1290.9	-1.5193	2.2495e-56	9.9139e-55	c29737_g1	475.4	1.57056	8.2417	2.2469e-32	1.7654e-30	c38144_g1	309.068	1479.68	-2.2593	5.5632e-14	2.0149e-12
c24047_g1	1739.52	981.665	0.82539	1.3612e-34	5.1942e-33	c34386_g1	166.926	522.869	-1.6472	1.5644e-28	5.1529e-27	c44116_g1	372.703	45.137	3.0456	1.2137e-45	4.4702e-44	c41406_g1	982.06	2144.86	-1.127	2.4669e-56	1.0865e-54	c47974_g1	3717.62	492.922	2.9149	2.5392e-32	1.9933e-30	c40691_g2	714.851	2642.25	-1.8861	5.5883e-14	2.0214e-12
c34251_g1	3576.66	2428.2	0.55873	1.3754e-34	5.2449e-33	c37364_g2	600.566	1137.01	-0.92085	1.5911e-28	5.2353e-27	c40831_g2	6115.97	4037.79	0.59902	1.4962e-45	5.4986e-44	c50162_g1	20322.4	27038.8	-0.41196	2.4915e-56	1.0966e-54	c44195_g1	2133.38	192.236	3.4722	2.8449e-32	2.2312e-30	c78995_g1	4.09814	245.378	-5.9039	5.9595e-14	2.1513e-12
c49665_g1	2950.39	1641.36	0.84601	1.5278e-34	5.8185e-33	c32637_g1	38.428	229.735	-2.5797	1.8083e-28	5.9464e-27	c37283_g2	24451.7	18838.1	0.37628	1.6997e-45	6.2432e-44	c43513_g1	391.275	1185.8	-1.5996	2.6459e-56	1.1638e-54	c40758_g2	6000.93	1048.38	2.517	3.236e-32	2.5312e-30	c42113_g1	8.00627	294.877	-5.2028	6.0791e-14	2.1927e-12
c49119_g4	2964.66	1931.97	0.6178	1.8069e-34	6.8726e-33	c33812_g2	23.177	187.922	-3.0194	1.8992e-28	6.2384e-27	c44252_g1	1974.98	248.273	2.9918	1.8767e-45	6.8894e-44	c36087_g1	6727.41	11232.9	-0.7396	2.9773e-56	1.3087e-54	c50358_g1	3323.22	416.983	2.9945	3.5333e-32	2.7613e-30	c42783_g1	100.25	766.093	-2.9339	6.1613e-14	2.2214e-12
c45895_g1	1211.42	596.844	1.0213	2.0105e-34	7.6322e-33	c49273_g1	117.772	397.759	-1.7559	2.0716e-28	6.7971e-27	c45293_g1	2571.12	1200.26	1.099	2.0553e-45	7.5412e-44	c42213_g1	24.4435	357.091	-3.8688	3.313e-56	1.4553e-54	c45830_g1	4286.43	620.999	2.7871	3.7919e-32	2.9607e-30	c46539_g1	1179.5	3822.84	-1.6965	6.229e-14	2.2449e-12
c49296_g2	5116.63	3699.24	0.46797	3.2505e-34	1.2299e-32	c43502_g3	126.063	410.048	-1.7017	2.215e-28	7.2594e-27	c45628_g5	3079.88	1743.26	0.82108	2.3933e-45	8.7669e-44	c43931_g2	437.95	1265.86	-1.5313	3.349e-56	1.4702e-54	c37386_g2	857.7	24.5928	5.1242	4.0957e-32	3.1923e-30	c50742_g1	425.85	1829.03	-2.1027	6.4055e-14	2.3067e-12
c48870_g1	737.397	170.629	2.1116	3.4778e-34	1.3151e-32	c40947_g1	307.149	714.064	-1.2171	2.5633e-28	8.3916e-27	c36107_g1	348.094	39.0518	3.156	2.4276e-45	8.8876e-44	c35533_g1	5794.9	8683.6	-0.58351	3.4182e-56	1.4996e-54	c44615_g1	8425.45	1687.71	2.3197	4.5785e-32	3.5623e-30	c46433_g1	113.168	816.182	-2.8504	6.5609e-14	2.3617e-12
c39593_g1	530.937	166.009	1.6773	3.8782e-34	1.4646e-32	c46069_g1	385.812	830.394	-1.1059	3.2208e-28	1.0521e-26	c45295_g1	4644.2	2920.63	0.66915	2.5453e-45	9.3135e-44	c45073_g1	131.367	662.727	-2.3348	4.7467e-56	2.0769e-54	c33873_g2	789.448	19.1105	5.3684	4.7589e-32	3.6994e-30	c35961_g1	11.9747	323.122	-4.754	6.617e-14	2.3809e-12
c36463_g1	1761.67	1001.19	0.81523	4.0978e-34	1.5466e-32	c46105_g1	698.91	1272.39	-0.86436	3.9466e-28	1.287e-26	c36249_g1	670.59	171.625	1.9662	3.2274e-45	1.1783e-43	c50834_g1	2175.1	3870.29	-0.83136	5.6257e-56	2.4599e-54	c48245_g2	726.618	14.8134	5.6162	5.8019e-32	4.5063e-30	c38448_g2	274.952	1382.89	-2.3304	6.8135e-14	2.4466e-12
c30889_g1	861.18	364.596	1.24	4.5191e-34	1.7034e-32	c48362_g2	26.075	194.49	-2.899	4.3395e-28	1.412e-26	c45094_g1	3485	2002.04	0.79969	3.4028e-45	1.2417e-43	c49825_g2	8506.46	13199.7	-0.63388	6.0292e-56	2.6312e-54	c51158_g3	21804.6	5521.55	1.9815	6.0644e-32	4.706e-30	c47237_g1	547.404	2164.96	-1.9837	7.0377e-14	2.525e-12
c43718_g1	14258	10084.7	0.49959	4.6442e-34	1.7495e-32	c50417_g2	2074.65	3014.03	-0.53883	5.0908e-28	1.6546e-26	c40098_g1	3174.02	1813.79	0.80731	3.4603e-45	1.262e-43	c31459_g1	1611.18	3167.59	-0.97526	8.0348e-56	3.5019e-54	c43864_g1	18035.4	4417.71	2.0295	6.413e-32	4.9721e-30	c46860_g2	270.611	1353.75	-2.3227	7.1769e-14	2.5718e-12
c41178_g1	430.581	112.016	1.9426	5.4294e-34	2.0426e-32	c29691_g1	60.9066	278.829	-2.1947	5.8515e-28	1.8998e-26	c48933_g2	614.632	144.567	2.088	3.5989e-45	1.3118e-43	c47381_g3	4174.69	6550.13	-0.64985	8.1684e-56	3.5555e-54	c47380_g3	2711.58	301.486	3.169	6.6444e-32	5.1471e-30	c35209_g1	39.374	490.635	-3.6393	7.2653e-14	2.6025e-12
c44823_g2	1121.64	540.359	1.0536	6.5489e-34	2.459e-32	c41170_g1	7.9434	134.386	-4.0805	6.0253e-28	1.9551e-26	c35460_g2	7234.76	4930.57	0.55319	4.9774e-45	1.8123e-43	c44307_g1	129.036	683.67	-2.4055	9.1526e-56	3.9787e-54	c50534_g5	606.43	7.6433	6.31	6.7322e-32	5.2104e-30	c44904_g1	150.682	953.77	-2.6621	7.3295e-14	2.6244e-12
c47735_g1	969.893	442.477	1.1322	6.8107e-34	2.5557e-32	c39703_g1	539.892	1047.64	-0.9564	6.886e-28	2.2307e-26	c50836_g1	12939.8	9492.68	0.44693	5.881e-45	2.139e-43	c38916_g5	257.318	928.408	-1.8512	9.26e-56	4.0228e-54	c32018_g1	6048.81	1071.15	2.4975	7.4386e-32	5.7521e-30	c41109_g1	373.403	1670.68	-2.1616	7.8564e-14	2.8085e-12
c36113_g2	1555.48	777.81	0.99987	7.1219e-34	2.6708e-32	c43161_g1	985.964	1645.12	-0.73858	8.7573e-28	2.8307e-26	c44613_g3	6658.9	3747.03	0.82954	6.4111e-45	2.3292e-43	c43669_g1	3777.53	6020.38	-0.67241	1.0625e-55	4.6099e-54	c46818_g1	1967.03	171.219	3.5221	9.5717e-32	7.3628e-30	c40165_g1	235.689	1229.21	-2.3828	7.9121e-14	2.8272e-12
c46350_g2	6252.06	4667.08	0.42181	7.4119e-34	2.7778e-32	c48960_g3	2842.43	3933.16	-0.46856	1.0347e-27	3.339e-26	c48651_g1	1219.23	479.554	1.3462	6.493e-45	2.3577e-43	c45901_g2	2225.71	4098.48	-0.88083	1.3095e-55	5.6778e-54	c44352_g4	9409.27	1968.7	2.2568	1.0665e-31	8.1899e-30	c38104_g1	18.9693	367.763	-4.277	8.0468e-14	2.8719e-12
c41075_g1	810.955	334.034	1.2796	7.7246e-34	2.8931e-32	c46219_g4	8104.34	9989.97	-0.30179	1.1122e-27	3.585e-26	c41377_g1	908.233	296.461	1.6152	6.6311e-45	2.4066e-43	c48757_g6	25.3906	355.998	-3.8095	1.3375e-55	5.7915e-54	c38586_g1	1691.28	126.452	3.7414	1.2298e-31	9.435e-30	c44064_g1	164.248	996.682	-2.6013	8.0838e-14	2.8839e-12
c39378_g1	265.903	39.3182	2.7576	1.2452e-33	4.6579e-32	c50980_g2	116.681	391.235	-1.7455	1.1419e-27	3.679e-26	c37930_g1	1133.01	419.855	1.4322	7.172e-45	2.6015e-43	c43683_g1	940.691	2077.78	-1.1433	1.3497e-55	5.8404e-54	c50166_g3	2351.45	236.491	3.3137	1.2713e-31	9.737e-30	c51029_g2	48.677	531.963	-3.45	8.2e-14	2.9242e-12
c49172_g1	5610.55	4131.4	0.44151	1.3603e-33	5.0819e-32	c47112_g1	1102.28	1794.72	-0.70327	1.3021e-27	4.1834e-26	c49159_g2	7010.86	4550.08	0.6237	7.6573e-45	2.776e-43	c27122_g1	124.525	639.361	-2.3602	3.5474e-55	1.5311e-53	c41186_g1	2763.8	314.851	3.1339	1.4571e-31	1.1131e-29	c36464_g1	5.49885	263.353	-5.5817	8.5129e-14	3.0333e-12
c34295_g1	11970.8	9663.97	0.30883	1.3668e-33	5.1027e-32	c34394_g1	321.531	722.775	-1.1686	1.5081e-27	4.8402e-26	c24007_g1	318.56	29.0324	3.4558	7.7666e-45	2.8141e-43	c45243_g3	571.29	1484.28	-1.3775	5.7045e-55	2.4574e-53	c50280_g4	1216.08	63.2283	4.2655	2.0659e-31	1.5741e-29	c40864_g1	4158.19	10526	-1.3399	8.6769e-14	3.0905e-12
c48711_g2	654.13	240.03	1.4464	1.5115e-33	5.6359e-32	c44206_g1	202.884	539.601	-1.4112	1.566e-27	5.0233e-26	c47067_g2	3491.9	2055.62	0.76444	8.1473e-45	2.9488e-43	c34162_g1	101.227	581.589	-2.5224	6.1409e-55	2.6437e-53	c51077_g2	1267.02	69.5736	4.1868	2.1091e-31	1.6056e-29	c47650_g1	39.7283	483.641	-3.6057	9.3613e-14	3.3289e-12
c51061_g1	3914.31	2724.99	0.5225	1.9806e-33	7.3709e-32	c33468_g1	17.2107	166.616	-3.2752	1.7901e-27	5.7295e-26	c45945_g1	2411.44	1273.67	0.9209	9.4098e-45	3.4021e-43	c49386_g2	476.261	1320.43	-1.4712	6.9806e-55	3.0032e-53	c43273_g1	2142.79	204.104	3.3921	2.228e-31	1.6946e-29	c44646_g5	479.688	1954.99	-2.027	9.7783e-14	3.4758e-12
c50337_g3	1697.46	964.456	0.81559	2.659e-33	9.8769e-32	c48856_g1	4618.37	6003.76	-0.37848	2.12e-27	6.7818e-26	c48814_g4	4620.31	2900.6	0.67164	1.101e-44	3.9787e-43	c36225_g1	90.2743	552.354	-2.6132	7.6402e-55	3.2807e-53	c41732_g1	3214.16	407.446	2.9798	2.417e-31	1.8368e-29	c48375_g2	253.855	1290.1	-2.3454	9.8483e-14	3.4992e-12
c46695_g1	5753.36	4256.55	0.43472	3.846e-33	1.425e-31	c36361_g1	7.52295	130.137	-4.1126	2.1314e-27	6.8143e-26	c45876_g1	4499.26	2789.97	0.68944	1.4409e-44	5.1953e-43	c45447_g1	176.774	755.936	-2.0964	8.274e-55	3.5506e-53	c36098_g2	442.416	1.18525	8.5441	3.2762e-31	2.4855e-29	c48878_g2	648.83	2426.94	-1.9032	1.1135e-13	3.947e-12
c36528_g1	1813	1053.52	0.78317	4.4208e-33	1.6369e-31	c48368_g1	39.0361	225.465	-2.53	2.8235e-27	9.0223e-26	c24657_g1	199.658	3.93144	5.6663	1.5853e-44	5.7132e-43	c48015_g2	596.088	1523.92	-1.3542	1.09e-54	4.6653e-53	c50799_g1	1447.83	95.6357	3.9202	3.513e-31	2.6628e-29	c42160_g1	1291.5	4079.94	-1.6595	1.1294e-13	4.0015e-12
c28766_g1	1363.1	712.224	0.93649	4.4767e-33	1.6566e-31	c45827_g1	12.7109	148.604	-3.5473	2.8463e-27	9.0901e-26	c42273_g2	2549.7	1372.55	0.89347	1.8473e-44	6.6501e-43	c49989_g1	423.057	1435.31	-1.7624	2.4587e-54	1.0504e-52	c49357_g3	1359.23	84.11	4.0144	4.5045e-31	3.4056e-29	c42870_g1	13.7645	331.306	-4.5891	1.1565e-13	4.0959e-12
c39963_g1	447.945	125.434	1.8364	4.7479e-33	1.7559e-31	c49058_g1	1144.87	1840.54	-0.68494	2.8877e-27	9.2124e-26	c46882_g2	370.689	47.3868	2.9677	2.8231e-44	1.0141e-42	c37782_g1	529.323	1509.59	-1.5119	2.6391e-54	1.1253e-52	c40386_g1	4785.59	765.435	2.6443	4.9246e-31	3.72e-29	c47226_g4	74.2865	647.342	-3.1234	1.2151e-13	4.3001e-12
c29287_g1	726.851	287.326	1.339	4.8526e-33	1.7934e-31	c46708_g2	1564.2	2376.37	-0.60333	3.2227e-27	1.027e-25	c49315_g3	5993.99	3971.64	0.59378	3.4983e-44	1.2539e-42	c40195_g5	219.839	841.5	-1.9365	2.9677e-54	1.2645e-52	c49604_g1	3580.53	494.035	2.8575	5.1039e-31	3.8521e-29	c50335_g1	205.083	1126.03	-2.457	1.3073e-13	4.6191e-12
c41149_g1	649.72	239.488	1.4399	5.1082e-33	1.8867e-31	c43039_g1	27.6317	195.27	-2.8211	3.3645e-27	1.071e-25	c45456_g5	2084.19	37.9685	5.7785	3.5284e-44	1.264e-42	c43647_g2	737.309	1744.44	-1.2424	3.3563e-54	1.4293e-52	c45294_g2	3082.62	388.654	2.9876	6.1922e-31	4.6695e-29	c41329_g1	126.119	853.436	-2.7585	1.3108e-13	4.6295e-12
c51180_g1	1524.52	838.63	0.86225	6.0796e-33	2.2413e-31	c39862_g1	8.19362	130.483	-3.9932	3.8163e-27	1.2142e-25	c47274_g1	2574.92	1397.86	0.8813	5.5346e-44	1.9764e-42	c42843_g1	30.9636	373.438	-3.5922	3.9907e-54	1.6951e-52	c50503_g2	4052.34	602.051	2.7508	8.0345e-31	6.0433e-29	c43563_g1	102.204	761.996	-2.8983	1.3296e-13	4.6939e-12
c50317_g3	334.878	69.0128	2.2787	6.2764e-33	2.3124e-31	c41266_g3	0.483004	89.2149	-7.5291	4.1698e-27	1.3252e-25	c45395_g1	8355.86	5849.09	0.51458	7.9107e-44	2.8174e-42	c42329_g1	1147.45	2366.2	-1.0441	6.5463e-54	2.7753e-52	c33619_g1	419.392	0.770631	9.088	1.0017e-30	7.5149e-29	c51198_g2	206.778	1132.71	-2.4536	1.3622e-13	4.8052e-12
c47980_g3	851.207	361.95	1.2337	6.5368e-33	2.4068e-31	c45661_g7	93.5385	341.622	-1.8688	5.2171e-27	1.6572e-25	c49086_g1	2374.32	1253.06	0.92206	8.1793e-44	2.91e-42	c47829_g2	1120.67	2330.5	-1.0563	9.3452e-54	3.9544e-52	c39191_g1	4027.82	600.338	2.7462	1.134e-30	8.5006e-29	c49786_g1	355.082	1595.21	-2.1675	1.375e-13	4.8486e-12
c45215_g2	221.248	24.6659	3.1651	7.1759e-33	2.6405e-31	c45197_g1	10.5461	138.937	-3.7196	5.4281e-27	1.7223e-25	c39008_g1	8703.57	6115.72	0.50909	8.958e-44	3.1853e-42	c12105_g1	76.0846	509.417	-2.7432	9.4024e-54	3.976e-52	c45284_g1	1052.48	48.2347	4.4476	1.1963e-30	8.9598e-29	c46895_g4	76.8196	648.703	-3.078	1.4715e-13	5.1825e-12
c7576_g1	2153.14	1316.09	0.71018	7.8822e-33	2.8968e-31	c38865_g2	4.03426	111.995	-4.795	6.2139e-27	1.9674e-25	c44874_g2	1731.44	815.778	1.0857	9.1108e-44	3.2379e-42	c38623_g1	73.8638	502.993	-2.7676	1.8594e-53	7.8429e-52	c34191_g1	4053.92	603.81	2.7471	1.3283e-30	9.9314e-29	c48284_g1	465.284	1907.57	-2.0356	1.5343e-13	5.393e-12
c39632_g2	4892.37	3545.13	0.46469	8.1823e-33	3.0051e-31	c47922_g1	172.149	482.052	-1.4855	6.2133e-27	1.9674e-25	c23554_g1	161.388	0	0	1.024e-43	3.6354e-42	c43859_g1	1.96799	225.791	-6.8421	1.9347e-53	8.1556e-52	c42274_g2	18546.1	4753.98	1.9639	1.5642e-30	1.1686e-28	c46535_g3	39.175	474.041	-3.597	1.5447e-13	5.4275e-12
c49522_g1	2890.12	1891.54	0.61157	8.6887e-33	3.1892e-31	c33617_g1	141.484	529.698	-1.9045	6.3125e-27	1.9976e-25	c36332_g1	7581.25	5136.65	0.56161	1.1685e-43	4.144e-42	c47231_g1	591.664	1499.45	-1.3416	2.6128e-53	1.0986e-51	c38774_g2	1888.73	167.751	3.493	1.5962e-30	1.1905e-28	c48789_g1	76.2316	642.475	-3.0752	1.5454e-13	5.4278e-12
c34753_g1	5051.12	3686.98	0.45416	8.8739e-33	3.2551e-31	c44824_g3	878.561	1494.02	-0.76598	6.3319e-27	2.0026e-25	c40166_g1	28003.5	21868.6	0.35675	1.2158e-43	4.3096e-42	c20109_g1	531.213	1399.33	-1.3974	3.0425e-53	1.2785e-51	c24207_g1	442.2	1.59986	8.1106	1.6537e-30	1.2323e-28	c40624_g1	77.278	651.797	-3.0763	1.7803e-13	6.2428e-12
c28244_g1	472.373	140.065	1.7538	9.131e-33	3.3473e-31	c35147_g1	2035.6	2949.31	-0.53492	6.6593e-27	2.1017e-25	c45218_g3	1247.39	414.128	1.5908	1.5085e-43	5.3385e-42	c44382_g1	480.786	1307.95	-1.4438	5.6619e-53	2.3732e-51	c47191_g1	454.071	1.95588	7.859	1.743e-30	1.2977e-28	c34405_g1	5.49885	257.017	-5.5466	1.9286e-13	6.7518e-12
c39570_g1	23654.4	18193.8	0.37866	9.6296e-33	3.5279e-31	c37080_g1	1.38646	95.6307	-6.108	7.051e-27	2.2241e-25	c50373_g1	4872.04	3112.98	0.64623	1.5882e-43	5.6145e-42	c36712_g1	208.192	878.057	-2.0764	5.8525e-53	2.4516e-51	c39395_g1	493.799	3.52644	7.1296	1.8833e-30	1.3986e-28	c45293_g1	504.883	2006.41	-1.9906	2.0218e-13	7.0699e-12
c42453_g1	5412.48	3984.81	0.44178	1.0563e-32	3.8674e-31	c38341_g1	2606.28	3639.72	-0.48184	7.057e-27	2.2248e-25	c49692_g1	1456.74	639.132	1.1886	1.611e-43	5.692e-42	c35414_g1	133.906	784.304	-2.5502	6.5002e-53	2.7195e-51	c33035_g1	2318.8	245.642	3.2387	2.0342e-30	1.5095e-28	c40189_g4	870.435	2970.69	-1.771	2.0531e-13	7.1765e-12
c37383_g1	409.587	107.834	1.9254	1.3436e-32	4.9164e-31	c44031_g1	592.803	1114.6	-0.9109	8.3887e-27	2.6347e-25	c51317_g2	1627.62	338.727	2.2646	1.7667e-43	6.2291e-42	c48723_g5	101.843	568.795	-2.4816	6.9621e-53	2.9109e-51	c49194_g1	22586	5980.2	1.9172	2.0957e-30	1.5538e-28	c40379_g1	151.634	940.703	-2.6331	2.2608e-13	7.8929e-12
c39991_g1	5850.62	4369.4	0.42116	1.4591e-32	5.3323e-31	c43529_g1	262.762	625.671	-1.2516	1.0543e-26	3.3043e-25	c49276_g2	5959.4	3963.65	0.58834	1.9194e-43	6.7568e-42	c49292_g2	97.8612	560.523	-2.518	7.0572e-53	2.9488e-51	c32217_g2	428.427	1.21455	8.4625	2.4156e-30	1.788e-28	c44429_g1	546.151	2125.24	-1.9603	2.2975e-13	8.0148e-12
c39578_g1	1249.15	509.496	1.2938	1.624e-32	5.9312e-31	c43671_g2	180.603	498.31	-1.4642	1.1623e-26	3.641e-25	c43006_g4	1030.92	347.769	1.5677	2.4046e-43	8.4604e-42	c35354_g1	2134.6	3755.37	-0.81499	9.264e-53	3.8637e-51	c40863_g4	746.624	19.257	5.2769	2.4882e-30	1.8386e-28	c43100_g1	311.705	1443.4	-2.2112	2.3393e-13	8.1542e-12
c48015_g2	1423.32	767.407	0.89119	1.7019e-32	6.2117e-31	c47637_g1	13092.9	15537	-0.24693	1.1909e-26	3.7285e-25	c41567_g1	2154.83	1105.5	0.96287	2.7344e-43	9.6054e-42	c46233_g1	321.43	1026.65	-1.6754	9.5569e-53	3.9834e-51	c38534_g1	549.237	6.37015	6.43	2.9145e-30	2.15e-28	c47601_g2	9.07831	287.779	-4.9864	2.46e-13	8.5613e-12
c33422_g1	111.107	0	0	1.7744e-32	6.4726e-31	c38594_g1	575.687	1771.84	-1.6219	1.2563e-26	3.9311e-25	c48309_g1	8358.22	5865.51	0.51094	2.9925e-43	1.049e-41	c43644_g1	304.205	995.352	-1.7102	9.5976e-53	3.9979e-51	c42323_g1	7416.24	1502.5	2.3033	3.3869e-30	2.4931e-28	c42467_g1	45.3222	494.073	-3.4464	2.6347e-13	9.1585e-12
c41961_g2	1155.08	575.603	1.0049	1.8274e-32	6.6615e-31	c39590_g1	0.420448	87.8279	-7.7066	1.2836e-26	4.0121e-25	c45225_g3	333.9	37.5165	3.1538	3.2387e-43	1.1341e-41	c49387_g2	1314.11	2591.67	-0.9798	9.8818e-53	4.1137e-51	c37611_g1	2218.48	231.39	3.2612	3.6764e-30	2.703e-28	c44459_g1	299.237	1393.32	-2.2192	2.7952e-13	9.7011e-12
c46527_g1	3101.64	2068.02	0.58478	2.1863e-32	7.9553e-31	c37128_g1	27.3989	191.716	-2.8068	1.4189e-26	4.4282e-25	c50394_g1	2251.48	1180.82	0.93109	3.3195e-43	1.1606e-41	c3886_g1	7.26038	258.565	-5.1543	9.9881e-53	4.1527e-51	c48581_g1	828.554	26.6951	4.9559	4.6653e-30	3.4272e-28	c48773_g2	293.03	1381.88	-2.2375	2.891e-13	1.0026e-11
c48124_g2	3933.92	2757.81	0.51244	2.2139e-32	8.0506e-31	c42450_g1	506.687	989.057	-0.96496	1.5682e-26	4.8863e-25	c50287_g4	279.026	20.5813	3.761	3.4666e-43	1.2114e-41	c39678_g1	2599.25	4378.18	-0.75223	1.834e-52	7.6062e-51	c35284_g2	4761.17	791.082	2.5894	5.0022e-30	3.6686e-28	c47945_g1	519.219	2048.67	-1.9803	2.8934e-13	1.003e-11
c40839_g2	5009.68	3494.73	0.51954	2.2451e-32	8.1589e-31	c43540_g2	21.0747	173.683	-3.0429	1.825e-26	5.6803e-25	c41954_g1	986.962	350.574	1.4933	4.1274e-43	1.4408e-41	c46236_g2	1030.03	2170.4	-1.0753	2.2758e-52	9.4271e-51	c40502_g1	6113.28	1159.19	2.3988	5.525e-30	4.0486e-28	c35364_g1	12.3638	309.168	-4.6442	3.0887e-13	1.0686e-11
c42305_g1	381.312	92.8339	2.0382	2.5697e-32	9.3328e-31	c41329_g1	2300.87	3252.45	-0.49935	2.1084e-26	6.545e-25	c48548_g1	8073.78	5353.64	0.59272	4.3622e-43	1.5212e-41	c48947_g1	632.022	1553.61	-1.2976	2.9219e-52	1.2088e-50	c39712_g1	8626.47	1857.28	2.2156	5.6534e-30	4.1358e-28	c44079_g1	40.9647	473.64	-3.5313	3.1759e-13	1.0975e-11
c47878_g1	5052.38	3686.52	0.45471	2.6847e-32	9.7444e-31	c37117_g1	957.648	1593.2	-0.73436	2.1507e-26	6.6727e-25	c44797_g2	158.85	0	0	5.8079e-43	2.0201e-41	c34202_g1	180.052	746.098	-2.051	3.1088e-52	1.2853e-50	c39636_g1	1928.71	181.379	3.4106	6.635e-30	4.8499e-28	c50472_g2	10.185	295.531	-4.8588	3.2194e-13	1.1121e-11
c47261_g1	930.183	422.686	1.1379	3.5385e-32	1.2804e-30	c50651_g1	2951.01	4029.27	-0.44931	2.5198e-26	7.8056e-25	c42187_g3	1142.64	391.916	1.5438	6.6081e-43	2.296e-41	c48686_g2	61259.9	81491.8	-0.41171	3.3e-52	1.3635e-50	c16747_g1	3375.87	469.442	2.8462	7.5309e-30	5.4957e-28	c43422_g1	33.4168	435.255	-3.7032	3.6714e-13	1.2662e-11
c36074_g1	4043.06	2849.15	0.50492	3.7266e-32	1.3468e-30	c43335_g1	1684.13	2505.33	-0.573	2.9562e-26	9.1479e-25	c43032_g1	2597.43	1428.08	0.86301	7.4636e-43	2.5919e-41	c43618_g1	564.885	1444.15	-1.3542	3.6163e-52	1.4933e-50	c41383_g1	10446.5	2393.87	2.1256	7.6058e-30	5.5457e-28	c43174_g1	472.304	1880.14	-1.9931	4.0725e-13	1.4024e-11
c30435_g1	1233.7	631.763	0.96553	3.8861e-32	1.4036e-30	c37009_g1	638.976	1170.09	-0.87278	3.1184e-26	9.6397e-25	c47425_g2	13861.1	10305.5	0.42763	8.0732e-43	2.7963e-41	c46351_g1	682.927	1636.06	-1.2604	3.6698e-52	1.5145e-50	c46640_g1	656.292	13.5109	5.6021	7.7615e-30	5.6546e-28	c17366_g1	0.683023	186.929	-8.0963	4.1092e-13	1.414e-11
c50162_g1	25253.3	21551.7	0.22867	4.378e-32	1.5803e-30	c45270_g3	175.53	482.248	-1.4581	4.0969e-26	1.2644e-24	c45018_g3	1105.35	419.855	1.3965	9.4809e-43	3.2805e-41	c49695_g1	217.986	822.747	-1.9162	4.061e-52	1.6749e-50	c40015_g1	555.289	7.25798	6.2575	7.9561e-30	5.7916e-28	c49324_g1	194.509	1062.54	-2.4496	4.1094e-13	1.414e-11
c40510_g2	5744.69	4168.24	0.46279	4.3923e-32	1.5845e-30	c25998_g1	113.307	372.357	-1.7165	4.5469e-26	1.4018e-24	c34925_g1	233.376	11.1529	4.3872	9.9967e-43	3.4571e-41	c40855_g2	2354.6	4038.83	-0.77845	5.1743e-52	2.1327e-50	c26031_g1	619.529	11.199	5.7897	8.3105e-30	6.0446e-28	c46113_g1	407.572	1714.19	-2.0724	4.1151e-13	1.4154e-11
c43732_g1	2900.61	1915.04	0.59898	4.6081e-32	1.6603e-30	c37198_g1	393.755	853.974	-1.1169	4.9003e-26	1.5076e-24	c42167_g2	1766.91	847.313	1.0603	1.3348e-42	4.6065e-41	c50554_g1	1278.25	2532.35	-0.98631	6.4816e-52	2.6683e-50	c45182_g1	5033.45	887.761	2.5033	9.043e-30	6.5665e-28	c44907_g1	40.541	466.612	-3.5248	4.354e-13	1.4941e-11
c49619_g1	2110.68	1290.1	0.71022	5.0615e-32	1.8214e-30	c46113_g5	432.649	877.147	-1.0196	5.6066e-26	1.7241e-24	c34195_g1	1138.23	442.287	1.3637	1.5152e-42	5.2237e-41	c35912_g1	37.8561	384.874	-3.3458	6.6405e-52	2.7303e-50	c44078_g1	1195.27	68.4381	4.1264	9.3378e-30	6.775e-28	c39951_g2	5.62852	250.299	-5.4748	4.4811e-13	1.5359e-11
c49218_g2	7076.44	5420.65	0.38456	6.1241e-32	2.2011e-30	c30551_g1	0.420448	85.8339	-7.6735	5.8381e-26	1.7934e-24	c40105_g1	4578.36	2902.73	0.65742	1.5226e-42	5.2466e-41	c46730_g1	5438.82	8089.28	-0.57272	7.201e-52	2.959e-50	c34946_g1	1556.22	121.468	3.6794	9.6039e-30	6.9623e-28	c25740_g1	1983.83	5523.57	-1.4773	4.6705e-13	1.5995e-11
c46137_g4	1027.84	491.461	1.0645	6.1319e-32	2.2026e-30	c43681_g1	351.929	861.495	-1.2916	6.266e-26	1.9228e-24	c44874_g1	906.1	307.361	1.5597	1.7809e-42	6.1333e-41	c44699_g2	7048.75	10619.5	-0.59128	7.3645e-52	3.0243e-50	c40960_g1	2378.34	267.186	3.154	1.4012e-29	1.0133e-27	c44375_g1	172.782	995.216	-2.5261	4.7242e-13	1.6173e-11
c41782_g1	9636.23	7647.99	0.33339	6.151e-32	2.208e-30	c44664_g1	309.224	688.832	-1.1555	8.3927e-26	2.57e-24	c43214_g1	2015.16	1018.52	0.98442	1.9104e-42	6.5761e-41	c41432_g1	83.8279	520.148	-2.6334	9.4813e-52	3.8912e-50	c50329_g2	2054.36	206.743	3.3128	1.5786e-29	1.1397e-27	c38568_g1	175.963	996.063	-2.501	5.031e-13	1.719e-11
c43349_g1	1591.55	889.867	0.83877	7.6425e-32	2.7384e-30	c33561_g1	47.1046	234.805	-2.3175	1.0222e-25	3.1204e-24	c51226_g4	3748.95	2276.43	0.71971	1.9642e-42	6.7578e-41	c50170_g1	2449.15	4168.04	-0.76709	1.2698e-51	5.1953e-50	c41080_g1	2413.1	275.395	3.1313	1.7461e-29	1.2596e-27	c47524_g2	553.62	2098.79	-1.9226	5.057e-13	1.7272e-11
c48158_g1	1249.84	646.003	0.95213	8.3624e-32	2.9927e-30	c32413_g1	0	112.69	0	1.0938e-25	3.3373e-24	c49923_g1	1296.7	542.6	1.2569	2.433e-42	8.349e-41	c50870_g2	29211.5	39578.7	-0.43819	1.4151e-51	5.7863e-50	c37936_g1	427.475	1.62916	8.0356	1.9009e-29	1.3702e-27	c44325_g2	9499.99	21488.8	-1.1776	5.7168e-13	1.9495e-11
c47381_g3	6117.15	4609.64	0.4082	9.3579e-32	3.3449e-30	c34972_g1	102.743	573.179	-2.4799	1.1448e-25	3.4912e-24	c25771_g1	180.098	2.323	6.2767	3.3156e-42	1.1366e-40	c44750_g1	2043.65	3602.62	-0.81789	2.1687e-51	8.8514e-50	c38459_g1	724.422	19.4958	5.2156	2.1888e-29	1.5764e-27	c45952_g1	5.49885	248.247	-5.4965	6.0786e-13	2.0713e-11
c38448_g1	1238.7	640.196	0.95224	1.0155e-31	3.6234e-30	c49170_g5	3656.2	4842.49	-0.40541	1.1909e-25	3.6278e-24	c39614_g1	4687.13	2996.41	0.64547	3.5666e-42	1.2202e-40	c49106_g2	4102.73	7015.77	-0.77402	2.3088e-51	9.4118e-50	c48822_g3	492.623	4.35567	6.8214	2.2745e-29	1.6368e-27	c895_g1	229.845	1165.93	-2.3427	6.3785e-13	2.1718e-11
c38776_g2	2440.91	1554.8	0.65069	1.3055e-31	4.6411e-30	c28830_g1	62.4458	269.898	-2.1117	1.203e-25	3.6629e-24	c48704_g1	4044.99	2512.46	0.68703	5.9488e-42	2.031e-40	c35498_g1	49.0938	417.07	-3.0867	3.0041e-51	1.2239e-49	c36184_g1	2059.49	210.504	3.2904	2.3239e-29	1.671e-27	c47900_g1	145.054	885.772	-2.6103	6.5991e-13	2.2444e-11
c50495_g1	11712	9479.76	0.30506	1.4104e-31	5.0078e-30	c42069_g2	0.903452	88.2179	-6.6095	1.3419e-25	4.071e-24	c49852_g1	2754.74	1552.08	0.82771	6.3456e-42	2.1653e-40	c50572_g1	1338.28	2876.81	-1.1041	3.5079e-51	1.4283e-49	c43423_g3	591.767	10.1017	5.8724	2.4744e-29	1.7778e-27	c50163_g1	150.293	904.296	-2.589	6.7583e-13	2.2976e-11
c36878_g1	2758.59	1815.4	0.60364	1.8404e-31	6.5308e-30	c43692_g1	0	79.3308	0	1.4351e-25	4.3491e-24	c50751_g1	1614.56	756.958	1.0929	6.8705e-42	2.3433e-40	c38353_g1	111.476	628.41	-2.495	3.8053e-51	1.5474e-49	c38916_g2	946.685	41.1232	4.5249	2.6026e-29	1.8668e-27	c35375_g3	1520.03	4423.56	-1.5411	6.8354e-13	2.3229e-11
c44775_g1	1177.84	597.993	0.97794	1.9723e-31	6.9944e-30	c32086_g1	233.163	571.571	-1.2936	1.7135e-25	5.1797e-24	c49309_g1	24452.3	17776.8	0.45997	6.9105e-42	2.3557e-40	c45080_g1	1532.44	3268.52	-1.0928	4.7326e-51	1.9234e-49	c49791_g3	2823.61	364.149	2.9549	2.8496e-29	2.0406e-27	c42239_g1	19.5227	350.135	-4.1647	6.9182e-13	2.3502e-11
c33360_g1	260.249	41.8544	2.6364	2.0822e-31	7.3797e-30	c44843_g1	164.053	456.802	-1.4774	2.2266e-25	6.7203e-24	c8640_g1	253.957	17.0185	3.8994	1.0181e-41	3.4634e-40	c48011_g2	21.326	319.511	-3.9052	5.7636e-51	2.3367e-49	c38857_g2	1887.23	179.453	3.3946	3.0661e-29	2.1921e-27	c42138_g1	744.014	2596.25	-1.803	6.939e-13	2.3563e-11
c39426_g1	6072.4	4586.36	0.40492	2.3445e-31	8.3039e-30	c37253_g1	12019.3	14397.6	-0.26048	2.7349e-25	8.2374e-24	c47368_g1	17559.5	13385.2	0.39162	1.1453e-41	3.8903e-40	c44871_g1	2696.28	4648.4	-0.78576	6.3441e-51	2.5689e-49	c37744_g1	1304.55	86.5142	3.9145	3.6933e-29	2.6384e-27	c44129_g1	5.62852	247.057	-5.4559	7.1028e-13	2.4101e-11
c46999_g2	2879.25	1910.1	0.59205	2.3457e-31	8.3039e-30	c36591_g1	132.835	404.306	-1.6058	3.1833e-25	9.5733e-24	c50044_g1	3855.84	1884.02	1.0332	1.1913e-41	4.0423e-40	c36436_g1	774.512	1762.69	-1.1864	7.2258e-51	2.9207e-49	c44217_g5	492.95	4.41427	6.8031	3.7187e-29	2.6544e-27	c51123_g2	19.393	350.215	-4.1746	7.1101e-13	2.4116e-11
c36514_g1	2079.63	1273.87	0.70711	2.5236e-31	8.9282e-30	c12074_g1	110.016	359.762	-1.7093	3.286e-25	9.8722e-24	c37670_g1	7204.29	4989.3	0.53002	1.2309e-41	4.1724e-40	c49272_g4	14.93	289.575	-4.2777	1.2366e-50	4.9891e-49	c44204_g1	14364	3624.96	1.9864	4.1643e-29	2.9701e-27	c20109_g1	30.6847	414.524	-3.7559	7.1905e-13	2.438e-11
c49315_g3	3709.18	2583.02	0.52204	2.593e-31	9.1681e-30	c50426_g2	84.8445	313.183	-1.8841	3.4e-25	1.0209e-23	c33093_g1	2541.28	1404.51	0.85549	1.2521e-41	4.2402e-40	c40017_g1	413.833	1172.91	-1.503	1.6943e-50	6.8193e-49	c37134_g2	797.023	26.783	4.8952	4.2225e-29	3.0091e-27	c34796_g2	2019.57	5544.18	-1.4569	7.8686e-13	2.6658e-11
c45144_g2	3977.89	2809.35	0.50177	3.0968e-31	1.0936e-29	c14421_g1	73.117	289.384	-1.9847	4.2785e-25	1.2789e-23	c45139_g1	1128.64	444.487	1.3444	1.3247e-41	4.4815e-40	c40226_g1	892.604	1938.1	-1.1185	1.8247e-50	7.3356e-49	c47378_g2	8220.47	1795.66	2.1947	5.5897e-29	3.9738e-27	c43346_g2	167.447	965.582	-2.5277	7.9753e-13	2.701e-11
c44860_g3	1922.17	1154.05	0.73604	3.5571e-31	1.2554e-29	c43326_g5	23794.4	27241.2	-0.19517	4.6367e-25	1.3852e-23	c17366_g1	239.473	0.515103	8.8608	1.4638e-41	4.9494e-40	c50499_g1	496.81	1309.24	-1.398	2.0617e-50	8.2834e-49	c41029_g1	1437.93	108.669	3.726	6.4882e-29	4.6015e-27	c43737_g1	585.715	2173.27	-1.8916	8.0703e-13	2.7321e-11
c50549_g3	3712.73	2599.58	0.5142	3.5771e-31	1.2617e-29	c24810_g2	1.8069	92.1622	-5.6726	4.7115e-25	1.4068e-23	c46247_g1	2010.1	1025.54	0.97088	1.636e-41	5.5288e-40	c46271_g1	631.741	1532.36	-1.2783	2.1962e-50	8.8182e-49	c45437_g2	1783.52	166.181	3.4239	8.3066e-29	5.8863e-27	c43867_g2	54.9885	527.905	-3.2631	8.1163e-13	2.7466e-11
c48765_g1	724.474	296.082	1.2909	3.8347e-31	1.3502e-29	c45286_g2	2401.58	3350.08	-0.48021	4.7926e-25	1.4303e-23	c43875_g1	306.752	31.209	3.297	1.6756e-41	5.66e-40	c47599_g1	1210.58	2410.22	-0.99346	2.3043e-50	9.2467e-49	c25063_g1	1827.3	173.711	3.395	1.0079e-28	7.1311e-27	c40845_g2	30.261	410.009	-3.7601	8.2204e-13	2.7808e-11
c50770_g1	151.745	7.73805	4.2935	4.108e-31	1.4455e-29	c41345_g1	981.27	1597.54	-0.70313	4.8523e-25	1.4474e-23	c34874_g1	1228.79	506.536	1.2785	1.8321e-41	6.1792e-40	c47972_g1	1330.62	2582.24	-0.95652	2.5778e-50	1.0332e-48	c40265_g1	5779.7	1120.09	2.3674	1.1035e-28	7.8008e-27	c39594_g1	260.374	1262.07	-2.2771	8.348e-13	2.8228e-11
c48519_g4	115.715	1.10544	6.7098	4.2342e-31	1.4881e-29	c35136_g1	110.044	363.015	-1.722	5.1778e-25	1.5437e-23	c43844_g1	1848.08	915.294	1.0137	2.038e-41	6.8667e-40	c39497_g1	5666.53	8345.61	-0.55855	2.7766e-50	1.1122e-48	c45462_g1	10928.6	2616.17	2.0626	1.3304e-28	9.3974e-27	c49992_g1	2508.75	6622.87	-1.4005	8.4327e-13	2.8504e-11
c38761_g1	270.813	47.5337	2.5103	4.7184e-31	1.6564e-29	c39906_g1	12.7109	139.587	-3.457	5.5084e-25	1.6406e-23	c50043_g2	582.619	143.054	2.026	2.2451e-41	7.5608e-40	c39942_g1	420.758	1179.77	-1.4875	3.7014e-50	1.4815e-48	c48574_g5	3442.9	515.009	2.741	1.4238e-28	1.0041e-26	c41238_g3	250.319	1228.71	-2.2953	8.7664e-13	2.9586e-11
c50131_g2	2269.23	982.253	1.208	5.0583e-31	1.7746e-29	c48947_g1	1450.96	2192.61	-0.59564	7.6795e-25	2.2838e-23	c48007_g1	2051.33	1054.46	0.96005	3.516e-41	1.1811e-39	c35770_g1	2072.97	3613.6	-0.80174	4.2285e-50	1.6908e-48	c48408_g1	815.404	30.0414	4.7625	1.4874e-28	1.0464e-26	c43080_g1	8264.41	18776.1	-1.1839	8.8381e-13	2.9817e-11
c42944_g1	1820.81	1081.83	0.75111	5.1927e-31	1.8207e-29	c33856_g1	38.6156	211.115	-2.4508	8.0212e-25	2.3842e-23	c49394_g3	3672.83	2239.15	0.71394	3.5329e-41	1.1862e-39	c46915_g1	1431.29	2722.35	-0.92754	4.4851e-50	1.7923e-48	c33214_g1	1432.53	109.683	3.7072	1.5119e-28	1.0628e-26	c48430_g3	6.8649	256.363	-5.2228	9.1831e-13	3.0933e-11
c47440_g2	6321.66	4814.28	0.39298	6.9668e-31	2.4383e-29	c38247_g1	1766.25	2582.24	-0.54793	8.0771e-25	2.3984e-23	c41148_g1	986.773	361.454	1.4489	3.7906e-41	1.2708e-39	c40174_g1	68.4886	469.136	-2.7761	5.1505e-50	2.0569e-48	c40049_g1	1852.02	181.17	3.3537	1.5201e-28	1.0678e-26	c44645_g1	1.9194	202.441	-6.7207	9.3969e-13	3.1629e-11
c36443_g2	305.877	62.0338	2.3018	8.4336e-31	2.9482e-29	c50258_g2	77.259	319.359	-2.0474	8.4663e-25	2.5089e-23	c47212_g1	1978.34	1005.86	0.97586	4.118e-41	1.3798e-39	c47010_g2	46.22	403.364	-3.1255	5.8251e-50	2.325e-48	c42953_g1	412.449	1.62916	7.9839	1.5327e-28	1.0757e-26	c49651_g4	325.868	1448.43	-2.1521	9.5622e-13	3.2161e-11
c45550_g2	1657.46	957.106	0.79222	9.2667e-31	3.2356e-29	c47882_g1	578.042	1067.89	-0.88552	9.1509e-25	2.7104e-23	c41148_g2	2178.97	1148.61	0.92376	4.8994e-41	1.6384e-39	c45470_g1	564.728	1417.92	-1.3281	5.9641e-50	2.379e-48	c47120_g2	1551.92	129.794	3.5798	1.552e-28	1.0885e-26	c48061_g2	15.5195	320.06	-4.3662	9.5802e-13	3.221e-11
c78995_g1	546.859	188.681	1.5352	9.6775e-31	3.377e-29	c48077_g1	40.28	217.229	-2.4311	9.445e-25	2.7961e-23	c50484_g1	1104.56	431.892	1.3547	5.115e-41	1.7096e-39	c51144_g3	230.341	827.709	-1.8453	6.1481e-50	2.4509e-48	c37441_g1	602.514	12.1455	5.6325	1.6122e-28	1.1297e-26	c20403_g1	220.049	1120.82	-2.3487	9.6539e-13	3.2445e-11
c40803_g1	1229.08	640.52	0.94026	9.967e-31	3.476e-29	c34321_g1	0.420448	156.127	-8.5366	9.5955e-25	2.8392e-23	c40319_g1	27877	19361.6	0.52587	5.3564e-41	1.7894e-39	c45463_g1	317.779	993.604	-1.6446	7.5044e-50	2.9863e-48	c46274_g1	1608.46	138.832	3.5343	1.7285e-28	1.2103e-26	c49728_g1	176.387	980.697	-2.4751	1.0236e-12	3.4361e-11
c45187_g1	3348.48	1549.81	1.1114	1.0371e-30	3.6148e-29	c38120_g1	1043.04	1681.32	-0.6888	1.0765e-24	3.179e-23	c44900_g1	1821.32	899.808	1.0173	5.597e-41	1.867e-39	c30888_g1	0.491997	196.327	-8.6404	7.7491e-50	3.0818e-48	c39297_g1	552.54	8.74064	5.9822	1.7803e-28	1.2456e-26	c46061_g2	277.061	1298.81	-2.2289	1.0819e-12	3.6263e-11
c47625_g1	7700.39	5999.7	0.36004	1.0451e-30	3.6404e-29	c34454_g1	526.966	996.405	-0.91902	1.293e-24	3.8086e-23	c48430_g3	328.612	38.5037	3.0933	5.8246e-41	1.9419e-39	c48646_g1	1880.46	3349.62	-0.83291	8.5313e-50	3.3869e-48	c25993_g1	1610.46	141.056	3.5131	2.4529e-28	1.7066e-26	c40427_g2	269.141	1261.82	-2.2291	1.1087e-12	3.7121e-11
c43623_g1	3390.76	2330.37	0.54105	1.126e-30	3.9175e-29	c47087_g1	914.136	1508.61	-0.72274	1.3265e-24	3.9052e-23	c36028_g1	4711.02	3036.82	0.63348	6.5602e-41	2.1861e-39	c38325_g1	642.156	1540.54	-1.2624	8.6548e-50	3.4338e-48	c38037_g1	2129.28	235.896	3.1741	2.5313e-28	1.7584e-26	c39159_g1	191.119	1017.79	-2.4129	1.2647e-12	4.2184e-11
c26358_g1	315.708	65.0459	2.2791	1.165e-30	4.0485e-29	c51281_g1	3834.6	5011.47	-0.38616	1.5079e-24	4.4372e-23	c50238_g1	298.131	29.8531	3.32	6.9731e-41	2.3214e-39	c42020_g2	801.466	1788	-1.1576	9.3121e-50	3.6924e-48	c43002_g1	13955.4	3579.89	1.9628	2.5505e-28	1.7704e-26	c45344_g1	43.0138	464.568	-3.433	1.2644e-12	4.2184e-11
c49467_g1	1683.9	975.377	0.78778	1.4873e-30	5.1624e-29	c44916_g1	145.16	418.677	-1.5282	1.7097e-24	5.0284e-23	c40242_g1	3912.2	2192.08	0.83568	7.0124e-41	2.3333e-39	c35810_g1	451.073	1228.2	-1.4451	1.018e-49	4.0344e-48	c31820_g1	408.281	1.65846	7.9436	2.9655e-28	2.0504e-26	c23027_g1	255.256	1224.35	-2.262	1.2686e-12	4.2297e-11
c45810_g1	5519.7	4122.84	0.42095	1.7402e-30	6.0366e-29	c47867_g1	628.653	1128.45	-0.844	1.7402e-24	5.1131e-23	c42162_g1	217.991	9.54451	4.5135	7.1424e-41	2.3754e-39	c45186_g1	157.292	675.772	-2.1031	1.0284e-49	4.0729e-48	c45661_g4	798.959	29.007	4.7836	3.6338e-28	2.5085e-26	c45880_g1	36.3132	435.117	-3.5828	1.3013e-12	4.3353e-11
c40863_g2	306.979	63.4209	2.2751	1.817e-30	6.2992e-29	c45689_g2	2426.97	3377.54	-0.47682	1.9006e-24	5.5761e-23	c49746_g1	3886.39	2406.72	0.69136	8.1805e-41	2.7193e-39	c46370_g2	119.178	593.414	-2.3159	1.5086e-49	5.9571e-48	c35149_g1	4067.62	676.32	2.5884	4.0521e-28	2.7951e-26	c36195_g2	524.345	1986.85	-1.9219	1.3244e-12	4.4105e-11
c48849_g1	2486.81	1610.35	0.62692	2.1229e-30	7.3468e-29	c39044_g1	42.9452	218.549	-2.3474	2.2074e-24	6.4697e-23	c49566_g1	2092.93	1091.57	0.93911	8.6954e-41	2.889e-39	c34274_g1	1669.95	3047.82	-0.86797	1.7092e-49	6.7453e-48	c44574_g1	15648.9	4153.88	1.9135	5.5958e-28	3.8509e-26	c41642_g2	38.7513	443.987	-3.5182	1.3313e-12	4.4303e-11
c47653_g1	2406.28	1541.98	0.64202	2.2762e-30	7.8729e-29	c43587_g1	68.8602	278.07	-2.0137	2.2727e-24	6.6576e-23	c44984_g1	5174.22	3399.15	0.60617	9.0724e-41	3.0097e-39	c40967_g3	2379.6	4029.26	-0.7598	1.7633e-49	6.9548e-48	c44403_g1	5453.5	1062.94	2.3591	5.9279e-28	4.0762e-26	c46862_g1	101.677	707.065	-2.7979	1.4133e-12	4.6961e-11
c31014_g1	241.705	36.9779	2.7085	2.314e-30	7.9989e-29	c49196_g1	4814.8	6131.16	-0.34868	2.3611e-24	6.9133e-23	c42792_g1	1060.47	410.157	1.3705	9.2992e-41	3.0835e-39	c47025_g1	58.6901	436.265	-2.894	2.1981e-49	8.6593e-48	c46987_g1	6858.97	1457.43	2.2346	6.3624e-28	4.3682e-26	c39912_g1	499.618	1917.27	-1.9402	1.4866e-12	4.9304e-11
c50602_g2	1101.83	554.427	0.99084	2.5389e-30	8.7658e-29	c40120_g1	530.079	992.326	-0.90461	2.3664e-24	6.9254e-23	c36529_g1	451.523	85.3123	2.404	9.9877e-41	3.3085e-39	c41983_g1	149.502	654.612	-2.1305	3.3193e-49	1.3061e-47	c42132_g1	726.618	22.5197	5.0119	6.5712e-28	4.508e-26	c49119_g4	827.664	2765.4	-1.7404	1.5018e-12	4.977e-11
c48478_g1	11046.4	8947.52	0.30402	2.706e-30	9.332e-29	c45590_g1	408.343	823.2	-1.0115	2.8791e-24	8.4132e-23	c40238_g1	14429.6	10874	0.40815	1.0158e-40	3.3632e-39	c39329_g1	120.824	591.553	-2.2916	5.4547e-49	2.1401e-47	c49005_g1	2083.4	230.883	3.1737	6.6903e-28	4.5862e-26	c48947_g1	49.36	493.219	-3.3208	1.5589e-12	5.1624e-11
c43663_g4	2152.97	1320.99	0.70471	2.9834e-30	1.0277e-28	c38660_g1	605.1	1092.23	-0.85203	4.4096e-24	1.2834e-22	c42511_g1	4572.71	2885.99	0.66398	1.0283e-40	3.4028e-39	c38197_g1	684.743	1597.29	-1.222	6.5267e-49	2.5591e-47	c37613_g1	2212.12	258.466	3.0974	7.1131e-28	4.8722e-26	c50076_g2	5260.41	12404.8	-1.2376	1.6048e-12	5.3124e-11
c41314_g1	4213.79	3035.92	0.47298	3.0353e-30	1.0449e-28	c41376_g1	14135	16708.4	-0.2413	6.069e-24	1.7638e-22	c41801_g1	16489.6	12558.8	0.39286	1.3945e-40	4.6055e-39	c39649_g4	17.4314	321.385	-4.2045	6.6432e-49	2.6033e-47	c43738_g4	4852.25	883.158	2.4579	8.0428e-28	5.5047e-26	c23311_g1	4.39215	228.429	-5.7007	1.6054e-12	5.3125e-11
c41454_g1	1169.28	605.364	0.94974	3.621e-30	1.2458e-28	c42159_g1	1152.08	1800.72	-0.64433	6.8305e-24	1.9822e-22	c37890_g1	1448.12	654.014	1.1468	1.4133e-40	4.6655e-39	c48205_g3	3470.2	5462.55	-0.65456	8.009e-49	3.1366e-47	c41611_g1	399.835	1.54126	8.0191	8.2101e-28	5.6149e-26	c49274_g4	152.368	883.151	-2.5351	1.6282e-12	5.3858e-11
c40479_g3	1781.11	1051.95	0.7597	3.8717e-30	1.3305e-28	c43060_g3	1908.21	2740.69	-0.52232	7.6597e-24	2.2217e-22	c47625_g1	11214.2	8245.21	0.4437	1.4293e-40	4.7158e-39	c38793_g1	13.3712	274.029	-4.3571	9.8944e-49	3.8683e-47	c36982_g1	3308.68	500.414	2.7251	9.2843e-28	6.3396e-26	c41485_g4	2303.28	6083.61	-1.4012	1.6438e-12	5.4345e-11
c60166_g1	753.274	277.008	1.4432	5.9164e-30	2.0261e-28	c37225_g1	268.891	614.51	-1.1924	8.7659e-24	2.5388e-22	c40657_g1	933.242	334.702	1.4794	2.3592e-40	7.7457e-39	c49764_g2	849.355	1853.8	-1.126	1.2875e-48	5.0219e-47	c47254_g2	9413.94	2219.36	2.0847	9.3286e-28	6.365e-26	c46595_g1	105.914	728.537	-2.7821	1.6442e-12	5.4345e-11
c41430_g1	2768.32	1838.44	0.59053	6.5669e-30	2.2475e-28	c47075_g5	3165.42	4218.14	-0.41421	8.8642e-24	2.566e-22	c48776_g2	12070.4	8950.11	0.4315	2.5806e-40	8.4646e-39	c40930_g1	491.591	1283.64	-1.3847	1.3981e-48	5.45e-47	c45766_g1	638.594	16.0279	5.3162	1.008e-27	6.8722e-26	c49104_g1	2690.55	6923.88	-1.3637	1.6972e-12	5.6055e-11
c30621_g2	162.354	11.5528	3.8128	7.0981e-30	2.4279e-28	c46464_g2	334.162	709.1	-1.0854	1.0336e-23	2.9861e-22	c48773_g3	2641.17	1291.58	1.032	2.8829e-40	9.4512e-39	c46556_g1	87.9385	506.965	-2.5273	1.4972e-48	5.833e-47	c30048_g1	709.283	22.13	5.0023	1.237e-27	8.4075e-26	c32359_g1	59.355	544.938	-3.1987	1.7302e-12	5.7084e-11
c42091_g1	3593.16	2518.69	0.51258	7.3081e-30	2.4968e-28	c31406_g1	78.0548	290.338	-1.8952	1.0414e-23	3.0073e-22	c41460_g1	391.739	51.1288	2.9377	3.0165e-40	9.8797e-39	c50242_g2	389.137	1110.04	-1.5123	1.6677e-48	6.4935e-47	c44339_g1	848.838	35.7332	4.5702	1.2762e-27	8.6676e-26	c42430_g1	274.32	1269.26	-2.2101	1.7387e-12	5.7341e-11
c45872_g2	106.698	0.606937	7.4578	9.4407e-30	3.2179e-28	c39061_g1	3.9717	100.659	-4.6636	1.0765e-23	3.107e-22	c46546_g1	3014.45	1769.8	0.76831	3.9052e-40	1.2753e-38	c47380_g3	386.442	1100.6	-1.51	1.9541e-48	7.5996e-47	c26673_g2	397.353	1.62916	7.9301	1.388e-27	9.4192e-26	c44952_g2	10.4444	280.81	-4.7488	1.7409e-12	5.7372e-11
c50059_g1	6611.19	5082.42	0.37939	9.9174e-30	3.3785e-28	c28424_g1	11.2619	128.771	-3.5153	1.2263e-23	3.5375e-22	c37194_g1	4306.92	2746.75	0.64893	3.9406e-40	1.2862e-38	c46398_g2	1105.68	2223.15	-1.0077	2.0008e-48	7.7767e-47	c37258_g1	1800.45	181.56	3.3098	1.4301e-27	9.6974e-26	c40325_g1	182.024	995.292	-2.451	1.7624e-12	5.8037e-11
c39664_g2	13857.9	11461.3	0.27394	1.141e-29	3.8825e-28	c39566_g1	5648.96	7072.93	-0.32432	1.4064e-23	4.0493e-22	c748_g1	147.815	0	0	4.6066e-40	1.5029e-38	c47136_g1	549.426	1375.91	-1.3244	2.0625e-48	8.0103e-47	c43347_g1	2831.28	394.936	2.8418	1.483e-27	1.0049e-25	c44954_g1	106.597	729.249	-2.7742	1.7758e-12	5.8455e-11
c41238_g1	6226.14	4749.62	0.39053	1.2208e-29	4.149e-28	c32503_g1	436.621	858.14	-0.97483	1.7831e-23	5.1238e-22	c40096_g1	8736.8	6247.61	0.4838	4.9289e-40	1.6057e-38	c41435_g1	610.295	1470.99	-1.2692	2.495e-48	9.6806e-47	c41249_g1	2646.55	354.651	2.8996	1.559e-27	1.0555e-25	c41473_g1	1006.05	3173.7	-1.6575	1.7961e-12	5.9103e-11
c41860_g1	318.185	72.0702	2.1424	1.3441e-29	4.5628e-28	c28145_g1	93.5211	318.971	-1.7701	2.051e-23	5.8849e-22	c51296_g1	2796.21	788.869	1.8256	4.9277e-40	1.6057e-38	c40252_g1	3534.19	5534.51	-0.64708	2.5105e-48	9.7351e-47	c48818_g2	774.802	28.4708	4.7663	1.704e-27	1.1528e-25	c46258_g1	1.36605	188.252	-7.1065	1.876e-12	6.1639e-11
c48377_g2	1801.98	1079.29	0.7395	1.349e-29	4.577e-28	c32999_g1	1308.34	1988.49	-0.60394	2.2766e-23	6.5292e-22	c38073_g1	3487.51	2124.01	0.71541	5.3309e-40	1.7358e-38	c41680_g1	31.0463	344.794	-3.4732	2.6022e-48	1.0085e-46	c49920_g4	609.491	13.9841	5.4457	1.792e-27	1.2105e-25	c46984_g2	418.441	1689.37	-2.0134	1.8955e-12	6.2256e-11
c44625_g2	2967.81	2002.38	0.56768	1.3683e-29	4.6397e-28	c36491_g1	3.25591	94.7421	-4.8629	2.5158e-23	7.2082e-22	c48305_g3	1421.07	640.853	1.1489	7.3667e-40	2.3928e-38	c48440_g1	7634.07	10763.1	-0.49557	2.772e-48	1.0737e-46	c40409_g1	1226.55	85.8652	3.8364	2.0471e-27	1.3817e-25	c34916_g1	93.1865	671.913	-2.8501	1.9144e-12	6.2855e-11
c47633_g1	2397.8	1546.1	0.63307	1.4012e-29	4.7486e-28	c39909_g1	930.183	1513.77	-0.70256	2.6388e-23	7.557e-22	c49311_g2	2039.05	1061.13	0.94229	8.9957e-40	2.9134e-38	c43359_g1	173.164	700.646	-2.0165	3.7283e-48	1.4416e-46	c38911_g2	6140.89	1277.81	2.2648	2.0941e-27	1.4125e-25	c42608_g2	11.1274	284.131	-4.6744	1.9639e-12	6.4384e-11
c48552_g2	5029.43	3493.36	0.52578	1.5786e-29	5.3434e-28	c46614_g1	1855.11	2661.92	-0.52096	2.6619e-23	7.6193e-22	c39537_g1	687.392	202.508	1.7632	1.0155e-39	3.2857e-38	c39463_g1	365.061	1063.58	-1.5427	3.9108e-48	1.5113e-46	c40917_g1	725.416	23.8807	4.9249	2.214e-27	1.4922e-25	c33664_g1	110.012	738.605	-2.7471	1.9663e-12	6.4436e-11
c40639_g1	4368.06	3174.15	0.46062	1.6114e-29	5.4515e-28	c36010_g1	4.15937	98.3611	-4.5637	2.7106e-23	7.755e-22	c48390_g1	270.74	23.3462	3.5357	1.2339e-39	3.9885e-38	c35441_g2	3509.34	5488.37	-0.64518	5.1697e-48	1.9943e-46	c40216_g1	2423.44	310.876	2.9626	2.4135e-27	1.6254e-25	c45447_g2	672.624	2356.57	-1.8088	1.9933e-12	6.5272e-11
c43717_g8	170.467	14.1538	3.5902	1.7073e-29	5.7725e-28	c36927_g1	14.9208	140.714	-3.2374	2.8968e-23	8.2835e-22	c42075_g1	8109.32	5771.41	0.49066	1.2885e-39	4.1629e-38	c40526_g1	5976.49	9349.91	-0.64565	5.5741e-48	2.149e-46	c27834_g1	1229.42	87.8752	3.8064	2.9115e-27	1.9563e-25	c49766_g1	225.747	1122.05	-2.3134	2.0307e-12	6.645e-11
c43743_g3	1362.87	756.181	0.84984	1.9413e-29	6.5561e-28	c47617_g1	143.319	408.381	-1.5107	3.2069e-23	9.1524e-22	c47694_g1	11956.4	8887.17	0.42798	1.2987e-39	4.1938e-38	c47702_g2	5170.4	7632.48	-0.56188	6.3156e-48	2.4335e-46	c41967_g1	4396.78	783.644	2.4882	3.2526e-27	2.1805e-25	c34801_g1	125.272	791.51	-2.6595	2.1193e-12	6.9219e-11
c41897_g1	684.239	282.948	1.274	2.7232e-29	9.1757e-28	c38205_g1	3.55125	96.0855	-4.7579	3.476e-23	9.911e-22	c47193_g1	4902	3218.07	0.60718	1.8282e-39	5.8868e-38	c50534_g5	9.80312	252.806	-4.6886	6.6415e-48	2.5561e-46	c46784_g1	718.854	24.0272	4.903	3.3427e-27	2.2391e-25	c49496_g1	510.131	1930.15	-1.9198	2.2149e-12	7.2236e-11
c39354_g1	19974.6	16979.4	0.23439	2.7563e-29	9.2822e-28	c36955_g1	469.332	899.018	-0.93774	3.493e-23	9.9544e-22	c50710_g3	3735.38	763.702	2.2902	2.3403e-39	7.5211e-38	c46977_g1	418.707	1431.18	-1.7732	6.9827e-48	2.6844e-46	c39186_g1	1592.12	146.333	3.4436	3.4072e-27	2.2806e-25	c41938_g2	585.075	2134.65	-1.8673	2.2888e-12	7.4506e-11
c50795_g2	6912.31	5364.5	0.36572	3.1114e-29	1.0454e-27	c37465_g1	29.7688	180.38	-2.5992	3.6203e-23	1.0307e-21	c38709_g1	2668.97	1524.57	0.80788	2.529e-39	8.1237e-38	c32230_g1	537.076	1352.83	-1.3328	7.9888e-48	3.0694e-46	c49269_g1	1701.75	167.63	3.3437	3.962e-27	2.6479e-25	c40689_g1	748.976	2533.38	-1.7581	2.3021e-12	7.4914e-11
c1892_g1	210.549	27.5274	2.9352	3.2032e-29	1.075e-27	c40582_g1	1498.93	2525.38	-0.75256	3.9198e-23	1.1144e-21	c47866_g1	1634.87	788.647	1.0517	3.0065e-39	9.6528e-38	c45739_g2	928.727	1956.41	-1.0749	1.018e-47	3.9023e-46	c46788_g2	1383.65	112.2	3.6243	4.2146e-27	2.8125e-25	c49292_g1	312.354	1370.04	-2.133	2.3522e-12	7.6488e-11
c41529_g1	1783.99	856.748	1.0582	4.0788e-29	1.3657e-27	c45418_g1	2883	3870.54	-0.42496	3.9925e-23	1.1339e-21	c38531_g1	2291.75	1248.63	0.87611	3.1783e-39	1.0195e-37	c47985_g1	2072.53	3572.35	-0.78548	1.2775e-47	4.8886e-46	c38704_g1	1713.78	169.414	3.3386	4.3193e-27	2.8781e-25	c40056_g1	433.553	1706.08	-1.9764	2.4397e-12	7.9272e-11
c32267_g1	3721.56	2633.7	0.49882	4.2045e-29	1.407e-27	c33608_g1	22.8642	163.972	-2.8423	5.1505e-23	1.4586e-21	c50668_g1	13614.8	9012.66	0.59515	4.2135e-39	1.3476e-37	c46512_g1	54.8782	414.517	-2.9171	1.5319e-47	5.8554e-46	c51062_g2	2447.48	319.49	2.9375	4.7751e-27	3.1769e-25	c47785_g3	0.683023	175.6	-8.0061	2.4509e-12	7.9607e-11
c48441_g2	1607.55	936.601	0.77936	4.7135e-29	1.5738e-27	c32394_g1	260.722	590.971	-1.1806	5.2182e-23	1.4771e-21	c29750_g1	240.623	6.64328	5.1787	4.866e-39	1.5548e-37	c42319_g1	946.48	1980.46	-1.0652	1.8746e-47	7.161e-46	c50415_g1	4268.72	751.408	2.5061	4.7811e-27	3.1785e-25	c49798_g1	336.009	1436.5	-2.096	2.4962e-12	8.1019e-11
c47809_g2	12088.1	9898.03	0.28837	5.3996e-29	1.7998e-27	c33095_g1	19.9385	258.607	-3.6971	6.5262e-23	1.8447e-21	c41208_g1	302.063	30.3783	3.3137	6.3983e-39	2.0376e-37	c45276_g1	42234.2	53081.2	-0.32979	1.8939e-47	7.2309e-46	c50045_g1	2990.94	441.336	2.7606	5.228e-27	3.4678e-25	c47710_g2	37.9733	435.557	-3.5198	2.6188e-12	8.4969e-11
c37749_g1	213.788	28.9145	2.8863	5.7472e-29	1.9146e-27	c17475_g1	135.205	387.723	-1.5199	7.3731e-23	2.081e-21	c33576_g1	194.49	6.83267	4.8311	6.5071e-39	2.0713e-37	c39968_g1	7460.29	10520.7	-0.49592	1.9622e-47	7.4874e-46	c49622_g1	65638.8	19500.2	1.7511	6.3436e-27	4.1983e-25	c45373_g1	40.2817	443.966	-3.4623	2.6451e-12	8.5788e-11
c38795_g2	1396.64	782.776	0.83529	6.0656e-29	2.0195e-27	c45073_g5	120.67	366.266	-1.6018	7.407e-23	2.0896e-21	c36438_g1	6026.38	4113.48	0.55093	6.8102e-39	2.1668e-37	c35870_g1	59.0993	426.721	-2.8521	1.9639e-47	7.4894e-46	c50911_g1	19096.1	5412.36	1.8189	6.4566e-27	4.2699e-25	c25087_g1	23.6208	356.753	-3.9168	2.6881e-12	8.7119e-11
c48646_g1	3128.41	2144.05	0.54509	6.1946e-29	2.0613e-27	c34694_g1	57.9635	243.282	-2.0694	7.8808e-23	2.2222e-21	c45773_g1	2533.24	1428.66	0.82632	8.8984e-39	2.8244e-37	c39552_g2	41.3415	373.637	-3.176	2.0572e-47	7.8364e-46	c46543_g3	12445.7	3238.26	1.9424	6.48e-27	4.2821e-25	c34190_g2	61.6544	533.45	-3.1131	2.6968e-12	8.7339e-11
c87043_g1	12190.9	9373.61	0.37913	7.1249e-29	2.3695e-27	c43768_g2	162.854	433.284	-1.4117	8.27e-23	2.3308e-21	c49173_g1	1853.68	943.652	0.97407	9.3677e-39	2.9719e-37	c50453_g1	5721.57	8323.91	-0.54085	2.3134e-47	8.8072e-46	c38681_g1	2841.02	409.56	2.7943	6.7812e-27	4.4778e-25	c48119_g2	935.998	2980.49	-1.671	2.7125e-12	8.7814e-11
c37772_g1	674.604	278.092	1.2785	7.8781e-29	2.6185e-27	c36489_g1	81.6162	421.318	-2.368	8.8292e-23	2.4849e-21	c48560_g3	148.923	0.451973	8.3641	9.5031e-39	3.012e-37	c46407_g1	7745.22	10867.8	-0.48868	2.6028e-47	9.9035e-46	c42877_g1	2545.59	341.127	2.8996	6.8045e-27	4.4898e-25	c36624_g1	23.1021	356.665	-3.9485	2.7973e-12	9.0526e-11
c43873_g5	180.03	17.9686	3.3247	8.4798e-29	2.8169e-27	c47098_g1	239.47	559.586	-1.2245	1.1284e-22	3.1667e-21	c46295_g2	1947.34	1006.91	0.95156	9.6343e-39	3.0522e-37	c32086_g1	9.76175	249.662	-4.6767	2.8585e-47	1.087e-45	c44035_g1	1584.05	149.763	3.4029	6.9571e-27	4.5871e-25	c48447_g2	81.6008	616.488	-2.9174	2.8388e-12	9.1837e-11
c36879_g1	376.062	101.569	1.8885	8.8848e-29	2.9498e-27	c40699_g4	78.628	286.957	-1.8677	1.1644e-22	3.2661e-21	c50649_g3	194.867	0.967077	7.6546	1.0598e-38	3.3544e-37	c41447_g1	40.6471	368.686	-3.1812	3.4411e-47	1.3078e-45	c44514_g4	446.229	4.32637	6.6885	9.0167e-27	5.9274e-25	c45236_g1	169.263	933.885	-2.464	3.0564e-12	9.8839e-11
c36547_g1	15822.9	12601.1	0.32847	9.4932e-29	3.1482e-27	c35245_g1	17.8814	210.358	-3.5563	1.1845e-22	3.321e-21	c37712_g1	142.647	0	0	1.0813e-38	3.4206e-37	c36878_g1	1628.76	2953.67	-0.85874	4.0215e-47	1.5249e-45	c40459_g1	915.377	46.7813	4.2904	9.1802e-27	6.0303e-25	c42036_g1	190.8	999.965	-2.3898	3.0909e-12	9.9917e-11
c24908_g1	107.806	1.10544	6.6077	9.9588e-29	3.3007e-27	c31308_g1	230.748	545.433	-1.2411	1.2209e-22	3.4212e-21	c48840_g1	5070.07	3106.38	0.70677	1.1338e-38	3.5801e-37	c42443_g1	468.628	1228.46	-1.3903	4.1724e-47	1.5804e-45	c40403_g3	796.019	32.6507	4.6076	9.3006e-27	6.1049e-25	c29527_g1	77.7966	602.219	-2.9525	3.207e-12	1.036e-10
c42007_g1	7298.18	4796.35	0.6056	1.0514e-28	3.4809e-27	c39210_g1	674.336	1168.31	-0.79288	1.4532e-22	4.0666e-21	c50223_g2	305.529	1.41905	7.7502	1.3115e-38	4.1393e-37	c50884_g5	140.803	623.173	-2.146	4.2978e-47	1.6269e-45	c45494_g1	1356.13	110.424	3.6184	9.7463e-27	6.3927e-25	c41302_g7	61.5941	536.709	-3.1233	3.2376e-12	1.0451e-10
c49104_g1	8046.31	6355	0.34044	1.0629e-28	3.5169e-27	c28379_g1	807.977	1347.32	-0.73771	1.4676e-22	4.1047e-21	c46204_g2	2477.79	1394.28	0.82954	1.3909e-38	4.3837e-37	c46370_g3	96.422	520.567	-2.4327	4.8175e-47	1.8216e-45	c38293_g3	4173.58	740.247	2.4952	9.8645e-27	6.4654e-25	c35460_g2	2125.72	5645.04	-1.409	3.278e-12	1.0573e-10
c39325_g1	12688.9	10481.9	0.27566	1.4519e-28	4.7904e-27	c49393_g1	1435.82	2522.87	-0.81319	1.5674e-22	4.3777e-21	c48158_g1	2406.2	1338.25	0.84641	1.5724e-38	4.9533e-37	c43153_g1	1230.84	2386.5	-0.95525	5.291e-47	1.9984e-45	c41241_g1	3438.85	559.898	2.6187	1.2153e-26	7.9534e-25	c46229_g3	111.533	724.688	-2.6999	3.3112e-12	1.0669e-10
c40321_g1	3541.3	2488.99	0.50872	1.4652e-28	4.8291e-27	c41474_g1	36.3083	194.816	-2.4237	1.623e-22	4.5309e-21	c45396_g1	16028.1	12287.1	0.38346	1.9587e-38	6.1615e-37	c48643_g1	1790.31	3176.09	-0.82704	6.5378e-47	2.4665e-45	c50872_g2	27802.1	8284.16	1.7468	1.2178e-26	7.9638e-25	c50837_g1	2000.65	5367.64	-1.4238	3.4329e-12	1.1053e-10
c37955_g1	2449.09	1595.37	0.61835	1.5796e-28	5.2e-27	c43125_g1	20.8419	153.589	-2.8815	1.635e-22	4.5622e-21	c51138_g2	4908.73	3246.16	0.59662	2.4445e-38	7.6859e-37	c38190_g1	1678.59	3019.44	-0.84703	6.7367e-47	2.5401e-45	c32737_g1	358.671	0.829231	8.7567	1.243e-26	8.1227e-25	c27037_g1	13.2111	296.306	-4.4873	3.4783e-12	1.1191e-10
c40659_g1	2085.9	1312.62	0.66822	1.8801e-28	6.1792e-27	c33812_g1	35.127	189.309	-2.4301	1.7483e-22	4.8761e-21	c50998_g1	2119.65	1134.03	0.90237	2.4964e-38	7.8454e-37	c44799_g1	345.864	1017.24	-1.5564	7.9296e-47	2.9865e-45	c48306_g1	6553.2	1439.01	2.1871	1.4049e-26	9.1736e-25	c43140_g1	79.5517	605.733	-2.9287	3.5075e-12	1.1272e-10
c47784_g3	831.852	383.866	1.1157	1.9254e-28	6.3209e-27	c39503_g1	17.0405	147.91	-3.1177	1.8189e-22	5.0705e-21	c48800_g3	851.81	124.836	2.7705	3.5039e-38	1.0986e-36	c36936_g1	357.598	1037.34	-1.5365	8.4034e-47	3.1632e-45	c46622_g1	4534.03	834.706	2.4415	1.4577e-26	9.5116e-25	c38122_g1	44.8382	462.817	-3.3676	3.5242e-12	1.1322e-10
c41485_g3	530.625	190.719	1.4762	2.1222e-28	6.9591e-27	c48365_g1	28.7228	175.742	-2.6132	1.8378e-22	5.1209e-21	c41939_g2	184.972	5.73933	5.0103	5.8008e-38	1.8128e-36	c32090_g1	30.1865	369.224	-3.6125	8.8005e-47	3.3108e-45	c41001_g1	343.955	0.414616	9.6962	1.6386e-26	1.0661e-24	c48560_g1	430.381	1696.38	-1.9788	3.5623e-12	1.144e-10
c43562_g1	884.465	420.216	1.0737	2.3818e-28	7.8016e-27	c34115_g1	165.637	439.267	-1.4071	1.852e-22	5.1577e-21	c46593_g1	7534.56	5123.36	0.55643	5.8636e-38	1.8316e-36	c42473_g2	646.643	1512.48	-1.2259	9.261e-47	3.4821e-45	c47601_g1	9355.18	2294.23	2.0278	1.6647e-26	1.0822e-24	c44437_g2	632.507	2228.48	-1.8169	3.7589e-12	1.2054e-10
c43745_g1	6073.34	4659.25	0.38239	2.9139e-28	9.534e-27	c48246_g1	458.151	869.754	-0.92479	1.9608e-22	5.453e-21	c51124_g3	8626.73	5851.77	0.55994	6.6725e-38	2.0803e-36	c34948_g2	1801.41	3178.61	-0.81927	9.6804e-47	3.6377e-45	c46313_g4	1983.49	228.517	3.1177	1.7169e-26	1.1153e-24	c18092_g1	312.164	1360.11	-2.1234	3.8105e-12	1.2211e-10
c46340_g1	1111.28	580.221	0.93755	2.9701e-28	9.7126e-27	c35213_g1	4.09681	96.0644	-4.5514	2.3488e-22	6.5137e-21	c47349_g2	3240.17	1967.54	0.71968	7.8841e-38	2.4558e-36	c29933_g1	3722.14	5731.42	-0.62276	9.8598e-47	3.703e-45	c44573_g2	3795.18	653.981	2.5368	1.9687e-26	1.278e-24	c46492_g1	112.683	738.107	-2.7116	4.044e-12	1.2945e-10
c50105_g1	1466.61	840.386	0.80336	3.0303e-28	9.9039e-27	c37992_g1	77.1513	279.89	-1.8591	2.5678e-22	7.1142e-21	c36516_g1	776.76	260.469	1.5764	9.1186e-38	2.8377e-36	c38738_g1	42.8174	374.731	-3.1296	1.0769e-46	4.0423e-45	c31903_g1	356.258	0.799931	8.7988	1.9883e-26	1.2898e-24	c43185_g1	5268.18	12213.2	-1.2131	4.2358e-12	1.3544e-10
c46229_g3	1267.15	685.672	0.88599	3.3059e-28	1.0793e-26	c42071_g1	272.415	602.545	-1.1453	3.1766e-22	8.772e-21	c43687_g1	1217.67	524.951	1.2139	1.0146e-37	3.156e-36	c36439_g1	60.9431	428.95	-2.8153	1.1406e-46	4.2791e-45	c35912_g1	754.804	29.5389	4.6754	1.9962e-26	1.2939e-24	c35693_g1	6185.39	14026.1	-1.1812	4.2892e-12	1.371e-10
c44936_g1	1146.81	601.808	0.93026	3.462e-28	1.1296e-26	c42580_g2	1637.04	2369.63	-0.53357	3.341e-22	9.2218e-21	c35977_g1	354.076	54.4189	2.7019	1.0599e-37	3.2952e-36	c43682_g1	1706.89	3056.97	-0.84074	1.2644e-46	4.7407e-45	c43527_g1	5795.08	1220.83	2.247	2.0486e-26	1.3269e-24	c51093_g1	1126.03	3412.16	-1.5994	4.4304e-12	1.4145e-10
c40469_g1	344.083	86.4392	1.993	3.9828e-28	1.2981e-26	c38016_g2	4.93771	98.2526	-4.3146	4.2344e-22	1.1666e-20	c21641_g1	161.678	2.51239	6.0079	1.2972e-37	4.0257e-36	c36268_g1	2072.24	3747.08	-0.85458	1.2757e-46	4.7802e-45	c50012_g1	8305.47	1970.04	2.0758	2.0509e-26	1.3274e-24	c45710_g1	2.04907	191.715	-6.5479	4.4816e-12	1.4304e-10
c50322_g1	4538.45	3343.66	0.44077	4.0672e-28	1.3249e-26	c44753_g1	89.3792	301.87	-1.7559	5.663e-22	1.558e-20	c46879_g1	718.456	227.978	1.656	1.4759e-37	4.5781e-36	c39307_g1	122.135	579.349	-2.246	1.3983e-46	5.2369e-45	c39153_g1	19461	5609	1.7948	2.0792e-26	1.3448e-24	c49557_g1	690.738	2382.35	-1.7862	4.604e-12	1.4689e-10
c38729_g1	438.535	140.173	1.6455	4.2123e-28	1.3714e-26	c39337_g1	1941.75	2737.37	-0.49543	5.9129e-22	1.6237e-20	c41821_g3	144.086	0.515103	8.1278	1.935e-37	5.9911e-36	c36698_g1	25.8367	317.401	-3.6188	1.4888e-46	5.5727e-45	c43404_g1	2337.66	303.836	2.9437	2.1579e-26	1.3926e-24	c48752_g2	3526.33	8575.09	-1.282	4.767e-12	1.5198e-10
c47339_g1	15395.4	12906.1	0.25444	4.62e-28	1.5024e-26	c47555_g1	831.029	1481.5	-0.83408	6.2484e-22	1.715e-20	c42798_g1	2620.15	1510.34	0.79478	2.0194e-37	6.2493e-36	c39898_g1	330.373	987.362	-1.5795	1.6517e-46	6.179e-45	c50206_g2	5558.56	1153.73	2.2684	2.6331e-26	1.6943e-24	c48429_g2	34031	74174.9	-1.1241	4.776e-12	1.5216e-10
c34758_g1	256.313	46.9478	2.4488	5.5452e-28	1.8013e-26	c42867_g1	23.6149	159.356	-2.7545	7.9103e-22	2.1681e-20	c38840_g1	1302.69	586.005	1.1525	2.3417e-37	7.2269e-36	c38276_g1	108.437	547.479	-2.3359	1.7664e-46	6.6045e-45	c48842_g2	5351.53	1101.4	2.2806	2.834e-26	1.8222e-24	c41238_g1	2177.05	5721.59	-1.394	4.7794e-12	1.5221e-10
c43018_g1	323.554	79.0491	2.0332	6.1812e-28	2.0046e-26	c49651_g3	1498.51	2202.28	-0.55547	7.9386e-22	2.1748e-20	c51298_g3	1083.86	442.981	1.2909	2.8172e-37	8.6903e-36	c48367_g2	1602.21	2907.28	-0.85961	1.8104e-46	6.7615e-45	c36919_g1	1464.08	133.589	3.4541	2.9346e-26	1.8855e-24	c49326_g4	47.795	465.778	-3.2847	4.9777e-12	1.583e-10
c38524_g1	308.928	71.2674	2.116	6.625e-28	2.1473e-26	c39727_g1	175.7	449.129	-1.354	8.3579e-22	2.2876e-20	c43525_g1	400.627	73.8867	2.4389	2.8402e-37	8.7569e-36	c37326_g1	1410.33	2632.5	-0.9004	1.9083e-46	7.1229e-45	c49622_g2	26075.9	7823.69	1.7368	2.952e-26	1.8954e-24	c47156_g1	881.546	2827.18	-1.6813	4.9943e-12	1.5875e-10
c36579_g1	1278.4	496.204	1.3653	6.9138e-28	2.2385e-26	c48917_g1	4024.91	5727.67	-0.50899	8.9545e-22	2.4463e-20	c46230_g1	1072.58	438.422	1.2907	2.9055e-37	8.9542e-36	c37007_g1	8.93871	243.102	-4.7654	1.9144e-46	7.1417e-45	c37649_g1	1800.76	194.183	3.2131	3.4572e-26	2.2165e-24	c46376_g3	156.181	875.893	-2.4875	5.2905e-12	1.6782e-10
c50744_g1	221.088	33.1841	2.7361	6.9587e-28	2.2518e-26	c50174_g1	404.544	794.805	-0.9743	9.0176e-22	2.4624e-20	c44363_g1	5369.1	3631.11	0.56427	2.9169e-37	8.9851e-36	c43218_g1	25.3079	311.681	-3.6224	2.5967e-46	9.6818e-45	c25135_g1	1443.25	130.096	3.4717	3.481e-26	2.2301e-24	c49329_g1	2055.48	5445.37	-1.4056	5.5294e-12	1.7509e-10
c46872_g1	2448.89	1609.74	0.6053	7.1994e-28	2.3284e-26	c35671_g1	411.706	800.44	-0.95918	9.1355e-22	2.4923e-20	c37799_g1	3576.68	2231.33	0.68072	3.4921e-37	1.0727e-35	c35415_g2	354.812	1028.91	-1.536	2.6254e-46	9.7832e-45	c44046_g1	1422.66	125.979	3.4973	3.9616e-26	2.5362e-24	c47413_g4	5.66319	237.336	-5.3892	5.5998e-12	1.7719e-10
c42511_g3	4016.59	2911.9	0.46401	9.0069e-28	2.9097e-26	c35246_g1	558.503	999.048	-0.83899	9.3772e-22	2.5558e-20	c43742_g1	1486.88	711.589	1.0632	3.7967e-37	1.1647e-35	c39039_g1	343.657	1006.31	-1.55	3.9932e-46	1.4847e-44	c41176_g1	17776.1	5086.71	1.8051	4.0916e-26	2.6175e-24	c37158_g1	9.07831	261.402	-4.8477	5.9535e-12	1.8818e-10
c40586_g3	1353.46	759.191	0.83411	1.0041e-27	3.2421e-26	c31424_g1	335.789	690.439	-1.04	1.0067e-21	2.7413e-20	c47557_g2	4475.01	2924.59	0.61365	3.8395e-37	1.1767e-35	c43663_g3	1918.66	3337.74	-0.79877	4.1819e-46	1.554e-44	c38954_g1	1625.85	162.625	3.3216	4.0997e-26	2.6208e-24	c38766_g1	5056.14	11682.3	-1.2082	6.3074e-12	1.9922e-10
c46541_g1	859.186	409.293	1.0698	1.086e-27	3.5027e-26	c41748_g1	1038.8	1625.22	-0.64572	1.0229e-21	2.7829e-20	c45398_g3	1989.36	1057.18	0.91209	4.6104e-37	1.4085e-35	c42022_g1	316.464	1087.3	-1.7806	5.072e-46	1.8827e-44	c46056_g1	9021.93	2226.99	2.0183	4.7826e-26	3.0551e-24	c42058_g1	170.663	921.66	-2.4331	6.5018e-12	2.0519e-10
c39927_g1	1776.48	1088.7	0.70642	1.153e-27	3.7126e-26	c36788_g1	3051.77	4040.6	-0.40492	1.1154e-21	3.0331e-20	c41861_g1	3647.3	2288.46	0.67245	4.937e-37	1.5076e-35	c41478_g1	8.73637	239.257	-4.7754	5.6603e-46	2.0999e-44	c49415_g1	6247.71	1370.78	2.1883	5.0958e-26	3.2528e-24	c44499_g3	137.955	805.603	-2.5459	6.5033e-12	2.0519e-10
c36032_g2	680.765	221.152	1.6221	1.1653e-27	3.7503e-26	c35920_g1	307.264	650.883	-1.0829	1.2778e-21	3.4682e-20	c50477_g1	9377.64	6859.76	0.45107	5.0252e-37	1.5338e-35	c47710_g1	107.949	541.161	-2.3257	6.4302e-46	2.3828e-44	c51111_g2	3339.6	546.639	2.611	5.176e-26	3.3016e-24	c44421_g1	263.279	1185.89	-2.1713	6.7465e-12	2.1279e-10
c34936_g1	5368.22	4053.28	0.40535	1.2342e-27	3.9697e-26	c35539_g2	930.649	1489.1	-0.67813	1.4411e-21	3.9044e-20	c39685_g1	2228.69	1227.05	0.86101	5.4649e-37	1.6673e-35	c41842_g1	146.21	628.514	-2.1039	6.8e-46	2.5185e-44	c45523_g1	5003.02	1012.44	2.305	5.4454e-26	3.471e-24	c47060_g1	226.18	1100.14	-2.2821	6.866e-12	2.164e-10
c47547_g1	5885.18	4495.58	0.38858	1.2521e-27	4.025e-26	c42666_g1	1265.38	1904.46	-0.58981	1.6522e-21	4.4722e-20	c46579_g1	5587.18	3814.66	0.55056	5.6746e-37	1.7304e-35	c43103_g2	3070.42	4864.14	-0.66375	7.4032e-46	2.7373e-44	c37197_g1	645.822	20.2957	4.9919	6.1133e-26	3.8939e-24	c45299_g1	3377.92	8208.89	-1.2811	7.0319e-12	2.2139e-10
c43899_g4	375.151	76.0792	2.3019	1.3379e-27	4.2963e-26	c50565_g1	1150.4	1762.66	-0.61562	1.6615e-21	4.4953e-20	c46014_g1	186.333	6.58015	4.8236	7.1716e-37	2.184e-35	c43871_g2	40.8081	363.209	-3.1539	7.5275e-46	2.7818e-44	c50917_g2	8046.04	1929.35	2.0602	6.5149e-26	4.1437e-24	c43145_g1	392.563	1561.69	-1.9921	7.0852e-12	2.2291e-10
c50302_g1	17561.7	13642	0.36438	1.5817e-27	5.0707e-26	c40277_g1	3246.6	4465.35	-0.45985	1.7247e-21	4.662e-20	c46798_g4	3123.88	1143.09	1.4504	8.0139e-37	2.4394e-35	c38439_g1	406.779	1113.31	-1.4525	8.3216e-46	3.0735e-44	c23073_g1	474.224	6.78477	6.1271	7.2734e-26	4.6228e-24	c45514_g1	149.411	844.984	-2.4996	7.0831e-12	2.2291e-10
c38610_g1	4172.65	3042.73	0.4556	1.5856e-27	5.0806e-26	c34596_g1	98.2537	315.654	-1.6838	2.0519e-21	5.5412e-20	c38083_g1	5358.36	3629.68	0.56195	8.3379e-37	2.5357e-35	c46875_g1	3403.02	5297.47	-0.63849	9.8149e-46	3.623e-44	c42648_g2	2440.65	337.005	2.8564	7.2968e-26	4.6343e-24	c31778_g1	19.8513	334.43	-4.0744	7.114e-12	2.2374e-10
c48800_g3	116.573	3.42475	5.0891	1.7361e-27	5.5595e-26	c45243_g3	1386.43	2407.24	-0.79601	2.1235e-21	5.7268e-20	c50340_g1	7180.34	5085.21	0.49774	8.6478e-37	2.6275e-35	c32503_g1	79.1193	467.547	-2.563	1.2543e-45	4.6174e-44	c50280_g3	4715.25	902.605	2.3852	7.5517e-26	4.7893e-24	c46508_g2	1086.02	3297.19	-1.6022	7.7744e-12	2.4416e-10
c45775_g2	932.08	461.832	1.0131	2.8516e-27	9.1021e-26	c45558_g1	295.179	629.337	-1.0922	2.1834e-21	5.8801e-20	c49439_g1	781.611	265.986	1.5551	9.646e-37	2.9255e-35	c48031_g1	194.812	725.398	-1.8967	1.3104e-45	4.8213e-44	c42723_g5	14791.5	4126.87	1.8416	7.7943e-26	4.9396e-24	c8816_g1	30.0967	380.479	-3.6601	7.8179e-12	2.4543e-10
c30337_g1	3372.43	1643.63	1.0369	2.9007e-27	9.2488e-26	c31930_g1	5.7786	99.5749	-4.107	2.3805e-21	6.3992e-20	c43969_g1	1845.19	960.062	0.94257	9.9354e-37	3.0105e-35	c46994_g1	1195.05	2373.21	-0.98977	1.3907e-45	5.1138e-44	c50978_g3	317.463	0	0	8.5323e-26	5.4034e-24	c32940_g1	164.317	894.805	-2.4451	8.1919e-12	2.5699e-10
c42157_g1	180.378	20.2879	3.1523	3.2363e-27	1.0308e-25	c33767_g1	873.794	1408.16	-0.68845	2.3816e-21	6.3993e-20	c49153_g2	341.482	51.8434	2.7196	1.127e-36	3.4119e-35	c43450_g1	1188.92	2304.45	-0.95477	2.1338e-45	7.8248e-44	c44141_g2	2114.85	267.143	2.9849	1.0239e-25	6.4752e-24	c49888_g1	111.896	713.049	-2.6718	8.6886e-12	2.7219e-10
c37037_g1	990.346	497.355	0.99366	3.9558e-27	1.2579e-25	c48402_g2	90.6405	298.856	-1.7212	2.5895e-21	6.9484e-20	c41310_g1	1313.28	597.936	1.1351	1.1901e-36	3.5963e-35	c39577_g1	71.1646	445.411	-2.6459	2.1827e-45	7.9998e-44	c46466_g1	5221.41	1087.07	2.264	1.0549e-25	6.6612e-24	c33878_g1	460.01	1731.12	-1.912	8.701e-12	2.7248e-10
c50111_g1	1517.45	891.779	0.76689	5.4021e-27	1.715e-25	c45492_g3	146258	166311	-0.18537	2.7167e-21	7.2864e-20	c46895_g1	6865.23	4843.34	0.50331	1.3363e-36	4.0362e-35	c48345_g3	40.3161	358.321	-3.1518	2.6632e-45	9.7393e-44	c48000_g1	3270.35	533.84	2.615	1.0759e-25	6.7892e-24	c40694_g2	195.97	986.66	-2.3319	8.8439e-12	2.7666e-10
c44042_g1	2656.58	1800.6	0.5611	5.6651e-27	1.7966e-25	c42003_g1	137.12	380.571	-1.4727	2.9339e-21	7.858e-20	c29097_g2	508.37	123.038	2.0468	1.5409e-36	4.65e-35	c38215_g1	512.802	1282.03	-1.322	2.8231e-45	1.0318e-43	c44711_g1	8674.83	2136.5	2.0216	1.1072e-25	6.9817e-24	c43941_g1	51.5041	473.192	-3.1997	9.1909e-12	2.868e-10
c36032_g1	4015.93	2922.97	0.4583	5.8201e-27	1.8447e-25	c43651_g2	1446.53	2118.78	-0.55063	2.9694e-21	7.9461e-20	c45259_g1	12491.3	9441.74	0.4038	1.8165e-36	5.4721e-35	c48552_g2	3426.84	5384.96	-0.65205	3.1876e-45	1.1645e-43	c42837_g1	478.997	7.614	5.9752	1.2349e-25	7.77e-24	c36518_g1	9.07831	257.758	-4.8275	9.1974e-12	2.869e-10
c46055_g2	9877.04	8016.48	0.30111	6.4195e-27	2.0292e-25	c51101_g2	160.484	442.585	-1.4635	3.0502e-21	8.1585e-20	c35879_g1	271.315	28.4972	3.2511	1.8764e-36	5.6473e-35	c40614_g1	79.4044	465.939	-2.5528	3.6852e-45	1.3425e-43	c50616_g1	2238.27	294.35	2.9268	1.4192e-25	8.9046e-24	c46711_g3	333.286	1394.37	-2.0648	9.2684e-12	2.8902e-10
c45814_g2	1116.62	593.876	0.9109	6.5329e-27	2.064e-25	c38014_g1	282.433	610.437	-1.1119	3.0521e-21	8.1599e-20	c40262_g1	5260.26	3558.47	0.56388	2.0608e-36	6.1967e-35	c44827_g2	3405.63	5275.19	-0.6313	5.0089e-45	1.8228e-43	c48548_g1	21200.7	6300.16	1.7507	1.5867e-25	9.9412e-24	c47940_g4	42.7198	435.762	-3.3506	9.29e-12	2.8948e-10
c40096_g1	5834.59	4275.2	0.44864	6.5422e-27	2.0658e-25	c27860_g1	135.393	380.789	-1.4918	3.3293e-21	8.897e-20	c38751_g1	5939.33	4109.51	0.53134	2.4424e-36	7.331e-35	c45012_g2	1112.46	2190.58	-0.97756	6.1092e-45	2.2208e-43	c41887_g1	1470.91	139.754	3.3957	1.6924e-25	1.0588e-23	c50874_g1	1754.13	4702.73	-1.4227	9.2884e-12	2.8948e-10
c37782_g1	1410.14	731.122	0.94765	7.2254e-27	2.2766e-25	c38857_g1	39.9672	196.332	-2.2964	3.5372e-21	9.4397e-20	c39486_g1	4248.3	2766.79	0.61867	2.7324e-36	8.1941e-35	c37235_g2	7.54548	227.881	-4.9165	7.906e-45	2.863e-43	c38752_g1	2378.03	328.718	2.8548	2.119e-25	1.3229e-23	c47837_g1	134.765	784.98	-2.5422	9.4447e-12	2.9399e-10
c38046_g1	720.94	320.272	1.1706	7.2414e-27	2.2805e-25	c34813_g1	340.792	695.272	-1.0287	3.7363e-21	9.9664e-20	c50827_g3	3574.22	2250.1	0.66764	2.7457e-36	8.2265e-35	c37092_g2	1884.03	3269	-0.79503	8.2526e-45	2.9853e-43	c23031_g1	312.319	0	0	2.1713e-25	1.3546e-23	c43167_g1	76.5256	576.901	-2.9143	9.5474e-12	2.9708e-10
c40273_g1	1046.04	543.894	0.94354	7.2796e-27	2.2913e-25	c36542_g1	5.48327	97.8852	-4.158	3.9495e-21	1.0521e-19	c46822_g1	2555.13	1477.67	0.79007	3.1749e-36	9.504e-35	c33444_g1	9.80312	238.679	-4.6057	1.2608e-44	4.5533e-43	c47540_g2	8237.23	2022.75	2.0258	2.2223e-25	1.3854e-23	c38501_g1	589.579	2065.52	-1.8087	9.7036e-12	3.0184e-10
c35474_g1	210.845	31.8407	2.7272	7.2872e-27	2.2924e-25	c31847_g1	615.727	1064.85	-0.79029	4.6268e-21	1.2303e-19	c45659_g1	11240.2	8420.83	0.41663	3.4386e-36	1.0289e-34	c42446_g2	220.078	768.035	-1.8032	1.3166e-44	4.7526e-43	c48964_g1	675.641	24.3833	4.7923	2.2824e-25	1.4209e-23	c40900_g1	141.18	810.934	-2.522	1.0197e-11	3.1662e-10
c49140_g1	8391.22	6715.55	0.32138	8.0593e-27	2.534e-25	c45401_g2	1544.16	2238.93	-0.53599	4.6987e-21	1.2488e-19	c41220_g2	6954.3	4924.43	0.49795	3.5002e-36	1.0468e-34	c32825_g1	48.7673	379.397	-2.9597	1.4243e-44	5.1384e-43	c31045_g1	605.851	17.8959	5.0813	2.8124e-25	1.7472e-23	c42848_g1	263.885	1195.17	-2.1792	1.0304e-11	3.1972e-10
c45849_g1	1567.12	925.827	0.7593	8.3193e-27	2.6143e-25	c44920_g1	155.394	793.486	-2.3523	4.8483e-21	1.288e-19	c28065_g1	4181.49	2713.21	0.62402	3.6118e-36	1.0792e-34	c35312_g1	6.64424	221.029	-5.056	1.743e-44	6.2781e-43	c42082_g2	7127.84	1681.19	2.084	2.8745e-25	1.7845e-23	c38361_g1	17107.7	36208.3	-1.0817	1.0372e-11	3.2172e-10
c19279_g1	851.44	408.077	1.0611	9.8588e-27	3.0948e-25	c48671_g1	172.444	438.118	-1.3452	5.0115e-21	1.3302e-19	c41891_g1	5681.04	3885.68	0.54799	3.6105e-36	1.0792e-34	c20137_g1	12.8792	251.543	-4.2877	2.3047e-44	8.2924e-43	c49084_g1	21543.8	6486.31	1.7318	2.9075e-25	1.8037e-23	c49446_g8	0	152.226	0	1.0779e-11	3.3399e-10
c40093_g1	3069.77	2142.13	0.51909	1.0426e-26	3.271e-25	c39584_g1	253.227	563.574	-1.1542	5.4526e-21	1.4466e-19	c38123_g1	6929.18	4907.14	0.4978	3.6258e-36	1.0829e-34	c44258_g1	2199.34	3676.98	-0.74145	2.4315e-44	8.7437e-43	c46206_g2	634.417	20.974	4.9188	3.3532e-25	2.0788e-23	c48151_g1	5442.38	12363.8	-1.1838	1.1048e-11	3.4196e-10
c42939_g3	1145.3	615.269	0.89644	1.0506e-26	3.2944e-25	c45996_g3	375.971	741.635	-0.98009	5.581e-21	1.48e-19	c47466_g5	134.204	0	0	3.8651e-36	1.1529e-34	c37491_g1	0.533377	174.851	-8.3568	2.6719e-44	9.6031e-43	c48615_g3	4659.61	920.484	2.3397	3.4e-25	2.1063e-23	c47980_g3	35.8549	402.048	-3.4871	1.1694e-11	3.6107e-10
c42949_g1	685.695	296.255	1.2107	1.2744e-26	3.9855e-25	c36311_g1	16.137	134.711	-3.0614	5.7536e-21	1.5244e-19	c25755_g1	1143.81	490.737	1.2208	4.1286e-36	1.2298e-34	c48582_g2	5399.82	7807.34	-0.53192	2.9045e-44	1.0428e-42	c39701_g1	1818.01	212.367	3.0977	3.9498e-25	2.44e-23	c42851_g1	40.4114	424.446	-3.3927	1.1998e-11	3.7007e-10
c39607_g1	3131.34	2191.48	0.51487	1.3343e-26	4.1684e-25	c46167_g2	66.7929	250.651	-1.9079	6.5933e-21	1.746e-19	c40435_g1	1722.27	881.31	0.96659	4.4705e-36	1.3287e-34	c43067_g1	2169.51	3644.31	-0.74827	3.1002e-44	1.1124e-42	c35426_g1	743.452	32.4705	4.517	3.9959e-25	2.4668e-23	c36850_g1	14.1535	288.892	-4.3513	1.2007e-11	3.7023e-10
c36481_g1	216.043	33.8995	2.672	1.3938e-26	4.352e-25	c36982_g1	805.187	1315.74	-0.70848	6.6445e-21	1.7588e-19	c45462_g1	3353.01	2080.57	0.68848	4.9992e-36	1.4845e-34	c37838_g1	101.471	513.146	-2.3383	3.3497e-44	1.2013e-42	c30031_g1	2712.14	414.763	2.7091	4.307e-25	2.6532e-23	c42303_g1	654.459	2216.72	-1.7601	1.2134e-11	3.7388e-10
c32091_g1	210.469	32.4477	2.6974	1.4785e-26	4.6117e-25	c34898_g1	17.9439	139.848	-2.9623	6.7472e-21	1.7852e-19	c50330_g1	3781.44	2414.17	0.64741	5.1252e-36	1.5213e-34	c41445_g1	627.598	1451.39	-1.2095	3.6033e-44	1.2902e-42	c37341_g1	6433.5	1480.38	2.1196	5.0199e-25	3.0859e-23	c46118_g1	449.67	1697.46	-1.9164	1.229e-11	3.7828e-10
c51242_g2	1741.42	1071.83	0.70018	1.4805e-26	4.6154e-25	c48805_g1	1000.95	1569.43	-0.64887	7.9808e-21	2.1097e-19	c46073_g1	1508.7	730.915	1.0455	5.1338e-36	1.5231e-34	c36964_g1	55.2461	397.352	-2.8465	3.6226e-44	1.2964e-42	c27567_g1	1200.8	97.7674	3.6185	5.2178e-25	3.2032e-23	c46596_g1	1670.35	4519.47	-1.436	1.233e-11	3.794e-10
c46176_g1	1280.77	658.728	0.95926	1.5827e-26	4.9289e-25	c45117_g1	461.622	861.955	-0.9009	8.5947e-21	2.2679e-19	c40353_g2	3628.4	2291.72	0.6629	5.2293e-36	1.5508e-34	c40541_g2	461.603	1192.01	-1.3687	3.6535e-44	1.3068e-42	c48537_g1	9055.81	2315.17	1.9677	5.2592e-25	3.2263e-23	c49082_g1	278.842	1221.27	-2.1309	1.2907e-11	3.9658e-10
c44984_g1	3174.47	2228.15	0.51067	1.8504e-26	5.7562e-25	c39530_g1	1430.25	2094.99	-0.55067	1.0611e-20	2.7974e-19	c41763_g1	14168.8	10856.2	0.38419	5.2781e-36	1.5646e-34	c41097_g1	2189.46	3660.88	-0.74161	3.8426e-44	1.3737e-42	c40547_g1	11498.5	3121.8	1.881	5.5983e-25	3.4295e-23	c29116_g1	1906.47	5022.31	-1.3975	1.2942e-11	3.9751e-10
c45868_g1	982.396	438.511	1.1637	2.0308e-26	6.3141e-25	c45067_g2	679.229	1149.97	-0.75963	1.2443e-20	3.2775e-19	c50784_g3	1789.49	930.936	0.94279	5.6042e-36	1.6597e-34	c36654_g2	1566	2813.95	-0.84551	5.309e-44	1.8969e-42	c45751_g1	1724.54	194.865	3.1457	5.687e-25	3.4815e-23	c42333_g1	802.219	2581.04	-1.6859	1.2953e-11	3.9773e-10
c41385_g2	4388.14	3250.31	0.43303	2.0594e-26	6.3996e-25	c34180_g1	11948.2	14547.6	-0.28399	1.2838e-20	3.3784e-19	c44496_g2	501.689	122.576	2.0331	7.3636e-36	2.1702e-34	c46368_g1	894.426	2219.07	-1.3109	6.9372e-44	2.476e-42	c50326_g1	10596.2	2834.29	1.9025	7.0532e-25	4.3119e-23	c48352_g1	65.7962	538.806	-3.0337	1.2985e-11	3.9858e-10
c41213_g1	4592.61	3432.19	0.42018	2.0877e-26	6.4843e-25	c37036_g1	10.5912	116.135	-3.4549	1.3099e-20	3.4457e-19	c11902_g1	170.58	4.96164	5.1035	8.3951e-36	2.472e-34	c47204_g1	5699.48	8168.71	-0.51928	7.2735e-44	2.5946e-42	c38993_g1	1834.62	220.186	3.0587	7.4086e-25	4.526e-23	c47592_g1	857.233	2708.33	-1.6596	1.3067e-11	4.0093e-10
c50523_g1	4589.64	3429.15	0.42053	2.2338e-26	6.927e-25	c45167_g1	2253.6	3106.01	-0.46283	1.3725e-20	3.607e-19	c46404_g2	3276.55	2023.28	0.69548	9.8938e-36	2.9095e-34	c41181_g1	22.5582	290.206	-3.6854	7.6415e-44	2.7244e-42	c43957_g2	7496.51	1822.09	2.0406	7.6507e-25	4.6707e-23	c38101_g1	480.354	1771.9	-1.8831	1.4011e-11	4.2915e-10
c47351_g2	438.042	144.356	1.6014	2.2535e-26	6.9844e-25	c48192_g5	3160.99	4139.94	-0.38924	1.3814e-20	3.6289e-19	c48912_g3	6043.55	4198.62	0.52548	1.0277e-35	3.0208e-34	c45537_g1	4991.01	7284.85	-0.54557	7.6786e-44	2.7362e-42	c48797_g9	304.866	0	0	7.9275e-25	4.8363e-23	c32873_g1	4.00313	212.459	-5.7299	1.4497e-11	4.4311e-10
c42025_g1	4751.3	3339.03	0.5089	2.614e-26	8.0931e-25	c42346_g1	2905.45	3839.74	-0.40225	1.4342e-20	3.764e-19	c47440_g3	25971.9	20585.6	0.33532	1.6459e-35	4.8275e-34	c40439_g2	3082.05	5796.35	-0.91126	8.0915e-44	2.8803e-42	c45380_g1	8872.49	2262.74	1.9713	8.1584e-25	4.9737e-23	c25097_g1	9.07831	253.792	-4.8051	1.4617e-11	4.4647e-10
c43422_g2	637.232	268.49	1.247	3.0007e-26	9.2808e-25	c19315_g1	90.9984	295.193	-1.6977	1.5071e-20	3.9502e-19	c37201_g1	251.166	23.9875	3.3883	1.7408e-35	5.1012e-34	c37076_g1	145.479	608.993	-2.0656	9.4065e-44	3.3412e-42	c39869_g1	900.187	52.9757	4.0868	8.2364e-25	5.0178e-23	c46154_g1	38.976	410.252	-3.3959	1.4614e-11	4.4647e-10
c48630_g1	2923.66	2015.58	0.53658	3.2169e-26	9.9389e-25	c44298_g1	4748.85	5933.46	-0.3213	1.5552e-20	4.0744e-19	c47338_g2	2220.52	1239.95	0.84061	1.9014e-35	5.567e-34	c35333_g1	10.0468	293.014	-4.8662	1.0698e-43	3.796e-42	c18708_g1	319.098	0.414616	9.588	9.2304e-25	5.6156e-23	c36555_g1	1444.6	4053.21	-1.4884	1.4647e-11	4.4723e-10
c41176_g1	3538.71	2533.6	0.48204	4.013e-26	1.2392e-24	c48720_g1	1190.27	1798.08	-0.59517	1.5881e-20	4.1588e-19	c49146_g3	3398.36	2126.16	0.67659	2.0165e-35	5.9014e-34	c42061_g1	1732.67	3029.39	-0.80603	1.2747e-43	4.5157e-42	c38827_g1	441.231	5.92623	6.2183	9.4961e-25	5.7732e-23	c51181_g1	1694.1	4551.46	-1.4258	1.4815e-11	4.5207e-10
c51233_g3	1514.92	894.268	0.76046	4.3778e-26	1.3504e-24	c46133_g2	396.966	767.819	-0.95175	1.6451e-20	4.3062e-19	c47457_g1	1123.72	484.389	1.214	2.3719e-35	6.9324e-34	c32331_g1	65.0906	562.25	-3.1107	1.3354e-43	4.7282e-42	c43615_g1	6063.82	1375.55	2.1402	9.5857e-25	5.8187e-23	c47760_g1	128.073	764.563	-2.5777	1.5027e-11	4.582e-10
c43628_g1	151.728	13.0483	3.5395	4.5584e-26	1.4047e-24	c49713_g1	241.51	543.656	-1.1706	1.6666e-20	4.3585e-19	c48731_g3	16354.3	12432.3	0.39558	2.3847e-35	6.9668e-34	c33349_g1	16.1991	263.916	-4.0261	1.5196e-43	5.3748e-42	c26684_g1	1614.2	175.604	3.2004	1.0021e-24	6.0712e-23	c35879_g1	4.26248	211.655	-5.6339	1.5933e-11	4.8519e-10
c47028_g1	860.169	416.508	1.0463	4.633e-26	1.4269e-24	c47689_g1	684.204	1153.85	-0.75396	1.8575e-20	4.8513e-19	c47282_g1	3170.49	1952.11	0.69968	3.0837e-35	8.9855e-34	c36490_g2	148.017	614.207	-2.053	1.6178e-43	5.7131e-42	c43144_g1	3300.3	571.273	2.5303	1.0782e-24	6.5238e-23	c41058_g1	1092.42	3251.13	-1.5734	1.6394e-11	4.9851e-10
c38259_g4	1025.84	525.708	0.96447	4.8998e-26	1.5076e-24	c30276_g1	85.3275	283.445	-1.732	1.9e-20	4.9601e-19	c46221_g4	181.491	7.34777	4.6264	3.4881e-35	1.015e-33	c36419_g1	370.845	1028.02	-1.471	1.621e-43	5.7215e-42	c38289_g1	4773.15	997.568	2.2585	1.0981e-24	6.6391e-23	c43911_g1	0	149.382	0	1.6927e-11	5.1387e-10
c40797_g1	8159.7	6544.19	0.3183	5.7133e-26	1.756e-24	c43447_g1	1132.45	1720.22	-0.60315	1.9068e-20	4.9756e-19	c48364_g1	1155	505.306	1.1927	3.5658e-35	1.0372e-33	c46338_g4	176.732	671.979	-1.9269	1.6476e-43	5.8122e-42	c49505_g5	637.478	22.4567	4.8272	1.1114e-24	6.7151e-23	c44028_g3	79.4567	581.169	-2.8707	1.7639e-11	5.3527e-10
c34964_g1	1065.84	563.617	0.9192	5.9198e-26	1.8175e-24	c34682_g1	869.249	1384.02	-0.67102	1.9684e-20	5.1342e-19	c50518_g1	11142.6	8244.48	0.43459	3.6341e-35	1.0562e-33	c30280_g2	139.649	596.727	-2.0953	1.8299e-43	6.4486e-42	c49749_g3	7794.82	1928.46	2.0151	1.1578e-24	6.9907e-23	c38962_g2	164.507	872.34	-2.4067	1.7768e-11	5.3882e-10
c49802_g1	7723.61	6143.95	0.33011	6.76e-26	2.0733e-24	c42344_g1	5.2956	94.2646	-4.1539	2.1e-20	5.4749e-19	c29870_g1	151.875	2.51239	5.9177	3.8657e-35	1.1225e-33	c43357_g1	120.461	551.882	-2.1958	1.8423e-43	6.4888e-42	c48866_g1	2591.57	389.902	2.7326	1.16e-24	6.9994e-23	c47768_g1	1589.22	4323.49	-1.4439	1.8833e-11	5.7031e-10
c48814_g4	2708.86	1853.78	0.54721	7.1011e-26	2.1768e-24	c49429_g1	2240.68	3054.1	-0.44681	2.233e-20	5.8192e-19	c49240_g1	19453.2	15303.1	0.34619	3.9916e-35	1.158e-33	c45423_g1	2348.26	3855.83	-0.71545	2.6095e-43	9.1762e-42	c50029_g3	3387.18	593.567	2.5126	1.357e-24	8.1599e-23	c44187_g1	392.113	1529.85	-1.964	1.8876e-11	5.7142e-10
c47761_g1	13761.5	11539.9	0.25401	8.3089e-26	2.5457e-24	c41109_g1	2380.43	3215.86	-0.43398	2.2382e-20	5.8299e-19	c46249_g1	5088.96	3452.65	0.55967	4.0154e-35	1.1644e-33	c34234_g1	639.622	1460.25	-1.1909	2.6767e-43	9.4078e-42	c50238_g1	1886.94	232.638	3.0199	1.3957e-24	8.387e-23	c36842_g1	58.9223	493.692	-3.0667	1.898e-11	5.7437e-10
c49329_g1	3975.12	2914.43	0.44778	8.7815e-26	2.6877e-24	c5011_g1	0	62.7492	0	2.2636e-20	5.8935e-19	c47224_g1	280.658	33.2795	3.0761	4.1143e-35	1.1926e-33	c46867_g3	1259.96	2372.35	-0.91294	2.7523e-43	9.6632e-42	c44246_g1	1121.18	87.3141	3.6827	1.511e-24	9.0734e-23	c44777_g1	28.7653	367.416	-3.675	1.9577e-11	5.9223e-10
c47013_g1	3386.59	2420.7	0.48441	9.0394e-26	2.7652e-24	c45085_g1	1781.59	2504.53	-0.49138	2.2677e-20	5.9017e-19	c33631_g1	474.702	112.517	2.0769	4.6386e-35	1.344e-33	c38107_g1	2201.87	3665.97	-0.73546	2.7624e-43	9.6937e-42	c38458_g1	369.859	2.39979	7.2679	1.5245e-24	9.1484e-23	c45872_g2	0	148.113	0	2.0398e-11	6.1603e-10
c40193_g1	4204.71	3113.39	0.43352	9.2353e-26	2.8237e-24	c35096_g2	547.968	968.334	-0.82141	2.326e-20	6.0506e-19	c46525_g1	7322.22	5252.33	0.47932	4.6802e-35	1.3555e-33	c49669_g3	220.57	758.797	-1.7825	2.7801e-43	9.7506e-42	c50094_g1	5817.99	1323.18	2.1365	1.614e-24	9.6787e-23	c43801_g1	166.945	873.915	-2.3881	2.0843e-11	6.286e-10
c34023_g1	280.018	62.9871	2.1524	9.3227e-26	2.8489e-24	c39936_g2	138.999	379.617	-1.4495	2.3849e-20	6.2012e-19	c48311_g1	1228.09	555.089	1.1456	6.7562e-35	1.9533e-33	c49551_g1	3909.7	7033.49	-0.84718	3.2086e-43	1.1242e-41	c36569_g1	691.438	28.6217	4.5944	1.6974e-24	1.0172e-22	c46417_g2	18.9346	308.451	-4.0259	2.148e-11	6.4724e-10
c43094_g1	12170.6	9775.27	0.31619	9.646e-26	2.9461e-24	c39868_g1	44.5819	199.757	-2.1637	2.3948e-20	6.2241e-19	c33155_g1	128.167	0	0	7.4785e-35	2.1603e-33	c23769_g1	141.129	596.421	-2.0793	3.248e-43	1.1368e-41	c46340_g1	4216.82	825.497	2.3528	1.7215e-24	1.0309e-22	c49765_g1	514.843	1841.05	-1.8383	2.1927e-11	6.6015e-10
c41273_g1	1356.45	780.996	0.79644	1.1575e-25	3.5281e-24	c41482_g1	81.3107	274.536	-1.7555	2.5036e-20	6.5041e-19	c50437_g1	1376.8	653.193	1.0757	7.5594e-35	2.1827e-33	c46587_g1	1496.04	2705.47	-0.85473	3.2917e-43	1.1515e-41	c41571_g6	1391.71	135.695	3.3584	1.8137e-24	1.0854e-22	c44743_g1	50.7261	461.071	-3.1842	2.2717e-11	6.8323e-10
c47375_g1	2745.51	1883.98	0.5433	1.2054e-25	3.6681e-24	c38401_g1	21.6828	145.851	-2.7499	2.6877e-20	6.9793e-19	c43422_g2	1419.1	682.311	1.0565	7.7055e-35	2.2239e-33	c40894_g1	3975.62	5972.82	-0.58723	3.7959e-43	1.3258e-41	c48552_g2	10009.7	2673.4	1.9047	1.8254e-24	1.0917e-22	c41435_g1	54.6945	476.173	-3.122	2.3268e-11	6.9959e-10
c40247_g1	1306.2	745.384	0.80932	1.2323e-25	3.7481e-24	c37643_g1	945.337	1484.85	-0.65142	2.6997e-20	7.0046e-19	c37557_g1	556.185	153.785	1.8546	8.2163e-35	2.3703e-33	c46034_g2	1105.23	2146.37	-0.95756	4.2332e-43	1.477e-41	c40815_g1	3068.87	518.925	2.5641	2.0534e-24	1.2272e-22	c50163_g2	280.182	1212.01	-2.113	2.4439e-11	7.3405e-10
c44762_g1	2025.29	1300.46	0.63911	1.2464e-25	3.7893e-24	c39150_g1	1757.67	3275.76	-0.89817	3.0624e-20	7.9348e-19	c45992_g1	5115.97	3480.49	0.55572	9.4196e-35	2.7151e-33	c44474_g1	649.71	1472.77	-1.1807	4.755e-43	1.6573e-41	c47410_g1	10393.9	2808.99	1.8876	2.0857e-24	1.2457e-22	c40797_g1	1896.87	4959.25	-1.3865	2.7481e-11	8.2401e-10
c44713_g2	550.535	218.161	1.3354	1.2861e-25	3.9078e-24	c29582_g1	17.7563	136.271	-2.9401	3.1404e-20	8.1332e-19	c33709_g1	178.99	7.4109	4.5941	1.3552e-34	3.8912e-33	c39670_g1	1781.09	3213.63	-0.85144	5.0655e-43	1.7646e-41	c49980_g2	3757.77	699.455	2.4256	2.1591e-24	1.2886e-22	c48840_g1	1419.72	3955.67	-1.4783	2.7948e-11	8.3773e-10
c37520_g1	2389.81	1593.53	0.58467	1.2906e-25	3.9194e-24	c49162_g3	5215.18	6458.44	-0.30847	3.1532e-20	8.1627e-19	c46604_g1	5917.9	4129.51	0.51911	1.4565e-34	4.1747e-33	c42801_g3	118.327	544.398	-2.2019	5.179e-43	1.8032e-41	c43640_g1	4089.7	792.268	2.3679	2.4055e-24	1.4338e-22	c42861_g1	2236.19	5663.74	-1.3407	2.8132e-11	8.4294e-10
c38819_g1	1407.7	823.632	0.77327	1.3221e-25	4.0129e-24	c47677_g1	4112.84	5202.4	-0.33904	3.2005e-20	8.2816e-19	c40847_g2	313.47	46.7985	2.7438	1.4782e-34	4.2352e-33	c38832_g1	16059.4	20873.8	-0.37827	5.7332e-43	1.9951e-41	c46361_g1	5284.05	1164.66	2.1817	2.8191e-24	1.678e-22	c45724_g1	76.6553	557.712	-2.8631	2.9347e-11	8.7876e-10
c49213_g1	629.108	266.17	1.241	1.4197e-25	4.3048e-24	c41585_g2	2534.97	3390.43	-0.4195	3.3748e-20	8.7286e-19	c42614_g2	137.892	0.967077	7.1557	1.5349e-34	4.3957e-33	c49200_g4	61.9685	410.429	-2.7275	6.2125e-43	2.1596e-41	c37778_g1	1482.17	153.298	3.2733	2.8967e-24	1.7231e-22	c50622_g2	1760.52	4625.07	-1.3935	2.9402e-11	8.801e-10
c50340_g1	4749.11	3577.1	0.40886	1.4538e-25	4.4036e-24	c42553_g2	19.0802	138.893	-2.8638	3.6107e-20	9.3306e-19	c46465_g1	345.133	58.666	2.5566	1.5799e-34	4.5227e-33	c46132_g2	619.184	1424.43	-1.2019	7.527e-43	2.6125e-41	c46572_g2	2397.85	354.11	2.7595	3.0799e-24	1.8308e-22	c49781_g2	156.441	837.009	-2.4196	2.9418e-11	8.8029e-10
c50285_g1	277.638	64.1152	2.1145	1.4893e-25	4.509e-24	c48185_g1	1549.52	2223.97	-0.52132	3.6568e-20	9.4456e-19	c41832_g5	149.498	2.323	6.008	1.7209e-34	4.9221e-33	c44844_g1	218.722	751.658	-1.781	7.6664e-43	2.6595e-41	c39352_g1	507.615	11.4672	5.4682	3.2633e-24	1.9385e-22	c44561_g2	2360.52	5917.39	-1.3259	3.0033e-11	8.9809e-10
c46596_g1	1660.6	983.416	0.75583	1.5612e-25	4.7242e-24	c40466_g1	16.7451	131.307	-2.9711	4.1676e-20	1.0732e-18	c39054_g1	362.449	65.3092	2.4724	1.7783e-34	5.0818e-33	c32382_g1	9.8445	230.626	-4.5501	7.75e-43	2.6871e-41	c48854_g4	1396.3	137.68	3.3422	3.3408e-24	1.9832e-22	c47108_g1	47.5356	441.06	-3.2139	3.1769e-11	9.4775e-10
c39554_g1	3117.39	2200.22	0.50269	1.6525e-25	4.9978e-24	c37322_g1	232.743	553.085	-1.2488	5.0051e-20	1.2883e-18	c41986_g1	126.774	0	0	1.8456e-34	5.2721e-33	c49210_g1	245.432	799.497	-1.7038	8.06e-43	2.7932e-41	c51274_g7	311.446	0.385316	9.6587	3.6527e-24	2.1654e-22	c36496_g1	43640.6	93999.8	-1.107	3.1896e-11	9.512e-10
c41681_g1	2007.95	1297.45	0.63005	2.0852e-25	6.2999e-24	c48631_g2	232.385	520.569	-1.1636	5.0082e-20	1.2885e-18	c45586_g1	4755.61	3205.67	0.56901	2.8109e-34	8.0158e-33	c51258_g1	1879.14	3218.8	-0.77645	8.6599e-43	2.998e-41	c38164_g2	335.3	1.24385	8.0745	3.8022e-24	2.2525e-22	c41773_g1	203.717	977.932	-2.2632	3.4246e-11	1.0199e-09
c32940_g1	1277.31	724.185	0.81868	2.1221e-25	6.4083e-24	c46385_g1	10194.8	11970.7	-0.23168	5.3814e-20	1.3833e-18	c47835_g1	136.825	0.903946	7.2419	2.9186e-34	8.3193e-33	c50793_g1	1734.09	3019.15	-0.79996	1.1331e-42	3.9165e-41	c50592_g1	40759.2	13192.4	1.6274	4.2736e-24	2.5284e-22	c39600_g2	30.555	370.1	-3.5984	3.4462e-11	1.026e-09
c44614_g2	535.132	206.715	1.3723	2.3182e-25	6.993e-24	c43517_g2	644.414	1089.13	-0.75711	5.6193e-20	1.4439e-18	c38810_g4	4987.58	3401.34	0.55224	3.7e-34	1.0533e-32	c46799_g1	15.4634	255.528	-4.0466	1.1458e-42	3.9583e-41	c33830_g1	800.931	43.4058	4.2057	4.6149e-24	2.7267e-22	c39875_g1	676.998	2213.08	-1.7088	3.4946e-11	1.0397e-09
c42923_g1	18357.9	14537.9	0.33659	2.4235e-25	7.3072e-24	c45029_g1	1229.35	1838.83	-0.5809	5.7458e-20	1.4757e-18	c44036_g1	6434.23	4016.3	0.6799	3.9314e-34	1.1182e-32	c35825_g1	78.9952	449.1	-2.5072	1.323e-42	4.5683e-41	c33478_g1	11460.7	3212.46	1.8349	6.5586e-24	3.8674e-22	c43476_g5	138.742	778.141	-2.4876	3.5014e-11	1.0414e-09
c43743_g1	2016.37	1303.63	0.62923	2.4819e-25	7.4793e-24	c42794_g4	782.114	1265.63	-0.6944	7.0785e-20	1.8148e-18	c49766_g1	1437.82	692.235	1.0545	3.9715e-34	1.1291e-32	c43242_g1	273.973	850.446	-1.6342	1.4803e-42	5.1059e-41	c37890_g1	5117.47	1130.04	2.1791	6.6114e-24	3.8933e-22	c51027_g1	924.222	2802.23	-1.6003	3.5137e-11	1.0447e-09
c48739_g1	2956.17	2060.54	0.52071	2.934e-25	8.8327e-24	c43261_g1	686.401	1344.37	-0.96981	7.2071e-20	1.847e-18	c46036_g1	1047.46	445.191	1.2344	3.9997e-34	1.1367e-32	c43113_g1	230.415	767.571	-1.7361	2.0235e-42	6.9581e-41	c41899_g1	2378.34	356.623	2.7375	6.6375e-24	3.906e-22	c47553_g1	297.621	1246.24	-2.066	3.7517e-11	1.1151e-09
c50378_g1	3586.3	2597.52	0.46536	3.0189e-25	9.0835e-24	c43425_g2	129.051	397.696	-1.6237	7.9053e-20	2.0242e-18	c41585_g2	4122.36	2714.28	0.6029	5.1776e-34	1.4696e-32	c42885_g1	645.264	1462.99	-1.181	2.0532e-42	7.0567e-41	c47994_g3	1051.12	80.7886	3.7016	7.0514e-24	4.1468e-22	c41162_g1	930.69	2833.95	-1.6064	3.78e-11	1.1227e-09
c47805_g2	1275.78	720.998	0.82332	3.2031e-25	9.6281e-24	c47332_g3	10.5286	120.708	-3.5191	7.9497e-20	2.0347e-18	c42896_g1	3310.98	2084.23	0.66774	5.2616e-34	1.4928e-32	c47698_g1	2566.98	4130.29	-0.68617	2.0604e-42	7.0777e-41	c50592_g3	32477.4	10503.7	1.6285	7.1676e-24	4.2124e-22	c50547_g3	321.346	1315.94	-2.0339	3.801e-11	1.1278e-09
c49031_g1	561.905	225.009	1.3203	3.5951e-25	1.079e-23	c45958_g1	3413.89	4404.7	-0.36763	8.041e-20	2.0571e-18	c49992_g1	8487.95	6240.91	0.44366	5.7266e-34	1.624e-32	c48870_g1	241.161	789.427	-1.7108	2.3509e-42	8.0714e-41	c70883_g1	478.081	10.0724	5.5688	7.947e-24	4.6673e-22	c44964_g1	1797.6	4713.64	-1.3908	3.8708e-11	1.1481e-09
c38422_g1	454.509	160.634	1.5005	3.6723e-25	1.1016e-23	c34853_g1	5.00026	90.4935	-4.1777	8.2603e-20	2.1123e-18	c42648_g1	143.589	1.93415	6.2141	5.7815e-34	1.6389e-32	c44242_g2	610.493	1406.91	-1.2045	3.1157e-42	1.0686e-40	c46221_g4	1394	141.588	3.2995	8.1319e-24	4.7727e-22	c43863_g1	18.5456	302.671	-4.0286	4.0023e-11	1.186e-09
c23560_g1	817.224	392.86	1.0567	3.7824e-25	1.134e-23	c42956_g1	1196.92	1783.68	-0.57554	8.8589e-20	2.2624e-18	c49490_g3	3070.44	1900.46	0.6921	5.8822e-34	1.666e-32	c34295_g1	9497.83	12817.5	-0.43245	3.3853e-42	1.1599e-40	c32729_g1	382.966	3.58504	6.7391	8.3085e-24	4.8699e-22	c34510_g1	44.4838	433.459	-3.2845	4.0042e-11	1.1861e-09
c43389_g1	1362.77	792.179	0.78265	3.8465e-25	1.1527e-23	c34533_g1	2.28991	76.7946	-5.0676	9.5034e-20	2.4249e-18	c49486_g2	1001.32	416.578	1.2652	6.1202e-34	1.732e-32	c39164_g1	59.1452	519.81	-3.1356	3.4308e-42	1.1749e-40	c32650_g1	423.342	5.95553	6.1514	8.488e-24	4.9718e-22	c38562_g1	36.8319	392.741	-3.4146	4.0487e-11	1.1981e-09
c47401_g1	13641.2	11459.1	0.25147	3.9406e-25	1.1803e-23	c46799_g1	238.647	531.214	-1.1544	9.5716e-20	2.4413e-18	c47159_g3	658.86	211.684	1.6381	6.5528e-34	1.852e-32	c37179_g1	5.16825	202.013	-5.2886	3.4834e-42	1.1923e-40	c22449_g1	288.871	0	0	9.2628e-24	5.4148e-22	c40907_g1	122.6	716.79	-2.5476	4.2082e-11	1.2449e-09
c49622_g2	398.443	130.268	1.6129	4.1498e-25	1.2423e-23	c48305_g2	7.47784	99.0117	-3.7269	1.0348e-19	2.637e-18	c87200_g1	464.407	111.55	2.0577	6.5662e-34	1.855e-32	c47999_g1	85.0647	460.146	-2.4355	4.6527e-42	1.5909e-40	c40299_g1	1995.27	268.664	2.8927	9.307e-24	5.4334e-22	c49489_g1	9317.34	19675.9	-1.0784	4.3226e-11	1.2774e-09
c27135_g1	175.252	22.0003	2.9938	4.1708e-25	1.2479e-23	c38618_g1	0	60.7552	0	1.0532e-19	2.6821e-18	c47667_g3	1279.68	599.365	1.0943	8.6097e-34	2.4252e-32	c30144_g1	39.9896	339.105	-3.084	5.0277e-42	1.7183e-40	c47298_g1	8204.54	2125.25	1.9488	9.3377e-24	5.4478e-22	c48643_g1	353.232	1396.98	-1.9836	4.3327e-11	1.28e-09
c45670_g1	532.046	205.023	1.3758	4.1993e-25	1.2558e-23	c43804_g1	10314.2	12105.2	-0.23099	1.0534e-19	2.6821e-18	c42212_g1	2992.1	1841.7	0.70012	8.9024e-34	2.5034e-32	c42000_g1	3245.97	5006.72	-0.62522	5.7104e-42	1.9506e-40	c41214_g1	20852.5	6539.13	1.673	1.0753e-23	6.2571e-22	c48961_g2	4442.65	10107.4	-1.1859	4.3675e-11	1.2898e-09
c39303_g1	702.451	318.147	1.1427	5.238e-25	1.5609e-23	c3363_g1	182.612	479.561	-1.3929	1.055e-19	2.685e-18	c38607_g1	1560.28	785.46	0.9902	8.9791e-34	2.5239e-32	c43757_g1	3084.97	4791.99	-0.63537	8.0163e-42	2.7312e-40	c44295_g1	504.795	12.0869	5.3842	1.0914e-23	6.3422e-22	c41705_g1	0	143.363	0	4.4656e-11	1.3184e-09
c48543_g2	3044.98	2150.54	0.50173	5.5378e-25	1.6486e-23	c37568_g1	0.483004	64.7869	-7.0675	1.3261e-19	3.3675e-18	c48782_g4	1210.36	551.577	1.1338	1.0118e-33	2.8429e-32	c50829_g2	4681.03	6833.61	-0.54582	9.0033e-42	3.066e-40	c47116_g1	1308.19	127.428	3.3598	1.1148e-23	6.4741e-22	c28065_g1	1128.67	3262.68	-1.5314	4.5847e-11	1.3531e-09
c49974_g1	7343.03	5856.03	0.32645	5.706e-25	1.6978e-23	c42105_g1	232.458	522.154	-1.1675	1.3594e-19	3.4493e-18	c49248_g1	13420.3	10341.2	0.37601	1.064e-33	2.9883e-32	c39269_g1	59.1821	393.335	-2.7325	9.6242e-42	3.2758e-40	c46660_g1	363.392	2.81441	7.0125	1.1799e-23	6.8477e-22	c40725_g1	1704.15	4471.59	-1.3917	4.9601e-11	1.4609e-09
c39181_g1	12834.3	10745.5	0.25627	8.0683e-25	2.397e-23	c41899_g1	846.808	1348.8	-0.67157	1.4086e-19	3.5725e-18	c43103_g3	2070.91	1152.94	0.84495	1.0932e-33	3.069e-32	c35650_g1	77.7629	441.227	-2.5044	1.0433e-41	3.5474e-40	c38059_g3	287.825	0	0	1.2247e-23	7.1029e-22	c36871_g2	13.3061	267.743	-4.3307	5.0543e-11	1.4882e-09
c46860_g2	2100.49	1377.32	0.60886	8.0849e-25	2.3995e-23	c50531_g2	13.4267	119.907	-3.1587	1.539e-19	3.8998e-18	c48150_g2	123.656	0	0	1.2333e-33	3.4608e-32	c46614_g1	1006.17	1986.31	-0.98122	1.0787e-41	3.6659e-40	c34851_g1	345.546	1.98518	7.4435	1.7919e-23	1.0345e-21	c34554_g1	434.046	1595.68	-1.8783	5.0943e-11	1.4989e-09
c49261_g1	106.903	3.31631	5.0106	8.3396e-25	2.4738e-23	c46313_g6	131.734	358.528	-1.4445	1.5597e-19	3.9507e-18	c40922_g2	496.764	128.442	1.9514	1.3236e-33	3.7125e-32	c37935_g3	1059.28	2060.7	-0.96005	1.154e-41	3.9178e-40	c41090_g2	462.119	9.24316	5.6437	2.1112e-23	1.2172e-21	c40616_g1	454.58	1649.11	-1.8591	5.2857e-11	1.5527e-09
c46824_g2	2523.53	1714.97	0.55726	8.3634e-25	2.4797e-23	c28748_g1	34.9844	175.915	-2.3301	1.5707e-19	3.9767e-18	c46227_g2	6583.29	4684.65	0.49087	1.3453e-33	3.7719e-32	c47342_g1	6621.31	9509.13	-0.5222	1.2127e-41	4.1131e-40	c43945_g2	23177.3	7428.56	1.6416	2.1231e-23	1.2233e-21	c46634_g1	190.54	928.161	-2.2843	5.3121e-11	1.5599e-09
c36622_g1	919.863	469.048	0.97168	1.0108e-24	2.9892e-23	c40452_g1	200.094	467.813	-1.2253	1.7105e-19	4.3269e-18	c35892_g1	155.65	3.80518	5.3542	1.3806e-33	3.8676e-32	c48556_g1	1670.49	2911.03	-0.80126	1.2389e-41	4.1976e-40	c43412_g1	108478	33917.9	1.6773	2.1858e-23	1.2586e-21	c41889_g1	11.5857	263.826	-4.5092	5.6278e-11	1.6493e-09
c48753_g2	1877.54	1203.92	0.6411	1.017e-24	3.0061e-23	c42505_g1	1213.69	1806.69	-0.57395	2.1155e-19	5.3354e-18	c47417_g1	3457.29	2200.74	0.65165	1.4983e-33	4.1937e-32	c44743_g1	590.846	1367.69	-1.2109	1.2794e-41	4.3305e-40	c41131_g1	396.73	4.74099	6.3868	2.2015e-23	1.2668e-21	c44947_g1	229.577	1034.77	-2.1723	5.6268e-11	1.6493e-09
c48242_g1	389.891	126.193	1.6274	1.044e-24	3.0845e-23	c50531_g1	14.5803	121.575	-3.0598	2.1511e-19	5.4228e-18	c48717_g1	1495.41	746.431	1.0025	1.6156e-33	4.5204e-32	c29856_g1	1086.71	2101.01	-0.95111	1.6935e-41	5.7175e-40	c42500_g1	2600.8	425.5	2.6117	2.3557e-23	1.3538e-21	c40536_g1	20.37	312.606	-3.9398	5.6771e-11	1.6632e-09
c49788_g1	1736.52	1089.8	0.67213	1.0799e-24	3.1874e-23	c48676_g2	1267.63	1869.71	-0.56069	2.2269e-19	5.6116e-18	c42169_g1	6203.19	4389.63	0.49891	1.7916e-33	5.0086e-32	c40869_g1	710.276	1549.34	-1.1252	1.764e-41	5.9524e-40	c47749_g1	1638.31	196.812	3.0573	2.3665e-23	1.3591e-21	c41805_g2	0.683023	154.957	-7.8257	5.8031e-11	1.699e-09
c50406_g1	688.919	228.11	1.5946	1.0844e-24	3.1988e-23	c38742_g1	39.0812	184.672	-2.2404	3.3005e-19	8.2919e-18	c44511_g1	1116.83	493.113	1.1794	1.8103e-33	5.0588e-32	c39415_g2	283.698	855.764	-1.5929	1.9565e-41	6.5956e-40	c45451_g1	342.295	2.04378	7.3879	2.7737e-23	1.5919e-21	c45932_g1	61.1101	495.313	-3.0189	5.9205e-11	1.7328e-09
c40099_g1	536.233	212.394	1.3361	1.1087e-24	3.2691e-23	c51020_g1	883.054	1388.33	-0.65278	3.4727e-19	8.7135e-18	c47428_g1	1187.77	539.942	1.1374	1.8243e-33	5.0958e-32	c46077_g2	175.541	652.784	-1.8948	2.2484e-41	7.568e-40	c19279_g1	1564.67	181.472	3.108	2.8686e-23	1.6453e-21	c46153_g1	540.418	1862.5	-1.7851	5.9959e-11	1.7543e-09
c46270_g2	6106.24	4784.5	0.35192	1.1195e-24	3.2992e-23	c46610_g1	2101.55	2859.72	-0.44442	3.9038e-19	9.7911e-18	c35499_g1	1653.24	623.908	1.4059	2.0582e-33	5.7467e-32	c37242_g1	33.9156	317.567	-3.227	2.9562e-41	9.9453e-40	c41258_g1	7554.92	1945.05	1.9576	2.9671e-23	1.7007e-21	c32905_g1	2.04907	173.941	-6.4075	6.02e-11	1.7608e-09
c38692_g1	1068.9	580.394	0.88103	1.7132e-24	5.0362e-23	c41395_g2	0.903452	66.4993	-6.2017	4.6984e-19	1.1764e-17	c51212_g1	3973.19	2610.07	0.60621	2.329e-33	6.4891e-32	c47524_g2	2689.84	4260.9	-0.66364	3.0911e-41	1.0394e-39	c34113_g1	373.533	3.58504	6.7031	3.0102e-23	1.7242e-21	c49527_g2	9.07831	241.994	-4.7364	6.1e-11	1.7824e-09
c42704_g3	384.836	122.616	1.6501	1.7549e-24	5.1538e-23	c49776_g2	589.196	1006.26	-0.77219	4.8328e-19	1.209e-17	c45710_g1	245.763	25.596	3.2633	2.6645e-33	7.4177e-32	c46939_g1	4034.48	6166.73	-0.61212	3.1144e-41	1.0467e-39	c34963_g2	2794.62	474.201	2.5591	3.4522e-23	1.9749e-21	c42075_g1	2604.41	6327.69	-1.2807	6.3397e-11	1.8518e-09
c48485_g1	5292.25	4069.28	0.37911	1.8326e-24	5.3791e-23	c86371_g1	97.3677	313.401	-1.6865	6.2936e-19	1.5698e-17	c26860_g1	122.677	0	0	2.7125e-33	7.5481e-32	c44499_g3	1032.5	2016.5	-0.96572	3.6429e-41	1.2225e-39	c49946_g1	310.633	0.770631	8.655	3.5128e-23	2.0082e-21	c49793_g1	1665.3	4357.99	-1.3879	6.5555e-11	1.9116e-09
c39320_g1	2467.03	1674.83	0.55876	2.1522e-24	6.3111e-23	c34700_g1	204.798	469.091	-1.1957	6.6171e-19	1.6498e-17	c43562_g1	1775.55	946.975	0.90687	2.8614e-33	7.9492e-32	c47353_g1	514.899	1241.48	-1.2697	3.7256e-41	1.2496e-39	c44951_g1	6894.04	1732.79	1.9923	3.5644e-23	2.0364e-21	c49605_g2	8035.45	17048.2	-1.0852	7.0352e-11	2.0508e-09
c39917_g3	3166.53	2262.1	0.48524	2.4296e-24	7.1067e-23	c45915_g1	1670.85	2340.99	-0.48654	6.6706e-19	1.6624e-17	c38287_g1	4497.97	1903.25	1.2408	2.9922e-33	8.3092e-32	c48856_g1	3213.16	4944.83	-0.62193	4.1882e-41	1.4027e-39	c37083_g1	1319.85	134.145	3.2985	3.5733e-23	2.0402e-21	c36670_g1	794.187	2471.17	-1.6376	7.3306e-11	2.1348e-09
c38810_g4	3177.05	1851.38	0.77908	2.803e-24	8.1948e-23	c47370_g1	51.5244	210.227	-2.0286	6.8063e-19	1.6941e-17	c47610_g2	15200	11394.3	0.41575	3.0032e-33	8.3363e-32	c48860_g1	1102.92	2117.94	-0.94134	4.6414e-41	1.5537e-39	c37307_g1	1036.21	83.105	3.6402	3.6434e-23	2.0789e-21	c47702_g2	1492.31	4034.51	-1.4348	7.3511e-11	2.1401e-09
c31878_g1	1317.37	704.292	0.90342	2.8935e-24	8.4509e-23	c44420_g1	8916.6	10516.7	-0.23811	7.0942e-19	1.7642e-17	c40270_g1	2038.84	1136.46	0.8432	3.0983e-33	8.5897e-32	c44664_g1	39.0884	331.096	-3.0824	4.6685e-41	1.562e-39	c39409_g1	3395.9	639.426	2.4089	3.9782e-23	2.267e-21	c39788_g1	29.0246	352.301	-3.6015	7.4038e-11	2.1547e-09
c49897_g2	2477.29	1689.18	0.55244	2.9568e-24	8.6316e-23	c35739_g1	51.8546	208.362	-2.0065	7.2747e-19	1.8083e-17	c47904_g1	1113.16	494.848	1.1696	3.6324e-33	1.0062e-31	c48156_g1	432.124	1107.44	-1.3577	5.3852e-41	1.7981e-39	c42337_g3	2140.83	313.129	2.7733	4.2269e-23	2.4071e-21	c46453_g2	904.692	2729.82	-1.5933	7.5223e-11	2.1885e-09
c49616_g1	3967.82	2935.35	0.43481	2.9699e-24	8.6654e-23	c34069_g1	1042.81	1583.8	-0.60291	7.7008e-19	1.9134e-17	c43094_g1	16595.1	13030.6	0.34885	4.0933e-33	1.1315e-31	c41607_g1	155.641	611.904	-1.9751	5.5127e-41	1.8398e-39	c24092_g1	1815.14	237.408	2.9346	4.2613e-23	2.4251e-21	c48356_g4	3.57945	193.818	-5.7588	7.838e-11	2.2759e-09
c37180_g1	52182.2	46446.6	0.16799	2.9898e-24	8.7191e-23	c44178_g4	642.177	1070.29	-0.73696	8.0865e-19	2.0076e-17	c43109_g1	2733.82	1650.21	0.72827	4.6724e-33	1.29e-31	c40981_g1	344.921	960.713	-1.4778	6.8703e-41	2.2883e-39	c44987_g1	1093.17	92.855	3.5574	4.8402e-23	2.7493e-21	c49417_g2	56.5189	468.994	-3.0528	7.8861e-11	2.2891e-09
c28044_g1	197.133	31.0817	2.665	3.0338e-24	8.8432e-23	c43108_g1	7.39784	97.2993	-3.7173	8.1683e-19	2.027e-17	c3648_g1	258.436	29.4112	3.1354	4.7177e-33	1.3014e-31	c44192_g1	74.9305	430.044	-2.5209	8.8241e-41	2.9303e-39	c13247_g1	354.244	2.78511	6.9909	4.9806e-23	2.8272e-21	c31766_g1	194.379	929.772	-2.258	7.899e-11	2.2921e-09
c47443_g1	2506.59	1715.32	0.54725	3.725e-24	1.0853e-22	c24715_g1	3.9717	82.9724	-4.3848	8.2565e-19	2.0472e-17	c41222_g1	1218.12	563.414	1.1124	5.501e-33	1.5144e-31	c46747_g2	63.164	397.572	-2.654	8.9767e-41	2.9795e-39	c51304_g1	42608.6	14154.4	1.5899	5.0344e-23	2.8559e-21	c41406_g1	140.143	766.158	-2.4507	8.2383e-11	2.3874e-09
c47410_g1	1231.33	701.035	0.81266	3.9208e-24	1.1417e-22	c33860_g1	14.9382	121.706	-3.0263	8.2723e-19	2.0502e-17	c44346_g2	121.279	0	0	5.6468e-33	1.5526e-31	c38018_g1	23.133	275.993	-3.5766	9.3299e-41	3.0921e-39	c37291_g1	390.384	4.77029	6.3547	5.3796e-23	3.0478e-21	c42460_g1	293.393	1212.21	-2.0467	8.2492e-11	2.3897e-09
c43190_g1	2180.38	1444.66	0.59385	5.108e-24	1.486e-22	c38914_g1	112.261	319.425	-1.5086	8.3959e-19	2.08e-17	c48907_g5	187.846	10.4485	4.1682	5.8967e-33	1.6206e-31	c42191_g1	660.612	1461.57	-1.1456	1.0705e-40	3.5408e-39	c50676_g1	3341.06	627.261	2.4132	5.6888e-23	3.2208e-21	c48626_g1	607.84	2017.37	-1.7307	8.2626e-11	2.3928e-09
c45995_g1	964.855	505.548	0.93246	5.5942e-24	1.6266e-22	c48927_g2	660.319	1095.22	-0.72999	8.788e-19	2.1735e-17	c44050_g3	8089.86	5670.33	0.51268	5.9415e-33	1.6323e-31	c42949_g1	220.704	734.125	-1.7339	1.111e-40	3.6728e-39	c37173_g1	1554.85	183.842	3.0802	6.6683e-23	3.7658e-21	c44264_g1	459.371	1649.33	-1.8442	8.4192e-11	2.435e-09
c42643_g1	338.492	99.1849	1.7709	6.2595e-24	1.8183e-22	c48878_g3	189.627	512.228	-1.4336	9.1403e-19	2.2597e-17	c47676_g4	3614.28	2335.81	0.62979	6.7657e-33	1.8549e-31	c48420_g4	26.2091	286.494	-3.4504	1.2993e-40	4.2934e-39	c49162_g1	783.535	45.5668	4.1039	6.8096e-23	3.8431e-21	c41166_g1	4835.67	10749.5	-1.1525	8.5711e-11	2.4781e-09
c49276_g2	3702.04	2723	0.44312	6.8209e-24	1.9803e-22	c36476_g1	282.075	581.91	-1.0447	1.0464e-18	2.5837e-17	c51260_g2	126.448	0.451973	8.1281	8.106e-33	2.2206e-31	c45108_g1	747.282	1592.58	-1.0916	1.4491e-40	4.7787e-39	c41151_g2	564.921	19.7595	4.8374	6.9175e-23	3.9015e-21	c39508_g3	233.494	1044.26	-2.161	8.9539e-11	2.5837e-09
c38759_g1	1195.25	680.055	0.81359	8.3312e-24	2.4153e-22	c38940_g1	175.905	421.666	-1.2613	1.0771e-18	2.6562e-17	c37477_g1	502.788	135.201	1.8948	8.1945e-33	2.2439e-31	c44776_g1	4234.75	8374.86	-0.98379	1.5262e-40	5.0308e-39	c38203_g1	1205.03	114.185	3.3996	7.0565e-23	3.9774e-21	c45531_g4	830.007	2537.73	-1.6123	9.2464e-11	2.6672e-09
c42663_g1	532.939	213.781	1.3178	8.4042e-24	2.4352e-22	c51037_g1	2059.74	3256.58	-0.6609	1.136e-18	2.799e-17	c47154_g2	5201.42	3592.68	0.53385	9.0916e-33	2.4885e-31	c48366_g4	3782.29	5654.06	-0.58003	1.5896e-40	5.237e-39	c40195_g5	1493.54	171.512	3.1224	7.2796e-23	4.0978e-21	c33576_g1	0.553352	151.753	-8.0993	9.7798e-11	2.8146e-09
c43758_g1	5104.7	3922.67	0.37999	9.0952e-24	2.6316e-22	c42489_g1	121.994	336.159	-1.4623	1.3828e-18	3.4001e-17	c41579_g1	206.919	15.2207	3.765	9.5352e-33	2.6078e-31	c43945_g1	9287.63	12481	-0.42636	1.7049e-40	5.6141e-39	c50482_g1	47534.7	15864.2	1.5832	7.5933e-23	4.269e-21	c47375_g1	392.667	1468.68	-1.9031	1.0696e-10	3.0708e-09
c44897_g1	6378.85	4945.91	0.36706	9.3001e-24	2.6895e-22	c35312_g1	206.435	469.504	-1.1854	1.4186e-18	3.4822e-17	c43957_g3	5554.05	3881.51	0.51692	1.1551e-32	3.1512e-31	c43488_g4	4434.29	6468.09	-0.54464	1.7451e-40	5.7437e-39	c27905_g1	530.657	16.4425	5.0123	8.4424e-23	4.7343e-21	c40636_g1	590.799	1970.09	-1.7375	1.0794e-10	3.0963e-09
c39542_g1	2011.29	1319.99	0.60759	9.5334e-24	2.7556e-22	c33889_g1	3.4887	80.4152	-4.5267	1.5436e-18	3.7843e-17	c46840_g1	730.922	260.027	1.4911	1.3202e-32	3.6002e-31	c36029_g1	375.278	1007	-1.424	1.8751e-40	6.1685e-39	c43518_g3	2651.65	449.18	2.5615	1.033e-22	5.7891e-21	c48293_g1	238.923	1050.65	-2.1367	1.0925e-10	3.132e-09
c33702_g1	480.479	183.327	1.3901	1.2628e-23	3.6411e-22	c43771_g1	387.504	770.898	-0.99233	1.5461e-18	3.7887e-17	c49669_g1	2047.01	1152.27	0.82904	1.3407e-32	3.6548e-31	c35249_g1	75.4271	427.847	-2.5039	1.9682e-40	6.4717e-39	c41432_g2	5071.28	1176.3	2.1081	1.0651e-22	5.9655e-21	c44849_g2	8.65463	232.428	-4.7472	1.1014e-10	3.1547e-09
c49496_g1	2040.97	1343.83	0.6029	1.2784e-23	3.6843e-22	c50331_g1	311.513	619.711	-0.9923	1.9329e-18	4.7228e-17	c47306_g1	9035.25	6727.01	0.4256	1.3623e-32	3.709e-31	c43728_g1	84.2003	448.847	-2.4143	2.1663e-40	7.1194e-39	c46735_g4	12451	3702.82	1.7496	1.101e-22	6.1586e-21	c33586_g1	632.255	2045.88	-1.6941	1.1208e-10	3.2089e-09
c35988_g1	275.052	68.6454	2.0025	1.2849e-23	3.7013e-22	c41261_g1	21.0747	135.729	-2.6871	2.389e-18	5.8277e-17	c50680_g1	872.915	345.203	1.3384	1.5076e-32	4.1013e-31	c39186_g1	187.515	670.793	-1.8389	2.1953e-40	7.2112e-39	c33094_g1	1295.46	133.622	3.2772	1.1192e-22	6.2561e-21	c37051_g1	37.904	382.665	-3.3357	1.1239e-10	3.2168e-09
c50686_g1	1765.2	1126.11	0.64849	1.4664e-23	4.2198e-22	c43948_g1	1896.17	2603.8	-0.45753	2.5416e-18	6.1973e-17	c42241_g1	1409.34	696.492	1.0168	1.5477e-32	4.2088e-31	c51107_g2	224.801	739.611	-1.7181	2.5601e-40	8.4014e-39	c69718_g1	412.527	6.66757	5.9512	1.1267e-22	6.2943e-21	c35711_g1	12.3638	256.694	-4.3759	1.1504e-10	3.2884e-09
c33093_g1	1311.96	735.046	0.83581	1.5618e-23	4.4924e-22	c50185_g1	7614.89	9045.13	-0.24832	2.5941e-18	6.3227e-17	c38934_g1	119.435	0	0	1.8768e-32	5.0934e-31	c39170_g9	297.635	1086.08	-1.8675	2.8936e-40	9.4819e-39	c34677_g2	1343.31	142.597	3.2358	1.1468e-22	6.4025e-21	c44826_g3	139.46	756.769	-2.44	1.1538e-10	3.2969e-09
c43113_g1	716.808	338.868	1.0809	1.5791e-23	4.5398e-22	c43103_g2	4542.74	5635.13	-0.31089	2.6116e-18	6.3627e-17	c35919_g1	489.72	128.452	1.9307	2.0941e-32	5.6785e-31	c45012_g1	2132.76	3510.37	-0.7189	3.1822e-40	1.0417e-38	c38981_g1	378.409	4.44357	6.4121	1.1564e-22	6.4522e-21	c32397_g1	26.8112	335.243	-3.6443	1.1705e-10	3.3413e-09
c44252_g1	231.787	33.1194	2.8071	1.8442e-23	5.2968e-22	c48083_g1	4578.44	6167.3	-0.42978	2.6558e-18	6.4622e-17	c36262_g1	8504.12	6300.93	0.4326	2.167e-32	5.8735e-31	c48099_g4	8711.93	12291.5	-0.4966	3.2181e-40	1.053e-38	c50340_g1	17723.3	5602.55	1.6615	1.2003e-22	6.6887e-21	c45996_g1	1377.13	3755.33	-1.4473	1.2047e-10	3.4345e-09
c42498_g1	463.464	174.181	1.4119	1.8884e-23	5.421e-22	c42037_g1	116.385	324.606	-1.4798	2.8978e-18	7.0396e-17	c46927_g1	5990.72	4241.4	0.49819	2.253e-32	6.1018e-31	c48697_g2	1260.91	2323.06	-0.88156	3.2296e-40	1.0562e-38	c46973_g2	2837.94	500.214	2.5042	1.2279e-22	6.8334e-21	c31541_g1	5.79286	213.025	-5.2006	1.2074e-10	3.4405e-09
c42197_g1	277.638	70.7479	1.9724	2.5065e-23	7.1849e-22	c44958_g1	26.9784	150.317	-2.4781	2.9183e-18	7.0864e-17	c37565_g1	779.266	289.449	1.4288	2.2721e-32	6.1509e-31	c39976_g1	766.143	1691.67	-1.1428	3.2531e-40	1.0634e-38	c49103_g1	545.338	18.4277	4.8872	1.3479e-22	7.4826e-21	c47561_g3	1.1067	160.376	-7.179	1.2577e-10	3.5821e-09
c24677_g1	1022.55	557.397	0.8754	3.0007e-23	8.5766e-22	c37770_g1	193.662	449.608	-1.2151	3.061e-18	7.4298e-17	c35375_g3	5669.51	3978.66	0.51094	2.3078e-32	6.2426e-31	c37226_g1	95.4012	473.266	-2.3106	3.5209e-40	1.1503e-38	c34488_g1	356.379	3.08253	6.8532	1.4238e-22	7.8989e-21	c34038_g2	1283.19	3530.49	-1.4601	1.304e-10	3.713e-09
c30928_g1	816.518	409.356	0.99613	3.1296e-23	8.9405e-22	c45809_g3	54.7978	210.204	-1.9396	3.1972e-18	7.754e-17	c42939_g3	2141.77	1226.11	0.80471	2.5508e-32	6.8971e-31	c41934_g1	332.295	928.946	-1.4831	4.7005e-40	1.5328e-38	c45795_g1	2017.19	293.043	2.7832	1.6218e-22	8.9915e-21	c44089_g2	16.2372	280.672	-4.1115	1.341e-10	3.8171e-09
c44632_g1	2093.41	1393.45	0.5872	3.1314e-23	8.9413e-22	c36813_g1	149.473	374.696	-1.3258	3.2122e-18	7.7872e-17	c13816_g1	217.462	18.9527	3.5203	2.6669e-32	7.2083e-31	c44849_g1	287.873	850.949	-1.5636	5.7255e-40	1.8634e-38	c36013_g1	1587.04	194.886	3.0256	1.6424e-22	9.1003e-21	c45400_g1	21.2777	303.325	-3.8334	1.3546e-10	3.8532e-09
c49066_g1	2425.09	1662.2	0.54495	3.339e-23	9.5249e-22	c44937_g4	51.2742	204.894	-1.9986	3.3851e-18	8.1963e-17	c35449_g1	11870.5	8580.23	0.46829	2.7167e-32	7.337e-31	c36294_g1	292.475	859.582	-1.5553	5.7501e-40	1.8704e-38	c41165_g8	272.306	0	0	1.7522e-22	9.6901e-21	c43798_g1	3932.56	8909.39	-1.1799	1.3948e-10	3.9637e-09
c42551_g1	2997.34	2141.09	0.48534	3.5297e-23	1.0054e-21	c32566_g1	132.262	348.384	-1.3973	3.4163e-18	8.265e-17	c41365_g1	14268.6	11106	0.3615	2.7717e-32	7.4823e-31	c49229_g1	317.65	903.656	-1.5083	6.32e-40	2.0548e-38	c36725_g1	3924.73	809.217	2.278	1.8143e-22	1.0028e-20	c40606_g1	681.996	2169.3	-1.6694	1.4263e-10	4.0429e-09
c46525_g1	4905.55	3776.56	0.37734	3.8609e-23	1.0987e-21	c49423_g2	142.102	365.962	-1.3648	3.6082e-18	8.7257e-17	c48923_g5	269.09	35.5824	2.9189	2.9663e-32	8.0044e-31	c49560_g1	1122.75	2500.24	-1.155	7.1496e-40	2.3234e-38	c47020_g1	6047.4	1504.67	2.0069	1.8188e-22	1.0046e-20	c17260_g1	8.65463	229.903	-4.7314	1.5259e-10	4.3225e-09
c28926_g1	610.816	272.696	1.1634	3.8832e-23	1.1045e-21	c35891_g2	1.86946	69.1002	-5.208	3.7276e-18	8.9994e-17	c32873_g1	272.294	35.9813	2.9198	3.2508e-32	8.7652e-31	c36524_g1	217.177	719.134	-1.7274	7.8274e-40	2.5412e-38	c25454_g1	436.562	8.71134	5.6471	1.8451e-22	1.0185e-20	c48158_g1	563.779	1877.37	-1.7355	1.5936e-10	4.5112e-09
c42761_g2	263.29	62.3802	2.0775	3.9734e-23	1.1291e-21	c49386_g2	1233.25	1801.55	-0.54677	4.0631e-18	9.8014e-17	c35187_g1	11659.7	8925.59	0.38551	3.2697e-32	8.8126e-31	c34758_g1	23.3767	274.407	-3.5532	7.9797e-40	2.5894e-38	c36448_g1	727.56	39.5819	4.2002	1.8571e-22	1.0245e-20	c49569_g1	932.687	2735.53	-1.5524	1.5959e-10	4.5163e-09
c48457_g1	7458.99	6013.47	0.31078	4.0207e-23	1.1414e-21	c47871_g2	7833.87	9306.68	-0.24854	4.2541e-18	1.025e-16	c48023_g3	2646.37	1602.41	0.72377	3.5855e-32	9.6558e-31	c45185_g2	955.626	1886.56	-0.98124	8.049e-40	2.6106e-38	c39447_g1	1971.28	284.96	2.7903	1.971e-22	1.0859e-20	c45217_g1	16.9202	282.121	-4.0595	1.6442e-10	4.6472e-09
c50648_g3	498.083	199.26	1.3217	4.1598e-23	1.1803e-21	c45291_g1	19.8134	130.917	-2.7241	4.5335e-18	1.0918e-16	c35977_g2	505.546	137.86	1.8746	3.7113e-32	9.9906e-31	c45154_g3	56.7634	375.771	-2.7268	8.3979e-40	2.7224e-38	c47624_g2	913.458	67.077	3.7674	1.9958e-22	1.0989e-20	c43423_g6	0.683023	147.938	-7.7588	1.6964e-10	4.7914e-09
c45892_g1	4342.12	3278.09	0.40554	4.3195e-23	1.225e-21	c47149_g2	3023.53	3904.01	-0.36872	4.638e-18	1.1161e-16	c47813_g1	2288.4	1332.2	0.78052	3.8786e-32	1.0433e-30	c45365_g1	1743.38	2978.96	-0.77292	8.8868e-40	2.8795e-38	c37682_g1	1390.35	155.576	3.1597	2.2116e-22	1.2162e-20	c49246_g1	594.404	1950.27	-1.7142	1.7233e-10	4.8628e-09
c45098_g1	102.914	3.92324	4.7132	4.3403e-23	1.2304e-21	c49018_g6	111.931	334.618	-1.5799	4.9011e-18	1.1789e-16	c43507_g2	3727.05	2038.99	0.87018	4.9057e-32	1.3153e-30	c47109_g1	33.796	307.896	-3.1875	9.1368e-40	2.9577e-38	c44648_g1	2945.06	534.216	2.4628	2.2108e-22	1.2162e-20	c37153_g1	304.745	1216.82	-1.9974	1.7459e-10	4.925e-09
c39237_g2	305.94	85.248	1.8435	5.1061e-23	1.4467e-21	c42115_g1	152.513	379.878	-1.3166	4.9549e-18	1.1914e-16	c41418_g2	518.467	146.344	1.8249	5.0689e-32	1.358e-30	c35696_g1	2130.65	4071.65	-0.93432	1.1853e-39	3.8332e-38	c50132_g3	3948.51	823.314	2.2618	2.3195e-22	1.274e-20	c47898_g1	491.681	1698.97	-1.7889	1.7933e-10	5.054e-09
c42020_g2	1669.84	1056.55	0.66035	5.8942e-23	1.6676e-21	c48857_g3	19.9836	221.626	-3.4712	4.9603e-18	1.1922e-16	c47741_g2	1355.53	664.631	1.0282	5.2835e-32	1.4149e-30	c50017_g4	201.921	688.177	-1.769	1.419e-39	4.5803e-38	c46276_g2	1142.94	107.161	3.4149	2.5138e-22	1.3798e-20	c47457_g1	182.863	876.7	-2.2613	1.8251e-10	5.1419e-09
c50297_g2	4516.87	3439.49	0.39313	6.1843e-23	1.7489e-21	c44821_g2	1.3239	66.3261	-5.6467	5.0139e-18	1.2046e-16	c29992_g1	785.023	294.221	1.4158	5.413e-32	1.449e-30	c36788_g2	21.5329	266.009	-3.6269	1.4467e-39	4.6673e-38	c49113_g1	4432.16	965.544	2.1986	2.5157e-22	1.38e-20	c42464_g2	52.4208	441.956	-3.0757	1.8538e-10	5.221e-09
c47040_g2	3368.72	2249.22	0.58277	7.1725e-23	2.0264e-21	c30674_g1	58.0988	218.442	-1.9107	5.1665e-18	1.2402e-16	c33326_g2	373.567	75.4521	2.3077	5.4678e-32	1.4631e-30	c44223_g2	619.979	1385.43	-1.16	1.5162e-39	4.8893e-38	c43773_g2	5174.62	1222.28	2.0819	2.523e-22	1.3831e-20	c48001_g1	820.834	2477.52	-1.5937	1.8624e-10	5.2437e-09
c44766_g1	3306.68	2405.72	0.45892	7.284e-23	2.0569e-21	c33574_g1	232.75	501.67	-1.108	5.1889e-18	1.2451e-16	c37271_g1	198.877	14.5061	3.7771	6.6515e-32	1.7791e-30	c25531_g1	9.06285	213.608	-4.5589	1.5303e-39	4.9323e-38	c45288_g1	359.336	3.61434	6.6355	2.8305e-22	1.5498e-20	c45470_g1	54.4955	440.62	-3.0153	1.8748e-10	5.2751e-09
c44352_g4	2576.93	1796.41	0.52054	8.4895e-23	2.3915e-21	c46032_g1	16229.1	18483	-0.18762	5.2366e-18	1.256e-16	c47738_g3	3934.57	2605.64	0.59457	6.7411e-32	1.8023e-30	c48447_g2	790.145	1640.13	-1.0536	1.784e-39	5.747e-38	c48799_g4	691.152	35.3772	4.2881	2.8621e-22	1.5652e-20	c39528_g2	1.23638	157.591	-6.9939	1.8793e-10	5.2861e-09
c44860_g5	213.242	42.0065	2.3438	8.8074e-23	2.4799e-21	c61258_g1	42.5074	183.782	-2.1122	5.323e-18	1.2752e-16	c49719_g1	353.993	68.0311	2.3795	6.8774e-32	1.838e-30	c50666_g1	11754.7	15440.4	-0.39348	1.8581e-39	5.9801e-38	c32018_g2	2576.48	440.235	2.5491	3.2952e-22	1.7975e-20	c43186_g1	112.251	648.728	-2.5309	1.9866e-10	5.5754e-09
c42135_g1	2012.24	1331.07	0.59622	9.5242e-23	2.6792e-21	c50311_g1	757.606	1215.06	-0.68151	5.6623e-18	1.3548e-16	c43272_g1	3299.59	2108.14	0.64631	7.2961e-32	1.9476e-30	c50697_g2	343.772	945.167	-1.4591	1.9118e-39	6.1498e-38	c47424_g4	268.242	0	0	3.3011e-22	1.7997e-20	c27653_g1	13.1764	255.363	-4.2765	1.9946e-10	5.5962e-09
c49231_g1	1341.78	800.654	0.74489	9.6737e-23	2.7199e-21	c30387_g1	4.87515	83.1019	-4.0914	5.7892e-18	1.3846e-16	c44090_g4	4849.72	3341.22	0.53753	8.0199e-32	2.1374e-30	c47792_g1	1638.4	2834.56	-0.79083	2.179e-39	7.0063e-38	c34850_g1	1397.22	157.83	3.1461	3.5538e-22	1.9362e-20	c29786_g1	0.553352	146.928	-8.0527	2.0248e-10	5.6791e-09
c36184_g1	1170.17	668.609	0.80749	1.0552e-22	2.9654e-21	c36510_g1	543.944	937.84	-0.78588	5.9425e-18	1.4207e-16	c49728_g2	1084.55	484.419	1.1628	8.6336e-32	2.3e-30	c45608_g1	180.788	648.739	-1.8433	3.0877e-39	9.9089e-38	c46212_g2	5863.8	1459.44	2.0064	3.9171e-22	2.1289e-20	c47134_g1	281.583	1151.44	-2.0318	2.0275e-10	5.6848e-09
c47448_g1	575.599	250.392	1.2009	1.0562e-22	2.9668e-21	c3886_g1	241.465	515.346	-1.0937	7.2042e-18	1.7195e-16	c44060_g1	1730.1	931.943	0.89254	9.2085e-32	2.4502e-30	c41999_g1	778.774	1620.81	-1.0574	3.2742e-39	1.0497e-37	c44895_g2	1208.03	120.857	3.3213	3.9371e-22	2.1384e-20	c23869_g1	51.6684	432.713	-3.0661	2.0373e-10	5.7088e-09
c32014_g1	660.339	276.508	1.2559	1.0773e-22	3.0246e-21	c27976_g1	10.0456	175.916	-4.1302	7.796e-18	1.8585e-16	c49728_g1	1256.61	420.267	1.5802	9.4304e-32	2.5083e-30	c33329_g1	341.523	1151.27	-1.7532	3.349e-39	1.0732e-37	c42435_g1	306.76	1.21455	7.9805	4.0272e-22	2.186e-20	c45553_g2	13204.1	26640.9	-1.0127	2.0616e-10	5.7751e-09
c36902_g1	425.268	157.168	1.4361	1.3061e-22	3.6583e-21	c46696_g2	638.26	1053.1	-0.72243	8.0125e-18	1.9086e-16	c48502_g2	6289.02	4503.93	0.48165	9.5678e-32	2.5438e-30	c43999_g2	4373.01	6362.51	-0.54097	3.5232e-39	1.1285e-37	c41290_g3	2381.48	391.317	2.6054	4.1089e-22	2.229e-20	c40652_g1	168.381	826.958	-2.2961	2.1194e-10	5.9294e-09
c46166_g1	985.134	535.244	0.88012	1.3367e-22	3.7423e-21	c45646_g1	1793.41	2473.13	-0.46364	8.3648e-18	1.9917e-16	c46402_g1	2638.05	1581.47	0.73821	9.7377e-32	2.588e-30	c40785_g1	875.214	1863.31	-1.0902	3.5287e-39	1.1297e-37	c43108_g1	456.102	10.9309	5.3829	4.2375e-22	2.2974e-20	c43912_g3	177.105	856.262	-2.2735	2.1493e-10	6.0033e-09
c43408_g1	7344.31	5924.58	0.30991	1.4806e-22	4.1391e-21	c78072_g1	301.663	597.929	-0.98704	8.9389e-18	2.1275e-16	c46181_g1	1764.54	956.529	0.88341	9.7497e-32	2.5901e-30	c50170_g2	1020.78	2565.49	-1.3296	4.0218e-39	1.2869e-37	c36251_g1	116002	37239.5	1.6392	4.3064e-22	2.3333e-20	c47479_g2	106.597	635.397	-2.5755	2.2177e-10	6.1887e-09
c42343_g1	1988.41	1315.79	0.59569	1.5448e-22	4.3167e-21	c45284_g1	151.189	374.806	-1.3098	9.3365e-18	2.2195e-16	c48739_g5	1875.39	1039.17	0.85177	1.0494e-31	2.7858e-30	c36586_g1	460.968	1128.54	-1.2917	4.3468e-39	1.3896e-37	c45463_g1	1792.19	247.954	2.8536	4.4587e-22	2.4143e-20	c39797_g1	50.8211	426.192	-3.068	2.2782e-10	6.3515e-09
c45436_g2	2979.18	2130.77	0.48354	1.8563e-22	5.1674e-21	c43296_g1	1273.78	1839.28	-0.53002	9.4643e-18	2.2489e-16	c49525_g1	9861.38	7144.88	0.46488	1.2376e-31	3.28e-30	c42102_g1	153.466	592.573	-1.9491	4.9024e-39	1.5657e-37	c46697_g3	313.349	1.57056	7.6403	4.8902e-22	2.6464e-20	c42853_g1	12.5281	254.299	-4.3433	2.3442e-10	6.5292e-09
c42726_g1	775.022	387.009	1.0019	1.8871e-22	5.2506e-21	c46478_g1	596.764	996.314	-0.73944	9.606e-18	2.2817e-16	c42578_g1	1726.58	930.209	0.89229	1.3438e-31	3.5586e-30	c42097_g1	217.54	713.172	-1.713	5.0435e-39	1.61e-37	c50139_g2	585.222	24.1151	4.601	5.2264e-22	2.8248e-20	c46271_g1	68.6837	492.947	-2.8434	2.4189e-10	6.7289e-09
c42108_g1	25076.2	22004.9	0.18849	1.9918e-22	5.5368e-21	c34487_g1	11.2619	104.929	-3.2199	1.033e-17	2.4506e-16	c42921_g1	410.095	94.7735	2.1134	1.3433e-31	3.5586e-30	c46736_g2	679.524	1469.35	-1.1126	5.1472e-39	1.6423e-37	c18701_g1	3930.59	834.567	2.2356	6.2074e-22	3.3468e-20	c87043_g1	4041.46	8985.16	-1.1527	2.455e-10	6.8248e-09
c43753_g1	1786.19	1061.45	0.75085	2.2004e-22	6.1137e-21	c48855_g2	2557.46	3457.76	-0.43513	1.0402e-17	2.4667e-16	c39340_g1	1321.76	646.699	1.0313	1.4023e-31	3.7121e-30	c49407_g3	176.401	637.586	-1.8538	5.5678e-39	1.7757e-37	c46241_g1	2598.43	453.281	2.5192	6.369e-22	3.4319e-20	c47313_g2	56.9426	453.155	-2.9924	2.6578e-10	7.3654e-09
c26805_g1	4501.5	3437.06	0.38923	2.2646e-22	6.2892e-21	c44179_g1	31.2455	157.729	-2.3357	1.1581e-17	2.7441e-16	c35875_g1	2840.3	1764.94	0.68642	1.4228e-31	3.7648e-30	c42533_g1	1846.23	3099.79	-0.74759	5.7623e-39	1.8368e-37	c47557_g1	1947.98	285.848	2.7687	6.6305e-22	3.5706e-20	c48495_g4	163.435	805.855	-2.3018	2.672e-10	7.4026e-09
c42110_g5	6112.03	4836.01	0.33783	2.2679e-22	6.2953e-21	c35498_g1	389.453	725.271	-0.89707	1.2232e-17	2.8973e-16	c41967_g1	1004.41	434.889	1.2076	1.4602e-31	3.8623e-30	c46572_g2	453.822	1119.27	-1.3024	5.8851e-39	1.8751e-37	c47623_g1	485.048	13.4523	5.1722	6.8697e-22	3.6972e-20	c35600_g1	849.857	2500.97	-1.5572	2.7118e-10	7.5105e-09
c32956_g2	4544.23	3480.7	0.38466	2.3373e-22	6.4849e-21	c50066_g1	393.422	724.533	-0.88097	1.2445e-17	2.9465e-16	c46439_g1	1514.48	781.143	0.95516	1.5588e-31	4.1198e-30	c39769_g1	492.502	1180.5	-1.2612	7.0715e-39	2.2488e-37	c7589_g1	265.233	0	0	7.6156e-22	4.0961e-20	c39257_g2	95.6592	589.299	-2.623	2.7396e-10	7.5827e-09
c50859_g2	2010.22	1338.52	0.58671	2.536e-22	7.0295e-21	c7662_g1	1220.52	1775.36	-0.54061	1.4502e-17	3.4252e-16	c48282_g1	864.46	347.516	1.3147	1.6528e-31	4.3666e-30	c37470_g1	2186.82	3556.64	-0.70168	8.0512e-39	2.5591e-37	c45301_g1	2018.17	306.68	2.7182	8.2823e-22	4.4465e-20	c50620_g1	77.7966	526.733	-2.7593	2.7555e-10	7.6218e-09
c37283_g1	1164.18	671.689	0.79345	2.609e-22	7.2251e-21	c43654_g1	556.449	947.549	-0.76795	1.5718e-17	3.7081e-16	c51017_g1	1361.09	674.439	1.013	1.709e-31	4.5133e-30	c43716_g1	18159.4	23448.2	-0.36876	8.1884e-39	2.6015e-37	c50915_g1	725.502	41.9524	4.1122	9.5915e-22	5.1431e-20	c47480_g1	1590.94	4119.02	-1.3724	2.7648e-10	7.6451e-09
c30087_g1	91.3563	2.10243	5.4414	2.8478e-22	7.8827e-21	c35056_g1	495.63	863.384	-0.80074	1.63e-17	3.8437e-16	c32300_g1	1398.68	697.173	1.0045	1.7717e-31	4.675e-30	c36929_g1	62.7547	383.79	-2.6125	8.605e-39	2.7326e-37	c43624_g2	2831.94	522.993	2.4369	1.0055e-21	5.3883e-20	c44569_g1	63.1848	470.193	-2.8956	2.7743e-10	7.6667e-09
c31593_g1	571.002	250.934	1.1862	2.8733e-22	7.9495e-21	c37404_g1	1016.96	1528.33	-0.5877	1.6424e-17	3.8715e-16	c48342_g2	8196.63	6076.98	0.43168	2.463e-31	6.4839e-30	c38899_g1	3664.67	6495.77	-0.82582	9.4126e-39	2.9848e-37	c48765_g4	642.674	31.4361	4.3536	1.0888e-21	5.831e-20	c44798_g3	326.671	1254.88	-1.9416	2.7833e-10	7.6892e-09
c43488_g1	1004.61	551.131	0.86616	2.9546e-22	8.1704e-21	c42723_g2	3242.02	4143.8	-0.35406	1.7611e-17	4.1462e-16	c49984_g2	3073.84	1946.44	0.65921	2.9331e-31	7.7094e-30	c39079_g2	46.2246	338.853	-2.8739	1.0171e-38	3.2207e-37	c23804_g1	1873.19	270.917	2.7896	1.2228e-21	6.5452e-20	c42623_g1	15.5195	266.708	-4.1031	2.793e-10	7.7085e-09
c41214_g1	9507.75	7871.79	0.27241	3.0531e-22	8.4391e-21	c39409_g1	1252.1	1815.57	-0.53607	1.8628e-17	4.3804e-16	c51318_g1	838.995	332.758	1.3342	2.9681e-31	7.7983e-30	c50319_g2	446.121	1102.81	-1.3057	1.1026e-38	3.4864e-37	c43508_g1	1342.47	153.821	3.1256	1.2695e-21	6.7867e-20	c35938_g1	6.73523	210.864	-4.9684	2.8565e-10	7.8766e-09
c44566_g1	1369.46	657.166	1.0593	3.0844e-22	8.5216e-21	c41051_g1	387.178	715.04	-0.88503	1.8952e-17	4.4531e-16	c50963_g3	2908.46	1817.11	0.67861	3.3311e-31	8.745e-30	c37714_g1	8963.11	12007.4	-0.42186	1.1091e-38	3.5054e-37	c26713_g1	373.654	5.1849	6.1712	1.4047e-21	7.4959e-20	c31010_g1	51.6684	427.231	-3.0477	3.0178e-10	8.311e-09
c47873_g1	3404.97	2452.95	0.47313	4.0286e-22	1.1114e-20	c44029_g1	6913.3	8242.73	-0.25375	2.1021e-17	4.9254e-16	c45786_g2	4362.72	2960	0.55963	3.4543e-31	9.0614e-30	c50592_g1	16907.8	21603.5	-0.35357	1.1296e-38	3.5686e-37	c47725_g1	4267.52	949.272	2.1685	1.4239e-21	7.5939e-20	c38472_g1	245.823	1042	-2.0837	3.0398e-10	8.3688e-09
c45008_g2	1804.38	1177	0.61639	4.0604e-22	1.1197e-20	c31537_g1	0.903452	60.4299	-6.0637	2.469e-17	5.7758e-16	c50220_g3	1620.75	696.734	1.218	3.4633e-31	9.0815e-30	c41884_g5	797.263	1643.52	-1.0437	1.3456e-38	4.2448e-37	c35988_g1	1935.16	290.145	2.7376	1.4381e-21	7.6644e-20	c46432_g1	464.601	1603.73	-1.7874	3.0992e-10	8.5271e-09
c26809_g4	2532.51	1764.15	0.52159	4.0771e-22	1.1238e-20	c49797_g1	2787.67	3608.42	-0.37231	2.5766e-17	6.0204e-16	c40162_g1	3537.25	2303.28	0.61894	3.7551e-31	9.8389e-30	c45084_g1	1817.42	3242.5	-0.83521	1.3794e-38	4.3495e-37	c35193_g1	529.455	19.2277	4.7833	1.4901e-21	7.9371e-20	c36553_g1	225.583	982.031	-2.1221	3.284e-10	9.0299e-09
c50816_g1	141.574	15.2592	3.2138	4.3393e-22	1.1949e-20	c39641_g1	634.647	1043.66	-0.71762	2.6023e-17	6.0779e-16	c48891_g1	500.576	139.794	1.8403	4.0256e-31	1.0539e-29	c36020_g1	101.714	476.45	-2.2278	1.6985e-38	5.3479e-37	c43926_g1	8367.41	2355.1	1.829	1.5139e-21	8.0588e-20	c37117_g1	52.8098	433.538	-3.0373	3.3202e-10	9.1266e-09
c48536_g2	1725.17	1110.37	0.6357	5.3715e-22	1.4785e-20	c46606_g2	887.516	1366.01	-0.62212	2.7068e-17	6.3196e-16	c46075_g1	6080.64	3713.13	0.71159	4.2828e-31	1.1191e-29	c44687_g4	3506.9	5848.34	-0.73783	1.7167e-38	5.4027e-37	c30096_g1	1156.44	116.522	3.311	1.5403e-21	8.1947e-20	c49488_g3	84.7565	544.749	-2.6842	3.5413e-10	9.7253e-09
c50279_g1	2222.09	1506.33	0.56088	5.7597e-22	1.5838e-20	c41490_g1	3071.71	3935.85	-0.35763	3.1636e-17	7.3627e-16	c43093_g3	23607.4	19080.2	0.30716	4.6633e-31	1.2171e-29	c39146_g2	1583.42	3073.7	-0.95693	2.6445e-38	8.307e-37	c44878_g2	3312.48	664.533	2.3175	1.636e-21	8.6882e-20	c42675_g2	47.1119	405.389	-3.1051	3.6477e-10	1.0005e-08
c43507_g2	1904.32	1251.23	0.60592	5.7647e-22	1.5844e-20	c41879_g1	555.358	938.985	-0.75768	3.2825e-17	7.6363e-16	c37990_g1	1069.45	481.319	1.1518	5.1879e-31	1.353e-29	c49893_g3	1386.54	2470.01	-0.83303	2.705e-38	8.493e-37	c36722_g1	4093.79	897.583	2.1893	1.6958e-21	9.0001e-20	c44040_g2	659.594	2056.36	-1.6404	3.7226e-10	1.0201e-08
c43274_g1	1486.59	922.512	0.68836	5.7995e-22	1.5933e-20	c50688_g1	2464.33	3234.16	-0.39219	3.4493e-17	8.0181e-16	c45926_g2	474.569	127.854	1.8921	5.2781e-31	1.3759e-29	c47604_g1	73.3763	436.106	-2.5713	3.2448e-38	1.0183e-36	c49910_g5	779.938	51.849	3.911	1.7724e-21	9.3953e-20	c34628_g1	2750.83	6392.46	-1.2165	3.7611e-10	1.03e-08
c45339_g1	751.004	374.676	1.0032	7.0437e-22	1.9324e-20	c50581_g1	181.569	420.973	-1.2132	3.4978e-17	8.1276e-16	c46342_g1	4185.36	2816.63	0.57138	5.418e-31	1.4119e-29	c40560_g1	1755.52	3614.81	-1.042	3.3075e-38	1.0375e-36	c41290_g2	1760.51	250.647	2.8123	1.7989e-21	9.53e-20	c48907_g3	26.5519	322.703	-3.6033	3.7703e-10	1.0322e-08
c37819_g1	165.61	24.1027	2.7805	7.0744e-22	1.9399e-20	c45606_g1	1794.56	2451.56	-0.45007	3.7248e-17	8.6516e-16	c45277_g1	2111.69	1219.58	0.79201	5.5323e-31	1.44e-29	c43168_g1	383.982	994.917	-1.3735	3.534e-38	1.1075e-36	c88081_g1	3299.1	662.444	2.3162	1.8033e-21	9.5478e-20	c42025_g1	749.608	2273.97	-1.601	3.8448e-10	1.0523e-08
c42472_g2	571.325	252.732	1.1767	8.0091e-22	2.1931e-20	c44692_g1	316.701	615.833	-0.95942	3.7368e-17	8.6759e-16	c45339_g1	1540.33	804.1	0.93779	5.6975e-31	1.4824e-29	c47526_g1	134.113	545.176	-2.0233	3.5951e-38	1.1261e-36	c32695_g1	376.36	5.51162	6.0935	1.955e-21	1.0345e-19	c38708_g1	1.66006	161.469	-6.6039	3.8658e-10	1.0577e-08
c49864_g1	1162.85	673.791	0.7873	8.3858e-22	2.2941e-20	c32511_g1	27.041	144.139	-2.4142	3.7409e-17	8.6822e-16	c40828_g5	131.988	1.93415	6.0926	6.5496e-31	1.7021e-29	c40257_g1	18317.1	24386.5	-0.41289	3.9768e-38	1.2451e-36	c38892_g1	1757.16	246.651	2.8327	2.0299e-21	1.0734e-19	c41184_g1	110.167	627.712	-2.5104	3.8771e-10	1.0603e-08
c46763_g1	3377.49	2483.01	0.44386	8.5709e-22	2.3437e-20	c34919_g1	255.607	528.893	-1.049	3.9029e-17	9.0509e-16	c43041_g2	785.75	302.147	1.3788	6.7084e-31	1.7427e-29	c50349_g3	276.065	812.887	-1.558	4.0479e-38	1.2668e-36	c41032_g1	4919.06	1186.2	2.052	2.1913e-21	1.1574e-19	c41355_g1	303.604	1181.42	-1.9603	4.4563e-10	1.217e-08
c40632_g1	175.252	27.9175	2.6502	8.7407e-22	2.389e-20	c40597_g1	12.1028	106.23	-3.1338	3.913e-17	9.0708e-16	c48890_g1	3725.62	2457.89	0.60006	7.4056e-31	1.9223e-29	c46597_g1	140.187	556.14	-1.9881	4.1747e-38	1.3059e-36	c48266_g1	3475.72	720.952	2.2693	2.1992e-21	1.1609e-19	c23183_g1	2003.74	4890.73	-1.2874	4.5254e-10	1.2343e-08
c40231_g1	374.435	124.393	1.5898	9.0826e-22	2.479e-20	c28022_g1	89.7647	269.833	-1.5878	4.4035e-17	1.0196e-15	c42846_g3	2255.68	1324.03	0.76863	7.8089e-31	2.0254e-29	c43562_g3	1130.03	2108.56	-0.8999	4.3242e-38	1.352e-36	c26602_g1	1016.53	91.2801	3.4772	2.2615e-21	1.193e-19	c13379_g1	58.0493	450.616	-2.9565	4.547e-10	1.2398e-08
c44739_g3	2437.08	1697.77	0.52152	9.3531e-22	2.5505e-20	c50757_g1	5007.24	6107.3	-0.28652	4.7514e-17	1.0988e-15	c47771_g2	2375.5	1421.09	0.74123	7.9596e-31	2.0637e-29	c43620_g1	523.796	1217.68	-1.2171	5.915e-38	1.8467e-36	c41550_g1	16211.6	5258.02	1.6244	2.4829e-21	1.3083e-19	c51135_g1	253.267	1040.28	-2.0382	5.2632e-10	1.4311e-08
c38760_g1	6640.46	5329.67	0.31724	9.398e-22	2.5603e-20	c47233_g1	244.022	508.518	-1.0593	4.773e-17	1.1034e-15	c37217_g1	3980.34	2657.47	0.58284	8.0644e-31	2.09e-29	c23220_g1	2.00937	163.645	-6.3477	6.1093e-38	1.9065e-36	c36263_g1	5196.28	1279.38	2.022	2.7698e-21	1.4577e-19	c50312_g2	28.1426	321.099	-3.5122	5.3411e-10	1.4519e-08
c44312_g1	8437.32	6916.51	0.28674	1.0156e-21	2.7642e-20	c37111_g1	5.71605	83.4272	-3.8674	4.9247e-17	1.138e-15	c38459_g2	149.787	4.89851	4.9344	9.8445e-31	2.5455e-29	c42543_g1	1634.2	2802.58	-0.77817	6.3528e-38	1.9816e-36	c46823_g2	4136.11	921.207	2.1667	2.9729e-21	1.5628e-19	c41991_g1	3527.14	7881.08	-1.1599	5.4929e-10	1.4927e-08
c43993_g1	274.507	75.3217	1.8657	1.1334e-21	3.0807e-20	c47201_g1	292.183	580.394	-0.99016	4.9467e-17	1.1426e-15	c33878_g1	2218.54	1302.33	0.76851	1.2207e-30	3.1514e-29	c48706_g3	567.887	1285.37	-1.1785	7.5164e-38	2.3424e-36	c51049_g1	1353.74	159.186	3.0882	3.2981e-21	1.7327e-19	c47450_g1	912.62	2617.14	-1.5199	5.7358e-10	1.5577e-08
c44308_g1	1766.22	1145.07	0.62523	1.2166e-21	3.3052e-20	c25440_g1	24.626	139.675	-2.5038	5.2224e-17	1.2049e-15	c49344_g2	975.697	423.852	1.2029	1.2564e-30	3.2423e-29	c48528_g1	2410	3817.79	-0.6637	8.0792e-38	2.5154e-36	c35108_g1	381.419	6.45805	5.8841	3.3406e-21	1.754e-19	c48786_g3	80.3297	517.832	-2.6885	5.891e-10	1.5989e-08
c47853_g1	1344.83	818.647	0.71611	1.2458e-21	3.3831e-20	c36046_g1	1.3239	69.4692	-5.7135	5.4859e-17	1.2647e-15	c46775_g2	1092.76	277.95	1.9751	1.332e-30	3.436e-29	c41661_g1	280.622	817.177	-1.542	1.0624e-37	3.3016e-36	c51124_g3	20048	6731.63	1.5744	3.4511e-21	1.8098e-19	c43446_g1	396.704	1417.27	-1.837	5.9325e-10	1.6091e-08
c43418_g1	3112.26	2268.97	0.45593	1.3192e-21	3.5789e-20	c45136_g1	383.209	706.781	-0.88313	5.5458e-17	1.278e-15	c50461_g1	13318.3	10385.1	0.35889	1.3464e-30	3.472e-29	c47705_g2	4596.05	7865	-0.77505	1.1367e-37	3.5306e-36	c45270_g2	2036.29	320.396	2.668	3.5036e-21	1.8362e-19	c49166_g1	370.965	1349.85	-1.8634	6.0556e-10	1.641e-08
c46988_g1	8906.39	6664.64	0.41831	1.3457e-21	3.6493e-20	c38522_g1	96.2766	279.89	-1.5396	6.128e-17	1.4094e-15	c40527_g2	1235.79	597.072	1.0495	1.6022e-30	4.1285e-29	c41895_g1	32.9821	291.835	-3.1454	1.1462e-37	3.5586e-36	c33257_g1	3498.86	730.873	2.2592	3.6064e-21	1.889e-19	c38895_g1	5376.1	11386.7	-1.0827	6.1187e-10	1.6568e-08
c40162_g1	2150.99	1462.96	0.55611	1.3902e-21	3.7681e-20	c39589_g1	4725.88	5790.93	-0.29321	6.5539e-17	1.5044e-15	c44736_g1	2460.68	1489.97	0.72378	1.6229e-30	4.1802e-29	c33157_g1	301.782	851.138	-1.4959	1.6405e-37	5.0864e-36	c43883_g1	324.337	2.81441	6.8485	4.7762e-21	2.4928e-19	c32958_g1	6.99457	204.372	-4.8688	6.3537e-10	1.7186e-08
c50418_g1	13304	10774.6	0.30423	1.6436e-21	4.451e-20	c33029_g1	22.8191	134.104	-2.555	6.994e-17	1.6036e-15	c40477_g1	117.297	0.451973	8.0197	1.7932e-30	4.617e-29	c38988_g1	309.902	866.561	-1.4835	1.8708e-37	5.7977e-36	c47039_g1	1323.39	154.63	3.0973	5.0199e-21	2.6185e-19	c39111_g1	107.824	609.958	-2.5	6.4577e-10	1.7457e-08
c46925_g1	181.354	30.9085	2.5527	1.7034e-21	4.6064e-20	c39649_g4	300.259	587.2	-0.96764	7.1408e-17	1.6366e-15	c45348_g1	3869.97	2588.2	0.58037	2.0127e-30	5.1802e-29	c36506_g1	175.992	723.31	-2.0391	1.8914e-37	5.8586e-36	c49362_g1	5917.85	1539.63	1.9425	5.3018e-21	2.7622e-19	c45528_g1	337.185	1257.36	-1.8988	6.5012e-10	1.7564e-08
c44611_g1	4333.1	3318.18	0.38501	1.9203e-21	5.1881e-20	c37430_g1	6.32416	85.3354	-3.7542	7.5489e-17	1.7288e-15	c45334_g6	281.242	43.6346	2.6883	2.0357e-30	5.2374e-29	c50572_g2	6147.84	8517.45	-0.47034	2.0209e-37	6.2511e-36	c44243_g2	4252.46	970.665	2.1313	5.6372e-21	2.9353e-19	c37979_g1	195.581	875.616	-2.1625	6.8887e-10	1.8577e-08
c43600_g3	889.413	474.249	0.90721	2.0547e-21	5.5464e-20	c19559_g2	59.7355	211.093	-1.8212	7.9376e-17	1.8164e-15	c48509_g3	171.932	9.86016	4.1241	2.1827e-30	5.609e-29	c48149_g1	96.0955	457.962	-2.2527	2.0304e-37	6.2775e-36	c45527_g1	3918.02	868.998	2.1727	5.7082e-21	2.9705e-19	c43120_g1	41.9418	379.913	-3.1792	7.1683e-10	1.9325e-08
c35120_g2	4915.14	3830.4	0.35974	2.0746e-21	5.5974e-20	c34542_g1	3.55125	73.4135	-4.3696	8.5682e-17	1.9592e-15	c49909_g1	3474.11	2268.72	0.61476	2.201e-30	5.6539e-29	c47631_g1	2195.32	3525.36	-0.68334	2.0548e-37	6.3501e-36	c45824_g1	1319.98	155.191	3.0884	5.7228e-21	2.9763e-19	c39237_g1	259.069	1054.51	-2.0252	7.3513e-10	1.9776e-08
c48925_g1	8314.29	6825	0.28476	2.1512e-21	5.7989e-20	c39155_g2	40.44	170.821	-2.0786	9.6029e-17	2.1923e-15	c30889_g1	1696.44	922.01	0.87966	2.2886e-30	5.8745e-29	c43498_g1	330.373	898.136	-1.4428	2.1682e-37	6.6976e-36	c29992_g1	3078.08	612.454	2.3294	5.7336e-21	2.9802e-19	c48739_g2	647.031	1991.73	-1.6221	7.3834e-10	1.9856e-08
c47980_g2	1128.19	599.62	0.91189	2.1723e-21	5.8531e-20	c35609_g1	10.1082	97.95	-3.2765	1.3387e-16	3.0385e-15	c34621_g1	5053.99	3526	0.51939	2.3347e-30	5.9905e-29	c44335_g1	496.313	1273.71	-1.3597	2.2155e-37	6.8404e-36	c21950_g1	251.486	0	0	6.0633e-21	3.1497e-19	c42619_g2	111.732	621.233	-2.4751	8.0741e-10	2.1667e-08
c45822_g1	2383.58	1559.16	0.61237	2.2138e-21	5.9592e-20	c35628_g1	36.7462	163.3	-2.1519	1.4303e-16	3.244e-15	c47763_g1	2074.22	1198.58	0.79124	2.5666e-30	6.583e-29	c49713_g1	23.5054	258.639	-3.4599	3.1064e-37	9.5646e-36	c44911_g2	13180.5	4172.8	1.6593	6.1988e-21	3.2163e-19	c33691_g1	165.225	785.424	-2.249	8.2225e-10	2.2059e-08
c40296_g1	1795.69	1178.41	0.6077	2.2758e-21	6.1234e-20	c48313_g2	2417.28	3157.12	-0.38523	1.4452e-16	3.2765e-15	c46886_g4	1833.39	1020.56	0.84516	2.5802e-30	6.6153e-29	c46146_g1	8637.29	14464.1	-0.74382	3.1576e-37	9.7177e-36	c48914_g1	2456.98	437.756	2.4887	6.3038e-21	3.2689e-19	c36425_g1	44.8035	385.166	-3.1038	9.5898e-10	2.5641e-08
c47797_g2	3149.52	2294.43	0.45699	2.2915e-21	6.1628e-20	c42346_g2	1028.89	1527.14	-0.56974	1.5086e-16	3.4175e-15	c32937_g1	111.398	0	0	2.7579e-30	7.0628e-29	c39865_g1	791.29	1610.19	-1.025	3.3266e-37	1.0233e-35	c48799_g3	857.363	66.6038	3.6862	6.3347e-21	3.283e-19	c27001_g1	37.1953	361.934	-3.2825	9.6894e-10	2.5891e-08
c41962_g1	508.942	211.222	1.2687	2.3968e-21	6.4372e-20	c36272_g1	1489.28	2083.5	-0.48439	1.5909e-16	3.5986e-15	c48731_g4	3871.35	2444.84	0.6631	2.8027e-30	7.1746e-29	c43087_g1	652.046	1406.44	-1.109	3.4324e-37	1.0554e-35	c44786_g1	975.917	88.1141	3.4693	6.6774e-21	3.4565e-19	c46892_g2	23.2665	298.262	-3.6803	9.8352e-10	2.6273e-08
c45153_g1	273.273	74.3021	1.8789	2.4764e-21	6.6479e-20	c40245_g1	1448.82	2027.55	-0.48486	1.5906e-16	3.5986e-15	c39937_g1	243.018	22.0433	3.4627	3.2142e-30	8.2125e-29	c34968_g1	1529.79	2644.41	-0.78961	3.4536e-37	1.0614e-35	c31595_g1	249.247	0	0	7.9943e-21	4.1212e-19	c35432_g1	17.0499	264.87	-3.9574	9.8538e-10	2.6315e-08
c42773_g1	143.166	17.08	3.0673	2.7638e-21	7.4094e-20	c80760_g1	5.84116	81.7585	-3.807	1.6217e-16	3.6638e-15	c44286_g1	1304.17	649.36	1.006	3.303e-30	8.4362e-29	c42901_g1	353.63	936.327	-1.4048	3.5077e-37	1.077e-35	c41202_g1	17559.2	5849.55	1.5858	8.1016e-21	4.1741e-19	c40258_g1	75.2892	494.107	-2.7143	9.9134e-10	2.6458e-08
c38186_g1	253.522	64.3532	1.978	2.8612e-21	7.667e-20	c39232_g1	632.419	1030.2	-0.70397	1.6969e-16	3.8322e-15	c34023_g1	774.222	299.824	1.3686	3.5573e-30	9.0717e-29	c35542_g1	165.246	600.216	-1.8609	3.6126e-37	1.1087e-35	c43957_g3	13561.8	4333.87	1.6458	8.332e-21	4.2903e-19	c49498_g1	3688.21	8088.09	-1.1329	9.928e-10	2.6489e-08
c44461_g3	255.579	66.2177	1.9485	2.9464e-21	7.8881e-20	c42939_g2	44.2968	181.248	-2.0327	2.1591e-16	4.8668e-15	c47182_g1	5805.7	4146.66	0.48552	4.0828e-30	1.04e-28	c47201_g1	40.1551	312.848	-2.9618	3.811e-37	1.1686e-35	c42727_g2	3601.58	776.604	2.2134	8.9607e-21	4.6113e-19	c48714_g1	21.7361	289.37	-3.7348	9.9502e-10	2.654e-08
c41873_g3	241.322	58.7175	2.0391	3.4491e-21	9.2129e-20	c38845_g2	41.809	173.184	-2.0504	2.246e-16	5.0607e-15	c47956_g1	12990.5	10127.9	0.35912	4.2493e-30	1.0812e-28	c35183_g1	1194.65	2184.9	-0.87098	3.9694e-37	1.216e-35	c48018_g1	7399.27	2076.13	1.8335	9.002e-21	4.6299e-19	c37075_g1	258.645	1042.65	-2.0112	1.0349e-09	2.758e-08
c46971_g1	3644.32	2583.24	0.49647	3.5303e-21	9.4254e-20	c41701_g1	1101.54	1613.95	-0.55107	2.3335e-16	5.2519e-15	c31258_g1	144.375	4.32028	5.0626	4.7182e-30	1.1995e-28	c47677_g1	2872.02	4403.73	-0.61666	4.0914e-37	1.2528e-35	c51107_g2	1395.95	175.394	2.9926	9.0558e-21	4.6548e-19	c34303_g1	18.321	274.201	-3.9037	1.038e-09	2.7653e-08
c42629_g1	2832.73	2039.58	0.47392	3.8966e-21	1.0389e-19	c51253_g3	2402.22	3135.82	-0.38447	2.4535e-16	5.5136e-15	c45207_g4	1859.86	1043.65	0.83356	7.0134e-30	1.7763e-28	c48745_g1	630.297	1371.88	-1.1221	4.2937e-37	1.3141e-35	c44855_g1	1460.56	189.081	2.9494	1.1474e-20	5.8875e-19	c48219_g1	227.796	954.424	-2.0669	1.1272e-09	2.9965e-08
c43445_g2	868.331	465.408	0.89975	3.9241e-21	1.0458e-19	c47438_g1	172.57	398.518	-1.2075	2.5301e-16	5.6834e-15	c45402_g2	1062.11	483.429	1.1356	7.6292e-30	1.9301e-28	c49661_g1	5716.5	8753.91	-0.61479	4.37e-37	1.3369e-35	c48135_g2	4972.37	1245.19	1.9976	1.2076e-20	6.1893e-19	c51307_g2	117.395	633.667	-2.4324	1.1767e-09	3.1245e-08
c38084_g1	2140.62	1224.12	0.80628	4.1389e-21	1.102e-19	c45754_g3	1296.48	1849.1	-0.51222	2.5708e-16	5.7728e-15	c49236_g1	9845.03	7492	0.39405	7.86e-30	1.9877e-28	c38660_g1	190.14	647.865	-1.7686	4.4995e-37	1.3759e-35	c48415_g2	4727.44	1163.26	2.0229	1.2296e-20	6.2983e-19	c42798_g1	678.209	2044.46	-1.5919	1.1944e-09	3.1694e-08
c36444_g2	203.707	41.5728	2.2928	4.1524e-21	1.1051e-19	c35415_g2	961.026	1436.32	-0.57973	2.6118e-16	5.8624e-15	c39605_g1	244.894	31.209	2.9721	8.294e-30	2.0959e-28	c51037_g1	1208.35	2205.41	-0.86801	4.5803e-37	1.4e-35	c46928_g1	16928.8	5661.43	1.5802	1.3243e-20	6.7717e-19	c46058_g1	1767.32	4301.16	-1.2832	1.2245e-09	3.2465e-08
c50516_g1	5041.79	3943.24	0.35455	4.5873e-21	1.2203e-19	c41247_g1	17.1656	141.667	-3.0449	2.73e-16	6.1162e-15	c47395_g1	3362.46	2195.66	0.61486	8.4049e-30	2.1231e-28	c51091_g1	1662.23	2881.69	-0.79379	6.1208e-37	1.8657e-35	c39733_g1	565.379	25.9831	4.4436	1.3512e-20	6.9009e-19	c41653_g1	319.218	1184.98	-1.8923	1.2376e-09	3.2791e-08
c48885_g1	4859.36	3785.08	0.36044	4.9419e-21	1.3123e-19	c49953_g4	86.0433	257.977	-1.5841	2.9025e-16	6.4976e-15	c46609_g3	4282.59	2596.76	0.72177	9.6387e-30	2.4311e-28	c32394_g1	29.0783	279.106	-3.2628	6.4279e-37	1.9584e-35	c37087_g1	643.417	35.6116	4.1753	1.3758e-20	7.0184e-19	c32414_g2	283.519	1087.81	-1.9399	1.2468e-09	3.3026e-08
c37420_g1	700.133	345.219	1.0201	5.6754e-21	1.5043e-19	c16206_g2	190.02	423.641	-1.1567	3.1051e-16	6.9458e-15	c41237_g1	583.958	191.428	1.6091	1.0132e-29	2.5536e-28	c46153_g1	2386.81	3773.88	-0.66096	8.2703e-37	2.5163e-35	c37376_g1	1826.24	279.742	2.7067	1.4399e-20	7.3327e-19	c49832_g1	1598.71	4020.07	-1.3303	1.2612e-09	3.3388e-08
c45232_g1	14822.2	12712.9	0.22146	7.0646e-21	1.8683e-19	c46587_g1	2527.02	3277.01	-0.37495	3.3427e-16	7.4744e-15	c45331_g2	1525.8	809.031	0.9153	1.029e-29	2.5924e-28	c45197_g6	583.19	1293.29	-1.149	8.3607e-37	2.5415e-35	c49685_g1	6186.49	1653.44	1.9036	1.4975e-20	7.6221e-19	c45344_g2	43.2385	371.592	-3.1033	1.265e-09	3.3479e-08
c43911_g1	101.777	5.09342	4.3206	8.1521e-21	2.154e-19	c50673_g1	82.9576	251.214	-1.5985	3.3758e-16	7.5456e-15	c50159_g1	2168.42	1274.53	0.76669	1.0317e-29	2.5984e-28	c40797_g1	6356.14	8736.88	-0.45897	8.6888e-37	2.6388e-35	c46533_g1	1989.51	321.313	2.6304	1.5221e-20	7.7424e-19	c49764_g1	53.8818	415.664	-2.9475	1.2665e-09	3.3508e-08
c26324_g1	1402.94	871.316	0.68719	8.3934e-21	2.2168e-19	c43946_g4	293.076	569.794	-0.95917	3.4947e-16	7.8025e-15	c41689_g1	2671.64	1660.09	0.68647	1.0767e-29	2.7096e-28	c51137_g2	212.901	688.988	-1.6943	9.0185e-37	2.7377e-35	c26358_g1	1392.16	176.789	2.9772	1.6484e-20	8.3755e-19	c44889_g1	567.653	1792.24	-1.6587	1.2755e-09	3.3733e-08
[truncated: 5,789 more rows]
