# Supplementary material for: Comparative RNA-seq analysis of transcriptome dynamics during petal development in Rosa chinensis
Source: Sci Rep. 2017 Feb 22;7:43382. doi: 10.1038/srep43382 (PMC5320579; doi:10.1038/srep43382)
Supplement: Supplementary Table S 11 [file srep43382-s4.xls]

## Sheet: Supplementary Table S11
Supplementary Table S11
Family	Function prediction	Nt ID	Gene_id	log2.Fold_change(FB_CPvsFB_GP)	padj(FB_CPvsFB_GP)	Signature	log2.Fold_change(FB_PPvsFB_CP)	padj(FB_PPvsFB_CP)	Signature	log2.Fold_change(OF_PPvsFB_PP)	padj(OF_PPvsFB_PP)	Signature
Anthocyanidin pathway
PAL	phenylalanine ammonia-lyase 1-like		c45930_g1	1.1654	7.6852e-254	TRUE	0.27085	3.8533e-15	TRUE	1.2961	1.3839e-13	TRUE
	phenylalanine ammonia-lyase	GQ165725.1	c45933_g1	1.026	2.0739e-48	TRUE	-0.56594	3.3165e-28	TRUE	2.3965	5.5353e-35	TRUE
	phenylalanine ammonia-lyase	GQ165725.1	c45933_g2	3.4586	4.2775e-05	TRUE	-1.8263	0.013949	TRUE	1.0675	1	FALSE
	phenylalanine ammonia-lyase 2		c70269_g1	1.9362	0.022537	TRUE	0.097953	1	FALSE	-0.4254	1	FALSE
4CL	4-coumarate--CoA ligase-like 6-like		c27001_g1	0.42761	3.022e-05	TRUE	-0.97318	3.7372e-19	TRUE	-3.2825	2.5891e-08	TRUE
	4-coumarate--CoA ligase-like 7-like		c29711_g1	1.8579	1	FALSE	4.1838	2.1114e-05	TRUE	0	0.032175	TRUE
	4-coumarate--CoA ligase-like 7-like		c30199_g1	-0.24566	1	FALSE	5.4328	0.00039983	TRUE	0	0.21425	FALSE
	4-coumarate--CoA ligase-like 1-like		c39562_g1	-9.444	0	TRUE	-0.11654	1	FALSE	0.18026	1	FALSE
	4-coumarate--CoA ligase 2-like		c44050_g1	1.0021	1.5153e-68	TRUE	0.30599	4.1446e-06	TRUE	1.3223	2.0884e-12	TRUE
	4-coumarate--CoA ligase 1-like		c44050_g2	0.75888	8.851e-73	TRUE	-4.0316	0	TRUE	-0.94283	0.40975	FALSE
	4-coumarate--CoA ligase 1-like		c44050_g3	0.83185	6.185e-96	TRUE	0.51268	1.6323e-31	TRUE	0.66783	0.0017632	TRUE
	4-coumarate--CoA ligase-like 10-like		c46381_g1	0.73509	1.158e-12	TRUE	-0.63813	8.096e-09	TRUE	5.0642	5.6325e-126	TRUE
	4-coumarate--CoA ligase-like 9-like		c46778_g2	-0.17504	0.02515	TRUE	-2.0872	2.5591e-131	TRUE	-1.1729	0.070024	FALSE
	4-coumarate--CoA ligase-like 7-like		c50448_g1	0.068926	1	FALSE	1.3068	1.5807e-52	TRUE	1.9548	6.9393e-18	TRUE
C4H	cinnamate-4-hydroxylase		c39153_g1	0.92224	5.3128e-276	TRUE	-1.1858	6.8442e-301	TRUE	1.7948	1.3448e-24	TRUE
CHS	chalcone synthase 1-like		c40105_g3	2.0735	0.01367	TRUE	8.4081	0	TRUE	-0.15575	1	FALSE
	chalcone synthase 9		c42847_g1	-5.7866	0	TRUE	0.62642	0.11895	FALSE	-0.09578	1	FALSE
	chalcone synthase-like		c47657_g1	-1.2216	4.8123e-123	TRUE	0.48331	9.7025e-13	TRUE	1.0662	2.3994e-05	TRUE
	chalcone synthase 1-like		c47832_g2	2.3443	0.81522	FALSE	7.7531	4.8463e-285	TRUE	0.083534	1	FALSE
	chalcone synthase	AB038246.1	c50592_g1	1.0325	0	TRUE	-0.35357	3.5686e-37	TRUE	1.6274	2.5284e-22	TRUE
	chalcone synthase	AB038246.1	c50592_g3	1.066	0	TRUE	-0.11189	0.00096509	TRUE	1.6285	4.2124e-22	TRUE
CHI	chalcone isomerase	AY040321.1	c43725_g1	0.84906	1.3446e-74	TRUE	0.79436	3.5721e-83	TRUE	0.97556	5.3351e-07	TRUE
	chalcone isomerase		c43725_g2	0.88732	0.21437	FALSE	1.6947	3.8197e-09	TRUE	0.78567	0.69054	FALSE
F3H	flavanone 3-hydroxylase		c44596_g1	0.39225	4.0088e-47	TRUE	-0.61041	5.3413e-78	TRUE	2.3131	5.4563e-43	TRUE
	flavanone 3-hydroxylase		c45198_g2	3.4941	1.4183e-05	TRUE	6.7185	0	TRUE	-0.75039	0.010495	TRUE
F3'H	flavonoid 3'-hydroxylase		c27340_g1	1.8184	0.72856	FALSE	2.0166	0.0097396	TRUE	-3.9147	0.29668	FALSE
	flavonoid 3'-hydroxylase		c39849_g1	2.8292	0.00050367	TRUE	0.62735	0.48457	FALSE	-2.7714	0.36446	FALSE
	flavonoid 3'-hydroxylase		c39849_g2	1.455	2.5454e-236	TRUE	1.457	0	TRUE	-1.9575	6.5947e-30	TRUE
DFR	dihydroflavonol 4-reductase		c19467_g1	-0.3495	0.11707	FALSE	-0.79637	0.00028337	TRUE	4.5353	2.0045e-50	TRUE
	dihydroflavonol 4-reductase		c37847_g1	-0.2069	0.64544	FALSE	-0.077372	1	FALSE	1.6312	5.683e-06	TRUE
	dihydroflavonol 4-reductase		c38644_g1	0.929	0.059703	FALSE	-1.3128	0.0071118	TRUE	-5.0182	0.16663	FALSE
	dihydroflavonol 4-reductase	D85102.1	c42488_g1	0.63049	7.0046e-19	TRUE	1.3454	1.4105e-207	TRUE	0.51266	0.015873	TRUE
ANS	anthocyanidin synthase		c38343_g1	0.74989	1.4463e-163	TRUE	3.3219	0	TRUE	0.10579	1	FALSE
GT1	anthocyanidin 5, 3-O-glucosyltransferase	AB201049.1	c46865_g2	0.97231	0	TRUE	-0.56679	6.6832e-101	TRUE	-5.7857	4.6475e-150	TRUE
3GT	anthocyanidin 3-O-glucosyltransferase		c23883_g1	-3.3103	9.7215e-07	TRUE	2.8489	0.00068956	TRUE	3.8706	5.5803e-11	TRUE
	anthocyanidin 3-O-glucosyltransferase		c31739_g1	-1.0797	0.010491	TRUE	-1.1078	0.17772	FALSE	-0.4059	1	FALSE
	anthocyanidin 3-O-glucosyltransferase		c40906_g1	1.6365	2.7877e-12	TRUE	2.2736	2.0372e-84	TRUE	-0.83564	0.08732	FALSE
	anthocyanidin 3-O-glucosyltransferase		c43788_g2	-0.83719	0.0096046	TRUE	-3.377	2.4925e-09	TRUE	7.7272	2.3104e-54	TRUE
	anthocyanidin 3-O-glucosyltransferase		c46525_g2	0.11171	0.24523	FALSE	-0.26116	0.00019839	TRUE	-0.37561	0.75653	FALSE
	anthocyanidin 3-O-glucosyltransferase		c49884_g1	0.054163	0.94915	FALSE	-0.62661	1.1549e-17	TRUE	0.39119	0.79236	FALSE
	anthocyanidin 3-O-glucosyltransferase		c78072_g1	-0.98704	2.1275e-16	TRUE	-1.5157	1.6466e-09	TRUE	-0.64638	1	FALSE
FLS	flavonol synthase		c37896_g1	-1.7921	1.4662e-10	TRUE	-0.81987	0.078963	FALSE	-2.0191	0.72404	FALSE
	flavonol synthase	AB038247.1	c48384_g1	0.59796	3.3593e-160	TRUE	-1.1358	6.0315e-201	TRUE	2.2405	4.5644e-40	TRUE
LAR	leucoanthocyanidin reductase		c42630_g1	-0.55716	0.04932	TRUE	2.7582	4.075e-147	TRUE	0.73514	0.035294	TRUE
	leucoanthocyanidin reductase		c42630_g2	-0.84547	3.2113e-13	TRUE	2.653	2.4929e-225	TRUE	0.63522	0.047682	TRUE
Petal expansion related genes
EXP	RhEXPA1	AB370116.1	c37975_g3	0.36445	0.1307	FALSE	1.0417	2.3751e-11	TRUE	7.7172	1.2296e-283	TRUE
	alpha expansin like protein		c46464_g1	0.14547	1	FALSE	1.2312	3.9201e-12	TRUE	7.6611	4.2002e-288	TRUE
	expansin-A8-like		c37975_g1	-1.0643	2.1838e-51	TRUE	-0.40593	0.00024851	TRUE	5.4468	5.4266e-161	TRUE
	expansin-A8-like		c46464_g2	-1.0854	2.9861e-22	TRUE	-0.2042	0.54708	FALSE	5.4162	1.027e-124	TRUE
	expansin-like A1-like		c42822_g2	-0.081065	1	FALSE	-1.9113	7.2981e-31	TRUE	5.3359	6.1826e-80	TRUE
	RhEXPA2	AB370117.1	c36496_g1	0.86065	9.9185e-290	TRUE	2.0893	0	TRUE	-1.107	9.512e-10	TRUE
	expansin-A4-like		c30399_g1	-0.21997	0.0024551	TRUE	-4.3668	6.135e-278	TRUE	-2.1708	0.29724	FALSE
	expansin-A4-like		c20137_g1	-0.26766	0.36095	FALSE	-4.2877	8.2924e-43	TRUE	-2.3875	1	FALSE
	expansin-A4-like		c38793_g1	-0.15136	0.94981	FALSE	-4.3571	3.8683e-47	TRUE	-2.4418	1	FALSE
	RhEXP4	JN857364.1	c29625_g1	0.48667	2.1387e-52	TRUE	-3.2895	0	TRUE	-3.7555	1.0245e-17	TRUE
	expansin-A9-like		c31778_g1	2.7625	0.10026	FALSE	5.1062	4.6535e-85	TRUE	-4.0744	2.2374e-10	TRUE
	expansin-A13-like		c45369_g1	0.0083444	1	FALSE	-0.79683	9.4156e-28	TRUE	-4.656	5.7584e-26	TRUE
	expansin-B3-like		c35961_g1	-0.49122	3.801e-28	TRUE	-2.8529	2.3109e-300	TRUE	-4.754	2.3809e-12	TRUE
	RhEXPA3	AB370118.1	c37975_g2	1.4869	0	TRUE	1.0014	0	TRUE	-4.8817	1.9086e-151	TRUE
	expansin-A11-like		c36645_g1	3.2638	6.4114e-05	TRUE	4.9409	1.6502e-200	TRUE	-7.8354	8.8504e-41	TRUE
XET/XTH	xyloglucan endotransglucosylase/hydrolase 12	JX259265.2	c48165_g1	0.026838	1	FALSE	0.06634	1	FALSE	11.648	0	TRUE
	xyloglucan endotransglucosylase/hydrolase 2	DQ320658.2	c36605_g1	-0.53518	0.00018646	TRUE	-0.2157	0.43933	FALSE	10.977	1.5537e-294	TRUE
	xyloglucan endotransglucosylase/hydrolase 1	AB428378.1	c33561_g1	-2.3175	3.1204e-24	TRUE	0.18567	1	FALSE	10.637	0	TRUE
	xyloglucan endotransglucosylase/hydrolase 6	JX259260.1	c44712_g1	0.17348	1	FALSE	1.0368	0.41679	FALSE	10.449	0	TRUE
	xyloglucan endotransglucosylase/hydrolase 23		c33358_g1	0	1	FALSE	2.1818	1	FALSE	9.7869	1.2205e-73	TRUE
	xyloglucan endotransglucosylase/hydrolase 10	JX259264.1	c27635_g1	0.33744	1	FALSE	-3.4683	0.11842	FALSE	9.7308	3.077e-42	TRUE
	xyloglucan endotransglucosylase/hydrolase 5	JX259259.1	c41101_g7	-0.58327	1	FALSE	1.5561	0.15306	FALSE	8.4931	5.4817e-172	TRUE
	xyloglucan endotransglucosylase/hydrolase	AB428379.1	c49375_g1	0.052948	1	FALSE	1.2292	0.039205	TRUE	6.0381	6.0298e-74	TRUE
	xyloglucan endotransglucosylase/hydrolase 7	JX259261.1	c37441_g1	2.6443	3.8107e-06	TRUE	-1.7727	0.0015603	TRUE	5.6325	1.1297e-26	TRUE
	xyloglucan endotransglucosylase/hydrolase 4	JX259258.1	c32138_g1	2.637	5.1901e-07	TRUE	2.8572	4.5789e-50	TRUE	4.8473	6.1457e-106	TRUE
	xyloglucan endotransglucosylase/hydrolase 28		c35409_g1	0.2677	0.0024763	TRUE	1.2461	1.9993e-91	TRUE	2.2849	4.203e-33	TRUE
	xyloglucan endotransglucosylase/hydrolase	AB428381.1	c39540_g1	-1.0338	1.5702e-248	TRUE	-6.3748	0	TRUE	2.2805	0.0011981	TRUE
	xyloglucan endotransglucosylase/hydrolase 8		c41566_g1	-1.4473	5.8246e-37	TRUE	2.1517	2.5727e-93	TRUE	-0.076322	1	FALSE
	xyloglucan endotransglucosylase/hydrolase 2		c34773_g1	-2.6967	3.4035e-89	TRUE	-1.5972	4.0346e-06	TRUE	-2.563	0.57931	FALSE
	xyloglucan endotransglucosylase/hydrolase 22		c33477_g1	0	0	TRUE	0	2.8504e-27	TRUE	-3.9571	0.0012349	TRUE
XYL	beta-D-xylosidase 1-like		c45638_g1	-0.65112	8.8257e-08	TRUE	-0.58129	0.01173	TRUE	9.4016	0	TRUE
	beta-D-xylosidase 5-like		c36919_g1	0.60099	0.14527	FALSE	0.81461	0.0032394	TRUE	3.4541	1.8855e-24	TRUE
	beta-xylosidase/alpha-L-arabinofuranosidase 2-like		c50051_g1	-1.5676	2.3663e-230	TRUE	-2.3077	2.0065e-121	TRUE	1.0757	0.049638	TRUE
	beta-D-xylosidase 6-like		c44696_g1	0.4033	0.00038135	TRUE	0.15825	0.32656	FALSE	0.4876	0.60425	FALSE
	beta-D-xylosidase 7-like		c49508_g2	-0.63912	1.3758e-76	TRUE	-1.5785	1.0158e-189	TRUE	-0.44384	0.64148	FALSE
	beta-D-xylosidase 2-like		c43709_g1	1.234	5.4843e-73	TRUE	-1.9375	4.7618e-126	TRUE	-2.5457	9.9112e-07	TRUE
	beta-D-xylosidase 5-like		c47013_g1	0.48441	2.7652e-24	TRUE	-2.7981	0	TRUE	-2.671	4.669e-07	TRUE
	alpha-xylosidase 1-like		c40626_g1	-0.51718	1.8011e-235	TRUE	-2.0667	0	TRUE	-5.8783	3.6691e-122	TRUE
CES	cellulose synthase-like protein E6-like		c45437_g2	-1.7586	4.8245e-38	TRUE	-0.15729	0.98291	FALSE	3.4239	5.8863e-27	TRUE
	cellulose synthase A catalytic subunit 6		c34670_g1	-0.20648	0.1296	FALSE	-0.55366	8.0638e-06	TRUE	2.0377	6.0286e-11	TRUE
	cellulose synthase A catalytic subunit 6		c45051_g2	-0.39047	6.8448e-12	TRUE	-0.53855	4.7115e-14	TRUE	1.945	4.8828e-16	TRUE
	cellulose synthase-like protein E1-like		c46155_g1	-2.503	2.2533e-77	TRUE	-0.67702	0.051643	FALSE	0.83494	0.99037	FALSE
	cellulose synthase-like protein E1-like		c36656_g1	0.25154	0.16213	FALSE	1.0156	1.7105e-22	TRUE	0.35303	0.94646	FALSE
	cellulose synthase A		c45835_g1	-0.8417	1.9209e-06	TRUE	0.14907	1	FALSE	0.24071	1	FALSE
	cellulose synthase-like protein D3-like		c35676_g2	-2.3254	1.2184e-101	TRUE	-0.090391	1	FALSE	-0.09497	1	FALSE
	cellulose synthase A catalytic subunit 1		c48486_g1	0.10567	0.00058136	TRUE	0.12299	0.00079188	TRUE	-0.50971	0.039835	TRUE
	cellulose synthase A catalytic subunit 1		c45835_g2	0.16052	1.1746e-05	TRUE	0.18907	1.6276e-06	TRUE	-0.67781	0.0044759	TRUE
	cellulose synthase A catalytic subunit 6		c43623_g1	0.54105	3.9175e-29	TRUE	-0.29649	4.3733e-08	TRUE	-0.71447	0.026465	TRUE
	cellulose synthase-like protein D3		c30768_g1	0.027623	1	FALSE	0.42313	0.0019153	TRUE	-0.71657	0.39611	FALSE
	cellulose synthase A catalytic subunit 6		c47342_g1	0.56283	1.7027e-45	TRUE	-0.5222	4.1131e-40	TRUE	-0.73649	0.0023387	TRUE
	cellulose synthase-like protein D3-like		c41092_g2	-0.057092	1	FALSE	0.32375	0.00011359	TRUE	-0.83924	0.042254	TRUE
	cellulose synthase-like protein D3-like		c41092_g1	-0.097404	0.81331	FALSE	0.29562	0.011398	TRUE	-0.91628	0.047108	TRUE
	cellulose synthase A catalytic subunit 3		c49489_g1	0.13935	7.3066e-10	TRUE	0.30473	2.1871e-10	TRUE	-1.0784	1.2774e-09	TRUE
	cellulose synthase-like protein G2-like		c51122_g1	-0.23894	3.2167e-05	TRUE	3.3801	0	TRUE	-1.3336	5.3717e-14	TRUE
	cellulose synthase A catalytic subunit 3		c42741_g2	0.40908	0.0001112	TRUE	0.52979	5.7133e-13	TRUE	-1.6401	3.5076e-07	TRUE
	cellulose synthase-like protein G2-like		c29277_g1	-1.3946	1	FALSE	10.637	4.7571e-95	TRUE	-1.8735	4.4519e-05	TRUE
	cellulose synthase A catalytic subunit 7		c42741_g1	0.48097	5.1495e-38	TRUE	0.19508	0.0002597	TRUE	-1.9816	2.7e-19	TRUE
	cellulose synthase	JQ001775.1	c48284_g1	0.30212	2.3613e-05	TRUE	0.48139	5.2402e-14	TRUE	-2.0356	5.393e-12	TRUE
	cellulose synthase A catalytic subunit 4		c34975_g4	1.7872	6.3753e-41	TRUE	-2.8004	9.2191e-69	TRUE	-3.5246	0.018867	TRUE
	cellulose synthase A catalytic subunit 8		c40174_g2	1.8446	1.8338e-94	TRUE	-2.7895	9.003e-147	TRUE	-3.5593	0.00011691	TRUE
	cellulose synthase A catalytic subunit 8		c40174_g1	2.285	3.3101e-41	TRUE	-2.7761	2.0569e-48	TRUE	-3.6493	0	TRUE
	cellulose synthase A catalytic subunit 4		c48284_g2	1.7478	1.7027e-45	TRUE	-2.9612	3.0941e-84	TRUE	-3.8181	0.012621	TRUE
PE	pectinesterase 3-like		c42195_g1	-0.22826	0.00046364	TRUE	1.1048	3.7515e-47	TRUE	3.3099	3.5775e-78	TRUE
	pectinesterase 68-like		c36239_g1	-8.0098	6.4571e-101	TRUE	0.13547	1	FALSE	1.0257	1	FALSE
	pectinesterase 1-like		c44382_g1	0.14231	0.26882	FALSE	-1.4438	2.3732e-51	TRUE	-0.9062	0.23618	FALSE
	pectinesterase 31-like		c41544_g1	0.803	4.1563e-17	TRUE	0.32483	0.00045947	TRUE	-1.1548	0.0032445	TRUE
	pectinesterase 15-like		c43858_g2	0.043629	1	FALSE	-2.9333	1.1513e-26	TRUE	-2.598	0.62002	FALSE
	pectinesterase 8-like		c39067_g1	1.9178	4.9487e-18	TRUE	-1.3736	6.7524e-10	TRUE	-3.1854	0.031794	TRUE
	pectinesterase 4-like		c45612_g5	0	1	FALSE	8.8602	3.2666e-53	TRUE	-3.4214	0.00023712	TRUE
	pectinesterase 53-like		c40108_g1	-1.3942	1.3519e-13	TRUE	3.8366	0	TRUE	-6.3081	1.3697e-65	TRUE
PL	pectate lyase 12-like		c38437_g3	-1.9759	9.6384e-47	TRUE	-4.7085	1.986e-29	TRUE	-1.948	1	FALSE
	pectate lyase 18-like		c35844_g1	1.0807	2.9268e-35	TRUE	2.6302	3.4381e-209	TRUE	-2.7	9.5261e-34	TRUE
	pectate lyase 18-like		c39303_g1	1.1427	1.5609e-23	TRUE	2.7286	0	TRUE	-2.7105	1.9448e-27	TRUE
	pectate lyase P59-like		c48352_g1	-0.82125	1.4105e-05	TRUE	2.0847	6.8193e-49	TRUE	-3.0337	3.9858e-10	TRUE
	pectate lyase 15-like		c42174_g2	1.0801	3.0825e-243	TRUE	0.50523	1.9747e-22	TRUE	-3.5095	1.7627e-76	TRUE
	pectate lyase 15-like		c30889_g1	1.24	1.7034e-32	TRUE	0.87966	5.8745e-29	TRUE	-3.6162	1.2441e-23	TRUE
	pectate lyase 5-like		c42007_g1	0.6056	3.4809e-27	TRUE	-0.55177	1.1619e-19	TRUE	-3.9911	1.1611e-51	TRUE
	pectate lyase		c42174_g1	1.1451	7.2275e-241	TRUE	2.2275	0	TRUE	-5.7417	2.5814e-192	TRUE
PG	polygalacturonase non-catalytic subunit JP650-like		c45020_g1	-0.010633	1	FALSE	-3.361	0	TRUE	5.1476	3.2882e-105	TRUE
	polygalacturonase-like		c40434_g1	-0.90818	6.9718e-14	TRUE	-0.61993	0.00064852	TRUE	1.451	0.0042701	TRUE
	polygalacturonase At1g48100-like		c39959_g1	-0.18636	0.048268	TRUE	-1.3641	7.7335e-34	TRUE	1.1649	0.0013833	TRUE
	polygalacturonase-like		c37910_g1	0.21802	0.0007899	TRUE	0.13299	0.092633	FALSE	0.63704	0.04519	TRUE
	polygalacturonase-like		c50668_g1	0.41348	5.346e-40	TRUE	0.59515	1.3476e-37	TRUE	-0.13592	1	FALSE
	polygalacturonase-like		c49263_g1	-0.058124	0.88719	FALSE	0.27604	8.0854e-06	TRUE	-0.34819	0.75187	FALSE
	polygalacturonase-like		c50306_g1	0.55678	1.2215e-56	TRUE	2.1907	0	TRUE	-0.67035	0.00043525	TRUE
	exo-poly-alpha-D-galacturonosidase-like		c51221_g1	0.48743	0.0026657	TRUE	0.4269	0.0033249	TRUE	-0.70816	0.44708	FALSE
	polygalacturonase At1g48100-like		c31843_g1	0.25767	1	FALSE	-2.9627	1.7925e-13	TRUE	-1.3565	1	FALSE
	polygalacturonase At1g80170-like		c45641_g1	0.28977	0.0088217	TRUE	0.041025	1	FALSE	-1.7479	3.2186e-05	TRUE
	polygalacturonase non-catalytic subunit JP650-like		c42450_g1	-0.96496	4.8863e-25	TRUE	-3.2681	1.2696e-68	TRUE	-2.1703	0.52964	FALSE
	polygalacturonase At1g80170-like		c46925_g1	2.5527	4.6064e-20	TRUE	-0.40763	0.20174	FALSE	-2.9836	0.010494	TRUE
	polygalacturonase QRT3-like		c39007_g1	-4.9474	0	TRUE	-1.106	0.061147	FALSE	-3.0307	0.60017	FALSE
	polygalacturonase-like		c44089_g2	3.8579	0.21094	FALSE	5.5386	2.591e-54	TRUE	-4.1115	3.8171e-09	TRUE
	polygalacturonase At1g48100-like		c29651_g3	0.039763	1	FALSE	-4.0763	3.8918e-250	TRUE	-5.3717	0.0010548	TRUE
	polygalacturonase-like		c29856_g1	-0.32954	3.6439e-09	TRUE	-0.95111	5.7175e-40	TRUE	-6.3254	7.4725e-36	TRUE
	polygalacturonase At1g48100-like		c46323_g1	1.5467	7.8965e-97	TRUE	3.2328	0	TRUE	-8.5538	1.9141e-229	TRUE
Aquaporin	aquaporin PIP1-4-like		c38058_g2	-4.5209	4.5297e-37	TRUE	-0.81332	1	FALSE	7.8011	1.7615e-43	TRUE
	aquaporin TIP1-1-like		c25016_g1	-2.9428	8.994e-12	TRUE	-2.9989	0.23322	FALSE	6.4991	1.7164e-06	TRUE
	aquaporin PIP2-1-like	EU572717.1	c31045_g1	-0.9339	0.15884	FALSE	-0.19865	1	FALSE	5.0813	1.7472e-23	TRUE
	aquaporin NIP5-1-like		c40917_g1	0.3529	0.48379	FALSE	-2.171	1.1021e-10	TRUE	4.9249	1.4922e-25	TRUE
	aquaporin PIP2-5-like		c38696_g1	-0.10559	0.0076172	TRUE	-0.13812	0.0033218	TRUE	3.5087	9.7225e-90	TRUE
	aquaporin PIP2-5		c34149_g1	-0.068127	0.82931	FALSE	-0.11864	0.28334	FALSE	3.3698	7.725e-67	TRUE
	aquaporin PIP1-1		c39354_g1	0.23439	9.2822e-28	TRUE	-0.25649	3.8417e-20	TRUE	2.4398	2.4711e-46	TRUE
	aquaporin PIP1-4-like		c48674_g1	4.3873	0	TRUE	-2.6972	0	TRUE	1.0658	0.0026535	TRUE
	aquaporin SIP2-1-like		c45525_g1	-0.49977	7.3566e-06	TRUE	-0.54332	0.0001215	TRUE	0.85495	0.16911	FALSE
	aquaporin PIP2-1		c43988_g1	-0.19071	4.2607e-09	TRUE	0.034771	0.60161	FALSE	0.60144	0.0017651	TRUE
	aquaporin PIP2-1		c44376_g1	-0.049828	1	FALSE	0.66104	1.1946e-14	TRUE	0.38144	0.3439	FALSE
	aquaporin SIP1-1-like		c45680_g2	0.013583	1	FALSE	0.56573	0.015049	TRUE	0.0048418	1	FALSE
	aquaporin SIP1-1-like		c45680_g3	0.73966	4.0214e-53	TRUE	1.0638	4.0922e-151	TRUE	-0.23607	0.95549	FALSE
	aquaporin PIP2-2-like		c33592_g1	-0.06339	1	FALSE	-0.72636	0.0011424	TRUE	-0.23667	1	FALSE
	aquaporin PIP2-2		c33592_g2	0.11256	1	FALSE	-1.1241	1.4657e-11	TRUE	-0.43475	1	FALSE
	aquaporin TIP2-1-like		c34631_g1	-0.70406	9.6873e-169	TRUE	-0.18886	1.9981e-07	TRUE	-0.45636	0.13188	FALSE
	aquaporin PIP1-4-like		c44978_g1	0.34895	4.5433e-108	TRUE	0.16218	2.3895e-12	TRUE	-0.92752	1.7122e-07	TRUE
	aquaporin TIP1-1-like		c46061_g1	0.088109	0.00215	TRUE	-0.33135	7.4578e-28	TRUE	-0.97097	5.7182e-08	TRUE
	aquaporin NIP6-1-like		c45006_g1	0.50586	1.3446e-05	TRUE	0.12569	0.6693	FALSE	-1.4108	0.0023083	TRUE
	aquaporin NIP1-2-like		c45771_g1	0.82342	5.5332e-47	TRUE	-2.7812	4.3847e-303	TRUE	-2.1052	0.00024611	TRUE
	aquaporin TIP4-1-like		c35333_g1	0.72941	0.00034214	TRUE	-4.8662	3.796e-42	TRUE	0	0.70266	FALSE
	aquaporin NIP7-1-like		c33177_g1	-5.8591	4.5449e-194	TRUE	0	0.0023268	TRUE	0	0	TRUE
