# Supplementary material for: Comparative RNA-seq analysis of transcriptome dynamics during petal development in Rosa chinensis
Source: Sci Rep. 2017 Feb 22;7:43382. doi: 10.1038/srep43382 (PMC5320579; doi:10.1038/srep43382)
Supplement: Supplementary Table S 12 [file srep43382-s5.xls]

## Sheet: Supplementary Table S12
Supplementary Table S12
Family	Function prediction	Nt ID	Gene_id	log2.Fold_change(FB_CPvsFB_GP)	padj(FB_CPvsFB_GP)	Signature	log2.Fold_change(FB_PPvsFB_CP)	padj(FB_PPvsFB_CP)	Signature	log2.Fold_change(OF_PPvsFB_PP)	padj(OF_PPvsFB_PP)	Signature
Auxin biosynthesis
TAA1	trytophan aminotransferase		c16342_g1	0.61751	0.78728	FALSE	-4.4767	4.074e-06	TRUE	0	1	FALSE
	trytophan aminotransferase	KJ933382.1	c39054_g1	0.39213	0.84388	FALSE	2.4724	5.0818e-33	TRUE	0.16406	1	FALSE
	trytophan aminotransferase	KJ933382.1	c50574_g3	0.30472	0.7649	FALSE	1.6331	1.5964e-18	TRUE	1.3937	0.00070934	TRUE
YUCCA	indole-3-pyruvate monooxygenase		c39718_g1	-0.84672	9.3168e-10	TRUE	-1.2617	2.7809e-09	TRUE	0.65535	1	FALSE
	indole-3-pyruvate monooxygenase	KJ933384.1	c41676_g1	-3.1841	0.00026346	TRUE	1.4234	0.75801	FALSE	8.2813	5.8767e-84	TRUE
	indole-3-pyruvate monooxygenase		c47976_g1	-0.22396	0.83138	FALSE	-0.021058	1	FALSE	-2.7789	0.025127	TRUE
	indole-3-pyruvate monooxygenase		c47976_g2	-1.0588	0.023617	TRUE	-0.70113	0.22177	FALSE	-0.94581	1	FALSE
Auxin signaling
AUX1, LAX	auxin influx carrier (AUX1 LAX family)		c44613_g2	-0.26945	0.29635	FALSE	1.1228	7.4732e-17	TRUE	4.1689	9.6751e-80	TRUE
	auxin influx carrier (AUX1 LAX family)		c42067_g1	0.72348	3.4305e-55	TRUE	0.76765	7.2862e-76	TRUE	-0.023106	1	FALSE
TIR1	transport inhibitor response 1		c45418_g1	-0.42496	1.1339e-21	TRUE	0.35799	2.9139e-12	TRUE	-1.9012	1.3825e-13	TRUE
AUX/IAA	auxin-responsive protein IAA		c51077_g1	-0.31947	1	FALSE	-1.6206	0.33845	FALSE	11.626	9.3333e-265	TRUE
	auxin-responsive protein IAA14-like		c35286_g1	-0.86111	0.017044	TRUE	4.6926	2.4379e-146	TRUE	5.8965	4.7323e-202	TRUE
	auxin-responsive protein IAA16-like		c43647_g2	-1.3605	1.4159e-178	TRUE	-1.2424	1.4293e-52	TRUE	4.7549	1.0663e-118	TRUE
	auxin-responsive protein IAA		c36569_g1	0.50725	0.38815	FALSE	-1.3545	0.0006274	TRUE	4.5944	1.0172e-22	TRUE
	auxin-responsive protein IAA11-like		c41983_g1	-0.04628	1	FALSE	-2.1305	1.3061e-47	TRUE	4.3828	1.9054e-46	TRUE
	auxin-responsive protein IAA		c27834_g1	-0.36273	1	FALSE	4.2477	1.3152e-19	TRUE	3.8064	1.9563e-25	TRUE
	auxin-responsive protein IAA		c35937_g1	-1.3779	0.028687	TRUE	4.6724	4.9285e-78	TRUE	3.711	5.0979e-48	TRUE
	auxin-responsive protein IAA27-like		c34698_g1	-1.3556	3.7616e-54	TRUE	-2.9108	2.6444e-56	TRUE	3.6894	1.2825e-16	TRUE
	auxin-induced protein AUX28-like	HG934832.1	c48754_g6	-0.68583	1.2779e-48	TRUE	2.5076	0	TRUE	3.6229	2.2044e-86	TRUE
	auxin-responsive protein IAA4-like		c36197_g1	-0.69149	0.00046501	TRUE	2.3982	1.8091e-74	TRUE	3.2444	2.1879e-47	TRUE
	auxin-responsive protein IAA17-like		c37682_g1	0.88267	4.7719e-09	TRUE	-1.596	1.3939e-28	TRUE	3.1597	1.2162e-20	TRUE
	auxin-responsive protein IAA26-like		c42105_g1	-1.1675	3.4493e-18	TRUE	-1.838	3.9083e-15	TRUE	2.8298	1.6185e-07	TRUE
	auxin-induced protein AUX22-like		c36545_g1	1.0767	1.5812e-55	TRUE	-0.15711	0.062387	FALSE	1.9369	1.3476e-18	TRUE
	auxin-responsive protein IAA9-like		c43131_g2	-0.74919	1.6192e-118	TRUE	0.066393	0.37959	FALSE	1.1548	3.9758e-09	TRUE
	auxin-responsive protein IAA27-like		c38709_g1	-0.88073	6.3041e-56	TRUE	0.80788	8.1237e-38	TRUE	-0.036084	1	FALSE
	auxin-responsive protein IAA26-like		c36629_g1	0.1888	1	FALSE	1.3241	1.4144e-08	TRUE	-2.0492	0.0089074	TRUE
	auxin-responsive protein IAA8-like		c40165_g1	0.21751	0.0044799	TRUE	-0.08258	0.65436	FALSE	-2.3828	2.8272e-12	TRUE
	auxin-responsive protein IAA7-like		c37749_g1	2.8863	1.9146e-27	TRUE	2.4547	2.2547e-109	TRUE	-9.0955	4.6825e-50	TRUE
ARF	auxin response factor		c40826_g3	-1.2376	9.2632e-13	TRUE	-0.14124	1	FALSE	4.0964	5.2157e-13	TRUE
	auxin response factor		c47809_g1	-1.4957	1.8816e-05	TRUE	-0.14159	1	FALSE	4.0015	2.1466e-34	TRUE
	auxin response factor		c47109_g1	-3.0293	0	TRUE	-3.1875	2.9577e-38	TRUE	3.3375	2.4428e-12	TRUE
	auxin response factor		c47149_g2	-0.36872	1.1161e-16	TRUE	-0.45287	8.7347e-16	TRUE	1.5399	6.5667e-07	TRUE
	auxin response factor		c39822_g1	0.69616	1.2575e-13	TRUE	-1.038	8.6919e-24	TRUE	0.92253	0.65735	FALSE
	auxin response factor		c48429_g1	-0.35688	8.5389e-06	TRUE	-0.62163	3.5119e-10	TRUE	-0.55919	0.058349	FALSE
GH3	auxin responsive GH3 gene family		c39651_g1	-1.0019	0.52564	FALSE	1.0648	0.88229	FALSE	7.2371	1.5928e-83	TRUE
	auxin responsive GH3 gene family		c33099_g1	-0.025318	1	FALSE	-2.6029	1.4425e-11	TRUE	2.8923	0.013119	TRUE
	auxin responsive GH3 gene family		c41447_g1	-0.7113	8.6761e-09	TRUE	-3.1812	1.3078e-45	TRUE	2.2715	0.017726	TRUE
	auxin responsive GH3 gene family		c40201_g1	-4.1566	3.7558e-224	TRUE	0.49258	0.34637	FALSE	2.0035	0.001435	TRUE
	auxin responsive GH3 gene family		c41657_g1	1.5412	6.9489e-50	TRUE	1.0076	4.2092e-21	TRUE	1.0745	3.1426e-05	TRUE
	auxin responsive GH3 gene family		c41954_g1	-1.9174	2.3008e-93	TRUE	1.4933	1.4408e-41	TRUE	-1.8898	3.3285e-06	TRUE
SAUR	auxin-induced protein X10A-like		c29407_g1	0	1	FALSE	1.1818	1	FALSE	9.5626	7.1714e-66	TRUE
	auxin-induced protein 15A-like		c44831_g2	-0.67321	1	FALSE	2.6947	0.21322	FALSE	8.9443	4.4032e-128	TRUE
	indole-3-acetic acid-induced protein ARG7-like		c49937_g1	-0.92009	0.12456	FALSE	-2.0497	0.0073814	TRUE	7.5448	2.0165e-61	TRUE
	SAUR family protein		c34851_g1	0.15923	1	FALSE	-1.0562	1	FALSE	7.4435	1.0345e-21	TRUE
	SAUR family protein		c44693_g1	-1.2138	0.00036014	TRUE	-0.71613	0.4138	FALSE	6.3195	1.9089e-61	TRUE
	indole-3-acetic acid-induced protein ARG7-like		c26713_g1	-2.0969	8.9584e-49	TRUE	-4.3864	3.4805e-24	TRUE	6.1712	7.4959e-20	TRUE
	indole-3-acetic acid-induced protein ARG7-like		c47830_g1	-0.73856	0.035595	TRUE	0.61132	0.16413	FALSE	5.6132	1.8764e-83	TRUE
	auxin-induced protein 15A-like		c39994_g2	-0.6474	0.022048	TRUE	-0.073354	1	FALSE	5.1858	9.8522e-63	TRUE
	auxin-induced protein 15A-like		c37276_g1	0.14562	1	FALSE	1.1222	0.81047	FALSE	4.5952	4.135e-08	TRUE
	SAUR family protein		c43469_g2	-0.83703	0.05318	FALSE	1.7636	8.342e-09	TRUE	4.5062	7.7276e-51	TRUE
	SAUR family protein		c33197_g1	1.5735	0.011545	TRUE	-0.34634	1	FALSE	4.2265	1.2406e-15	TRUE
	auxin-induced protein X15-like		c36270_g1	-0.021183	1	FALSE	-0.92092	0.043724	TRUE	4.1976	2.5461e-18	TRUE
	SAUR family protein		c40210_g1	0.068363	1	FALSE	3.6443	3.1385e-06	TRUE	4.0818	2.319e-16	TRUE
	SAUR family protein	HQ455834.1	c31612_g1	0.49472	0.51439	FALSE	-1.2656	0.0082957	TRUE	2.7416	0.002956	TRUE
	indole-3-acetic acid-induced protein ARG7-like		c37699_g1	0.099826	1	FALSE	0.42491	0.057365	FALSE	2.4795	3.8811e-13	TRUE
	auxin-induced protein 15A-like		c20486_g1	-1.112	7.1553e-12	TRUE	-2.7548	3.6909e-18	TRUE	-0.90388	1	FALSE
	indole-3-acetic acid-induced protein ARG7-like		c34795_g1	0.50257	0.0079834	TRUE	-0.79775	5.4415e-05	TRUE	-4.3827	3.7875e-05	TRUE
ABA biosynthesis
DXS	1-deoxy-D-xylulose-5-phosphate synthase		c41933_g1	-1.6879	2.5768e-88	TRUE	-0.77322	4.636e-07	TRUE	4.6043	3.0504e-72	TRUE
	1-deoxy-D-xylulose-5-phosphate synthase		c48358_g3	0.90711	1.8045e-18	TRUE	1.7625	1.1105e-149	TRUE	-1.0583	0.00023996	TRUE
PSY	phytoene synthase		c35544_g1	-0.22623	0.19217	FALSE	1.8526	7.5776e-103	TRUE	-0.96505	0.0061215	TRUE
	phytoene synthase		c42192_g1	1.0781	6.8382e-113	TRUE	2.697	0	TRUE	-2.5593	3.1044e-47	TRUE
PDS	phytoene desaturase		c39671_g1	-1.59	0.017796	TRUE	-3.0578	0.08007	FALSE	5.031	0.025738	TRUE
	phytoene desaturase		c42021_g2	-0.035705	1	FALSE	-1.446	0.00040357	TRUE	2.7191	0.0019322	TRUE
	phytoene desaturase		c42308_g2	0.19582	0.43061	FALSE	0.8503	3.7308e-15	TRUE	-1.3234	0.0027113	TRUE
	phytoene desaturase		c43381_g1	-0.07035	1	FALSE	0.74569	5.236e-12	TRUE	-1.2241	0.0065905	TRUE
	phytoene desaturase		c48920_g1	0.40872	4.0596e-16	TRUE	0.39926	8.583e-16	TRUE	0.37269	0.40439	FALSE
Z-ISO	15-cis-zeta-carotene isomerase		c40642_g2	0.46122	0.00014434	TRUE	0.55512	6.3042e-08	TRUE	-2.1784	9.1778e-08	TRUE
ZDS	zeta-carotene desaturase		c50265_g2	1.2918	8.493e-307	TRUE	1.4314	0	TRUE	0.16264	1	FALSE
CRTISO	prolycopene isomerase		c42021_g2	-0.035705	1	FALSE	-1.446	0.00040357	TRUE	2.7191	0.0019322	TRUE
	prolycopene isomerase		c42308_g2	0.19582	0.43061	FALSE	0.8503	3.7308e-15	TRUE	-1.3234	0.0027113	TRUE
LCYB	lycopene beta cyclase		c35811_g1	0.066648	1	FALSE	0.25696	0.035471	TRUE	0.33965	1	FALSE
ZEP	zeaxanthin epoxidase		c34942_g1	0.19387	1	FALSE	1.2107	1.2923e-09	TRUE	3.6802	1.08e-39	TRUE
	zeaxanthin epoxidase		c36223_g1	0	0	TRUE	0	0.011791	TRUE	4.8197	6.2395e-10	TRUE
	zeaxanthin epoxidase		c36744_g1	0.12478	1	FALSE	0.6134	0.00011417	TRUE	2.2583	2.9833e-13	TRUE
	zeaxanthin epoxidase		c51298_g3	-0.064793	1	FALSE	1.2909	8.6903e-36	TRUE	3.5876	1.1324e-66	TRUE
VDE	violaxanthin de-epoxidase		c42684_g1	0.54178	0.15719	FALSE	0.9064	0.00010858	TRUE	2.403	1.4014e-10	TRUE
	violaxanthin de-epoxidase		c47866_g2	0.32892	0.0003787	TRUE	0.9794	2.5876e-44	TRUE	0.15627	1	FALSE
	violaxanthin de-epoxidase		c50986_g1	-0.17143	0.15693	FALSE	-0.16901	0.23757	FALSE	0.81462	0.04363	TRUE
NCED	9-cis-epoxycarotenoid dioxygenase	EU334433.1	c35760_g1	1.7429	2.8772e-193	TRUE	4.2859	0	TRUE	2.5679	6.3539e-38	TRUE
	9-cis-epoxycarotenoid dioxygenase		c41151_g2	1.468	0.00062692	TRUE	-1.6244	0.00021267	TRUE	4.8374	3.9015e-21	TRUE
	9-cis-epoxycarotenoid dioxygenase		c47433_g1	0.27062	4.1323e-06	TRUE	-0.18612	0.0065045	TRUE	2.4645	1.8969e-35	TRUE
SDR	short-chain dehydrogenase/reductase		c34024_g1	0.073216	1	FALSE	-1.5259	8.2232e-07	TRUE	-1.8994	0.73821	FALSE
	short-chain dehydrogenase/reductase		c41568_g1	-0.12296	0.74302	FALSE	-0.21948	0.18422	FALSE	-2.6404	3.5955e-07	TRUE
	short-chain dehydrogenase/reductase		c44994_g1	-1.4186	1	FALSE	1.0917	1	FALSE	4.513	0.009149	TRUE
AAO	abscisic-aldehyde oxidase-like		c43907_g1	-0.62766	6.161e-07	TRUE	0.48722	0.00081767	TRUE	1.5957	2.4816e-06	TRUE
ABA catabolism
CYP707A	abscisic acid 8'-hydroxylase 4-like		c22049_g1	-0.066212	1	FALSE	-6.335	7.0009e-07	TRUE	5.8934	0.084197	FALSE
	abscisic acid 8'-hydroxylase 4-like		c45404_g1	-0.074397	1	FALSE	-1.6246	3.8185e-09	TRUE	11.012	0	TRUE
	abscisic acid 8'-hydroxylase 2-like		c47969_g2	1.3988	0.030155	TRUE	2.2039	0.083974	FALSE	3.3578	6.3015e-09	TRUE
	abscisic acid 8'-hydroxylase 1-like		c48679_g1	-1.0033	0.007703	TRUE	1.9158	1.9462e-07	TRUE	2.4856	0.00065442	TRUE
ABA signaling
PYR	abscisic acid receptor PYR1-like		c30786_g1	0.81063	1.5057e-05	TRUE	-0.81655	3.7612e-05	TRUE	1.7149	0.00090723	TRUE
PYL	abscisic acid receptor PYL6-like		c27077_g1	-0.55207	0.01907	TRUE	0.067179	1	FALSE	0.63862	0.98552	FALSE
	abscisic acid receptor PYL4-like		c34567_g1	-0.22819	0.38542	FALSE	1.0109	2.2395e-15	TRUE	1.3297	7.829e-05	TRUE
	abscisic acid receptor PYL9-like		c45749_g1	-0.10065	0.74311	FALSE	-0.43384	4.3655e-08	TRUE	-0.61165	0.22387	FALSE
PP2C	protein phosphatase 2C 8-like		c45180_g2	-0.064013	1	FALSE	-0.91297	0.49475	FALSE	7.3328	3.1396e-72	TRUE
	protein phosphatase 2C 77		c43068_g1	0.015465	1	FALSE	0.55348	0.020172	TRUE	1.2525	0.025141	TRUE
	protein phosphatase 2C 24-like		c44529_g1	0.64535	1.415e-08	TRUE	-1.0494	4.9832e-17	TRUE	1.9733	3.3751e-08	TRUE
	protein phosphatase 2C 6-like		c44063_g1	-0.6512	2.4339e-09	TRUE	-1.9744	1.0967e-31	TRUE	1.944	0.00038416	TRUE
	protein phosphatase 2C 37-like		c46051_g1	0.58795	8.1981e-58	TRUE	-0.013263	1	FALSE	-0.07526	1	FALSE
	protein phosphatase 2C 16-like		c45167_g1	-0.46283	3.607e-19	TRUE	-0.16884	0.025081	TRUE	-0.13059	1	FALSE
	protein phosphatase 2C 16-like		c44889_g1	-0.11909	0.066865	FALSE	-1.0124	1.866e-89	TRUE	-1.6587	3.3733e-08	TRUE
SnRK2	serine/threonine-protein kinase SAPK2-like isoform 1		c47011_g1	0.24425	0.47417	FALSE	1.327	1.625e-26	TRUE	4.2187	8.2101e-88	TRUE
	serine/threonine-protein kinase SRK2E-like		c37054_g1	-0.78966	4.3202e-05	TRUE	0.66867	0.0021882	TRUE	2.053	1.4825e-07	TRUE
	serine/threonine-protein kinase SAPK2-like		c42473_g2	-0.72496	2.5065e-35	TRUE	-1.2259	3.4821e-45	TRUE	3.3157	3.0907e-43	TRUE
	serine/threonine-protein kinase SAPK2-like isoform 2		c42473_g1	-0.82566	9.6643e-06	TRUE	0.28608	0.16366	FALSE	2.4236	4.6476e-15	TRUE
	serine/threonine-protein kinase SRK2A		c45989_g3	0.343	6.0475e-13	TRUE	0.9661	1.4724e-74	TRUE	0.83517	4.2031e-05	TRUE
	serine/threonine-protein kinase SAPK2-like isoform 2		c47011_g2	0.62281	0.047314	TRUE	-0.30157	0.66002	FALSE	0.27493	1	FALSE
	serine/threonine-protein kinase SRK2I-like		c39827_g1	0.19911	0.85726	FALSE	0.563	0.0040051	TRUE	-1.107	0.23664	FALSE
	serine/threonine-protein kinase SAPK3-like		c40929_g1	0.51621	2.5408e-10	TRUE	0.94017	1.4815e-48	TRUE	-1.391	1.5168e-06	TRUE
ABF	ABSCISIC ACID-INSENSITIVE 5-like protein 7-like		c41799_g1	-0.35286	0.00038356	TRUE	0.66044	1.0391e-12	TRUE	3.2426	1.4221e-53	TRUE
	ABSCISIC ACID-INSENSITIVE 5-like protein 5-like		c47050_g1	-0.46303	1.9018e-08	TRUE	-0.8197	8.7278e-15	TRUE	2.1986	7.636e-14	TRUE
JA biosynthesis
LOX	lipoxygenase		c46436_g1	0.064257	0.53139	FALSE	1.8645	2.0511e-133	TRUE	5.5424	5e-185	TRUE
	linoleate 13S-lipoxygenase 2-1		c29916_g1	-0.53508	0.023383	FALSE	-4.4714	4.1891e-13	TRUE	1.4062	0.49588	FALSE
	lipoxygenase homology domain-containing protein 1-like		c35754_g1	-0.93376	3.7484e-101	TRUE	-1.1071	9.7236e-35	TRUE	1.3026	1.7593e-07	TRUE
	linoleate 9S-lipoxygenase 5-like		c41517_g1	-0.18342	0.26306	FALSE	-0.51593	0.0049295	TRUE	0.60058	0.24063	FALSE
	linoleate 9S-lipoxygenase 5-like		c48745_g1	-0.19215	0.0041392	TRUE	-1.1221	4.2937e-37	TRUE	0.054445	0.88364	FALSE
	linoleate 9S-lipoxygenase 5		c45019_g1	0.1985	1.5487e-09	TRUE	-1.1234	1.0979e-153	TRUE	-0.94358	6.7074e-05	TRUE
	linoleate 9S-lipoxygenase 5-like		c36502_g1	-0.38798	0.32459	FALSE	-3.5901	1.0688e-06	TRUE	-1.8477	0.71428	FALSE
	linoleate 13S-lipoxygenase 3-1		c48039_g1	0.035001	0.49597	FALSE	-2.1363	2.7118e-136	TRUE	-2.1357	9.917e-06	TRUE
	linoleate 13S-lipoxygenase 2-1		c48057_g1	-0.67167	4.1738e-45	TRUE	-2.1282	7.4385e-157	TRUE	-2.6679	2.3568e-08	TRUE
	lipoxygenase 6		c49442_g1	-0.58651	8.7182e-36	TRUE	-0.22983	0.018571	FALSE	-3.4288	7.9675e-27	TRUE
	linoleate 13S-lipoxygenase 2-1		c51118_g1	0.39525	4.0927e-148	TRUE	-0.12076	1.4022e-05	TRUE	-5.7214	2.9628e-194	TRUE
	linoleate 13S-lipoxygenase 3-1		c3449_g1	4.2734	1.1793e-07	TRUE	1.2972	0.0015597	TRUE	-6.9404	2.5189e-05	TRUE
AOS	allene oxide synthase-like		c42839_g1	-0.22583	0.076805	FALSE	-2.3798	1.6785e-33	TRUE	-1.7425	0.11115	FALSE
	allene oxide synthase		c46978_g2	0.75949	4.6719e-07	TRUE	-1.5721	3.1212e-18	TRUE	2.3396	7.0557e-08	TRUE
AOC	allene oxide cyclase 4		c49974_g1	0.32645	5.706e-25	TRUE	0.13045	0.00019792	TRUE	-4.0944	7.6512e-71	TRUE
	allene oxide cyclase 4		c33389_g1	1.3155	1.3424e-43	TRUE	-3.3403	6.8563e-140	TRUE	-4.1927	0.00022983	TRUE
	allene oxide cyclase 3		c38693_g1	1.055	6.122e-111	TRUE	-0.29062	8.5898e-11	TRUE	-5.9797	5.7964e-89	TRUE
OPR3	12-oxophytodienoate reductase 3-like		c40510_g2	0.46279	4.3923e-32	TRUE	-0.86989	3.6335e-75	TRUE	-4.241	3.4605e-47	TRUE
OPCL	4-coumarate--CoA ligase-like 5		c42901_g1	-0.20036	0.012229	FALSE	-1.4048	3.5077e-37	TRUE	-0.44975	0.32493	FALSE
	4-coumarate--CoA ligase-like 5		c42901_g2	0.28395	0.2741	FALSE	-1.3209	7.3627e-05	TRUE	-0.34162	0.79647	FALSE
	4-coumarate--CoA ligase-like 5		c47425_g1	-0.042963	0.72842	FALSE	0.26581	0.020792	FALSE	-0.45707	0.21017	FALSE
ACX	acyl-coenzyme A oxidase 2		c48854_g3	-0.010405	0.9887	FALSE	0.5261	0.00024142	TRUE	3.8224	2.9606e-59	TRUE
	acyl-coenzyme A oxidase 2		c48854_g4	0.13377	0.64045	FALSE	0.79711	0.00047526	TRUE	3.3422	3.3408e-24	TRUE
	acyl-coenzyme A oxidase 3		c47060_g2	1.4809	3.49679999819664e-315	TRUE	2.1708	0	TRUE	1.3047	6.4716e-16	TRUE
	acyl-coenzyme A oxidase 4		c45152_g1	0.30309	2.4999e-07	TRUE	0.43103	4.0461e-14	TRUE	-0.39785	0.088577	FALSE
MFP	MFP1 attachment factor 1-like		c42334_g2	-0.06621	0.23129	FALSE	-0.73033	2.16e-29	TRUE	-1.2041	6.5327e-05	TRUE
	MFP1 attachment factor 1-like		c49498_g1	0.59622	1.1679e-111	TRUE	-0.34954	3.0098e-29	TRUE	-1.1329	9.928e-10	TRUE
	MFP1 attachment factor 1-like		c50644_g1	0.34594	6.578e-20	TRUE	0.27267	1.3258e-10	TRUE	-0.3763	0.052431	FALSE
ACAA1	3-ketoacyl-CoA thiolase 2, peroxisomal-like		c45538_g1	0.26978	1.2068e-12	TRUE	0.25903	1.2332e-10	TRUE	0.55131	0.002565	TRUE
	3-ketoacyl-CoA thiolase 2, peroxisomal-like		c38318_g1	1.8536	8.1967e-109	TRUE	0.18981	0.0045323	TRUE	0.025655	0.89898	FALSE
JA signaling
JAR1	jasmonic acid-amino synthetase		c43274_g1	0.68836	5.7995e-22	TRUE	1.4866	7.3154e-168	TRUE	0.088474	0.63786	FALSE
	jasmonic acid-amino synthetase		c43274_g2	1.208	0.097919	FALSE	1.524	0.0015835	TRUE	-0.30957	0.79388	FALSE
COI1	coronatine-insensitive protein 1		c47210_g3	0.0673	0.28358	FALSE	-0.1895	0.012257	FALSE	-1.2556	7.0901e-05	TRUE
JAZ	jasmonate ZIM domain-containing protein		c41961_g2	1.0049	1.8274e-32	TRUE	-1.8045	2.3981e-70	TRUE	1.8954	5.3485e-09	TRUE
	jasmonate ZIM domain-containing protein		c42110_g5	0.33783	2.2679e-22	TRUE	-1.2727	1.424e-177	TRUE	-0.6246	0.010667	FALSE
	jasmonate ZIM domain-containing protein		c44410_g1	2.8615	2.6241e-100	TRUE	-2.0955	3.848e-60	TRUE	2.6142	1.263e-13	TRUE
MYC2	transcription factor MYC2		c32230_g1	1.5477	1.1559e-68	TRUE	-1.3328	7.9888e-48	TRUE	-4.2329	5.3493e-15	TRUE
	transcription factor MYC2		c36514_g1	0.70711	2.5236e-31	TRUE	-3.5389	1.0859e-297	TRUE	-5.4928	3.1773e-08	TRUE
	transcription factor MYC2		c40967_g1	0.40502	0.029243	FALSE	-0.48628	0.0015083	TRUE	-0.50089	0.35294	FALSE
	transcription factor MYC2		c40967_g3	0.60704	2.5208e-41	TRUE	-0.7598	1.7633e-49	TRUE	-0.25942	0.27606	FALSE
Cytokinin signaling
AHK	histidine kinase 4-like		c18914_g1	-0.078202	1	FALSE	-2.2651	1.0853e-59	TRUE	-1.1194	0.63437	FALSE
	histidine kinase 2-like		c47212_g1	-0.54379	8.4002e-13	TRUE	0.97586	1.3798e-39	TRUE	0.36911	0.68375	FALSE
AHP	histidine-containing phosphotransfer peotein		c35464_g1	-0.15368	0.22162	FALSE	0.6093	1.2231e-13	TRUE	-1.0992	0.0027334	TRUE
	histidine-containing phosphotransfer peotein		c45494_g2	-0.82732	2.7489e-11	TRUE	0.56451	0.00013899	TRUE	1.9742	4.3866e-10	TRUE
B-ARR	two-component response regulator ARR-B family		c23106_g1	-0.020412	1	FALSE	-0.18934	0.060712	FALSE	0.87955	0.0077687	TRUE
	two-component response regulator ARR-B family		c43386_g1	-0.4674	0.030935	TRUE	0.27357	0.5044	FALSE	-2.6098	0.002269	TRUE
	two-component response regulator ARR-B family		c47771_g3	-0.41886	1.0518e-06	TRUE	0.3917	3.1554e-05	TRUE	-0.206	1	FALSE
A-ARR	two-component response regulator ARR-A family	KC952001.1	c35185_g1	-1.3743	0.0012756	TRUE	-2.1287	5.9227e-06	TRUE	3.17	0.0031801	TRUE
	two-component response regulator ARR-A family		c36427_g1	0.61745	0.0021655	TRUE	-2.529	3.1608e-26	TRUE	0.7782	1	FALSE
	two-component response regulator ARR-A family		c37179_g1	0.26213	0.68976	FALSE	-5.2886	1.1923e-40	TRUE	-2.8641	1	FALSE
	two-component response regulator ARR-A family		c37928_g1	-1.2526	2.1478e-12	TRUE	-2.4678	1.4905e-24	TRUE	-2.9646	0.27789	FALSE
	two-component response regulator ARR-A family		c47883_g1	0.60273	1.2307e-08	TRUE	0.31259	0.0039009	TRUE	-0.91497	0.058982	FALSE
GA biosynthesis
CPS	ent-copalyl diphosphate synthase		c41437_g1	-1.7698	0.00020424	TRUE	-3.6682	0.0056473	TRUE	4.946	0.03677	TRUE
KS	ent-kaur-16-ene synthase		c50539_g1	-0.098644	1	FALSE	-0.081912	1	FALSE	1.9794	1.5964e-10	TRUE
KAO	ent-kaurenoic acid oxidase 2-like		c29090_g1	-1.4788	2.4213e-32	TRUE	-2.5068	2.5616e-22	TRUE	-3.2088	0.30111	FALSE
	ent-kaurenoic acid oxidase 1-like		c47781_g1	0.24599	0.74731	FALSE	-0.9246	0.00044903	TRUE	-1.2262	0.85957	FALSE
GA20ox	gibberellin 20 oxidase 1-like		c36799_g1	0.35582	0.0031519	TRUE	0.96217	1.6798e-27	TRUE	0.8531	0.0077211	TRUE
	gibberellin 20 oxidase 1-like		c44332_g3	0.3763	0.18432	FALSE	0.2962	0.33303	FALSE	-3.4696	1.2141e-05	TRUE
	gibberellin 20 oxidase 1-like		c46749_g2	1.9217	2.7508e-06	TRUE	1.522	1.9747e-11	TRUE	-2.9732	0.00029965	TRUE
	gibberellin 20 oxidase 1-like		c46749_g3	-0.84795	0.014861	TRUE	-0.80361	0.1081	FALSE	0	0.011685	TRUE
	gibberellin 20 oxidase 1-like		c47718_g1	0.63984	0.23034	FALSE	0.8397	0.0058381	TRUE	1.8418	0.00050599	TRUE
	gibberellin 20 oxidase 1-like		c47718_g2	1.0891	0.048908	TRUE	0.94635	0.0073296	TRUE	1.6478	0.012848	TRUE
	gibberellin 20 oxidase 1-like		c47718_g5	0.39742	0.54674	FALSE	0.63886	0.03411	TRUE	0.67429	0.90265	FALSE
GA3ox	gibberellin 3-oxidase		c47601_g3	0.43388	0.11804	FALSE	0.39948	0.11546	FALSE	1.9047	1.8059e-06	TRUE
GA2ox	gibberellin 2-beta-dioxygenase 8-like		c13046_g1	2.1169	0.075102	FALSE	1.8327	0.0003878	TRUE	-2.1191	0.41867	FALSE
	gibberellin 2-beta-dioxygenase 8-like		c18021_g1	0	0	FALSE	0	0.32931	FALSE	4.483	0.0015468	TRUE
	gibberellin 2-beta-dioxygenase 8-like		c45858_g1	-0.49295	0.74698	FALSE	0.91566	0.056743	FALSE	5.2074	7.3174e-55	TRUE
	gibberellin 2-beta-dioxygenase 1-like		c47014_g1	3.1901	4.5245e-65	TRUE	-1.0603	3.3399e-12	TRUE	5.6583	5.9217e-126	TRUE
GA signaling
GID	gibberellin receptor GID1		c37105_g1	1.0293	0	TRUE	1.1	0	TRUE	-2.7643	6.0133e-59	TRUE
	gibberellin receptor GID1		c39152_g2	0.10597	0.5439	FALSE	-0.096627	0.67459	FALSE	3.3884	6.5003e-60	TRUE
	F-box protein GID2		c33957_g2	0.92261	6.725e-14	TRUE	0.48836	8.2254e-06	TRUE	3.3684	2.1039e-52	TRUE
DELLA	DELLA protein	KC484652.1	c34968_g1	-0.2031	0.00035049	TRUE	-0.78961	1.0614e-35	TRUE	0.52228	0.28007	FALSE
	DELLA protein	JN986811.1	c34968_g2	-0.61315	9.8152e-28	TRUE	-1.9951	9.7019e-108	TRUE	1.0764	0.018954	TRUE
	DELLA protein		c45820_g1	-0.14979	0.00187	TRUE	-1.0119	8.9944e-81	TRUE	-0.89971	0.0093734	TRUE
	DELLA protein		c40135_g1	-0.030291	1	FALSE	0.67302	2.3116e-07	TRUE	1.7109	3.1e-08	TRUE
	DELLA protein		c41613_g1	-0.11121	1	FALSE	-1.7138	0.0054734	TRUE	0.015023	1	FALSE
	DELLA protein		c47380_g2	-0.27303	0.38507	FALSE	-1.3351	3.3432e-08	TRUE	-0.069233	1	FALSE
RGA1	repressor of GA		c47380_g2	-0.27303	0.38507	FALSE	-1.3351	3.3432e-08	TRUE	-0.069233	1	FALSE
SLY1	SLEEPY1,F-box protein		c33957_g2	0.92261	6.725e-14	TRUE	0.48836	8.2254e-06	TRUE	3.3684	2.1039e-52	TRUE
PIF3	phytochrome interacting factor 3		c48248_g1	-0.79357	6.1773e-39	TRUE	-0.62889	1.9593e-13	TRUE	-0.85878	0.10307	FALSE
BR biosynthesis
DWF4	cytochrome P450 90B1-like		c35266_g1	2.0477	2.2455e-15	TRUE	0.078906	0.76857	FALSE	-1.2162	0.059331	FALSE
	cytochrome P450 90B1-like		c36444_g2	2.2928	4.1524e-21	TRUE	0.23584	0.19017	FALSE	-1.6234	0.0063217	FALSE
CPD	cytochrome P450 90A1-like		c45589_g1	1.1859	8.6838e-35	TRUE	-1.0552	2.3937e-25	TRUE	-0.75449	0.074278	FALSE
DET2	steroid 5-alpha-reductase DET2-like		c34388_g1	-1.1628	5.4641e-06	TRUE	-2.2343	6.3054e-06	TRUE	0.41248	0.8092	FALSE
	steroid 5-alpha-reductase DET2-like		c44810_g2	2.1468	1.1654e-88	TRUE	3.6584	0	TRUE	-1.5747	5.316e-18	TRUE
BR6ox	cytochrome P450 85A-like		c37757_g1	-0.076882	0.64092	FALSE	0.79753	5.4032e-06	TRUE	-1.3196	0.012378	FALSE
BAS1	cytochrome P450 734A1-like		c37655_g1	0.24045	0.5871	FALSE	-1.8118	0.0003688	TRUE	4.8146	9.2741e-15	TRUE
	cytochrome P450 734A1-like		c43553_g3	-0.093922	0.79932	FALSE	-0.027344	0.87702	FALSE	-3.3427	8.2492e-06	TRUE
BR signaling
BRI1	brassinosteroid receptor		c50659_g2	-0.55662	1.3776e-59	TRUE	-1.0707	3.9762e-104	TRUE	1.6993	9.6689e-17	TRUE
BKI1	BRI1 kinase inhibitor 1		c38764_g3	1.6639	0.00054514	TRUE	0.54373	0.13434	FALSE	2.7836	2.3392e-08	TRUE
BSK	BR-signaling kinase		c34558_g1	-0.19578	0.0033219	TRUE	-1.994	1.2769e-87	TRUE	-1.0859	0.027153	FALSE
	BR-signaling kinase		c36756_g1	-0.1269	0.078667	FALSE	-0.70305	1.5345e-15	TRUE	-3.4237	1.4385e-14	TRUE
	BR-signaling kinase		c42768_g1	-0.02819	0.75954	FALSE	-0.37647	7.1936e-06	TRUE	-0.1952	0.5476	FALSE
	BR-signaling kinase		c47081_g1	0.51996	8.0531e-05	TRUE	-0.49937	0.00041602	TRUE	-0.83121	0.095343	FALSE
	BR-signaling kinase		c50906_g1	0.3585	0.0022177	TRUE	0.35496	0.001081	TRUE	-0.3875	0.26861	FALSE
BZR1/2	brassinosteroid resistant 1/2		c35883_g2	-0.4865	7.8378e-06	TRUE	0.66327	4.674e-09	TRUE	-2.454	5.7214e-09	TRUE
	brassinosteroid resistant 1/2		c44100_g2	0.012276	0.67022	FALSE	-0.21818	5.674e-07	TRUE	-1.2405	5.1876e-08	TRUE
CYCD3	cyclin-D3-1-like		c29691_g1	-2.1947	5.8515e-28	TRUE	-1.2097	0.0032901	TRUE	0.2256	0.87056	FALSE
	cyclin-D3-1-like		c33135_g1	-2.5753	1.0262e-31	TRUE	-1.278	0.008653	TRUE	0.16317	0.92179	FALSE
	cyclin-D3-1-like		c43192_g1	-1.4953	6.725e-217	TRUE	-2.7694	2.8086e-167	TRUE	-1.0324	0.067652	FALSE
BAK1	brassinosteroid insensitive 1-associated receptor kinase 1		c50295_g3	0.10248	0.28948	FALSE	0.64174	1.6578e-16	TRUE	0.61884	0.013444	FALSE
BIN2	protein brassinosteroid insensitive 2		c50790_g3	0.066661	0.12081	FALSE	0.67389	1.7853e-53	TRUE	0.2789	0.13271	FALSE
Ethylene biosynthesis
SAM	S-adenosyl-L-methionine synthetase		c25740_g1	0.14967	0.00013081	TRUE	0.03856	0.78209	FALSE	-1.4773	1.5995e-11	TRUE
	S-adenosyl-L-methionine synthetase		c25740_g2	0.18618	6.6284e-16	TRUE	0.051385	0.26203	FALSE	-1.4156	7.8028e-15	TRUE
	S-adenosylmethionine synthase 3-like		c42722_g1	0.95968	5.5501e-233	TRUE	1.3141	0	TRUE	-1.2376	1.0557e-12	TRUE
ACS	1-aminocyclopropane-1-carboxylate synthase		c43863_g1	0.13324	0.79019	FALSE	-0.47569	0.00098168	TRUE	-4.0286	1.186e-09	TRUE
	1-aminocyclopropane-1-carboxylate synthase		c48603_g2	-1.1361	1.8274e-05	TRUE	-0.056897	1	FALSE	1.5008	0.17601	FALSE
	1-aminocyclopropane-1-carboxylate synthase	AY378152.1	c50300_g1	-0.37691	0.0069366	TRUE	-0.40627	0.012945	TRUE	0.27355	1	FALSE
ACO	1-aminocyclopropane-1-carboxylate oxidase homolog 4-like		c48943_g1	0.47281	4.7273e-16	TRUE	0.73174	1.1406e-46	TRUE	2.9499	1.5046e-62	TRUE
	1-aminocyclopropane-1-carboxylate oxidase homolog 1-like		c49852_g1	1.0288	2.7702e-40	TRUE	0.82771	2.1653e-40	TRUE	2.7629	1.083e-48	TRUE
	1-aminocyclopropane-1-carboxylate oxidase homolog 1-like		c48492_g1	0.35444	0.11345	FALSE	0.14186	0.85317	FALSE	1.9021	7.2261e-09	TRUE
	1-aminocyclopropane-1-carboxylate oxidase homolog 1-like		c50998_g1	0.88962	2.64e-19	TRUE	0.90237	7.8454e-37	TRUE	1.798	1.0028e-16	TRUE
	1-aminocyclopropane-1-carboxylate oxidase-like		c41214_g1	0.27241	8.4391e-21	TRUE	-0.28065	1.5796e-15	TRUE	1.673	6.2571e-22	TRUE
	1-aminocyclopropane-1-carboxylate oxidase homolog 1-like		c39010_g1	0.81678	0.003614	TRUE	1.624	1.318e-23	TRUE	1.2581	0.0014077	TRUE
	1-aminocyclopropane-1-carboxylate oxidase homolog 3-like		c50123_g1	1.0084	0.072203	FALSE	2.3932	1.2022e-25	TRUE	1.0681	0.059893	FALSE
	1-aminocyclopropane-1-carboxylate oxidase homolog 1-like		c38535_g1	-0.30136	0.27209	FALSE	-1.5364	6.208e-10	TRUE	-0.18488	1	FALSE
	1-aminocyclopropane-1-carboxylate oxidase homolog 6-like		c48156_g1	-0.033566	1	FALSE	-1.3577	1.7981e-39	TRUE	-0.43206	1	FALSE
	1-aminocyclopropane-1-carboxylate oxidase 2-like		c25755_g1	1.8964	1.4002e-33	TRUE	1.2208	1.2298e-34	TRUE	-6.1888	2.7914e-36	TRUE
	1-aminocyclopropane-1-carboxylate oxidase 2-like		c17174_g1	1.6584	9.9725e-11	TRUE	1.4396	1.1373e-20	TRUE	-6.8318	9.1863e-21	TRUE
Ethylene signaling
ETR/ERS	ethylene receptor (ein1 gene)		c45465_g1	0.48442	1.2416e-05	TRUE	-0.17389	0.35034	FALSE	0.45157	0.80337	FALSE
	ethylene receptor-like		c49449_g1	0.15207	0.034124	TRUE	0.32002	1.3834e-08	TRUE	0.37545	0.48485	FALSE
	protein EIN4-like		c45910_g5	0.42555	1.1827e-05	TRUE	-0.043085	1	FALSE	-0.43184	0.73649	FALSE
	ethylene receptor (ers1 gene)		c45605_g1	-0.19103	0.10706	FALSE	-0.72472	4.3379e-12	TRUE	-2.1293	2.804e-05	TRUE
CTR1	serine/threonine-protein kinase CTR1	AY032953.1	c43979_g1	0.024453	1	FALSE	0.40612	3.0621e-14	TRUE	0.94869	2.767e-05	TRUE
EIN2	ethylene-insensitive protein 2		c39808_g2	0.017548	1	FALSE	0.39809	1.3947e-08	TRUE	0.33141	0.80611	FALSE
	ethylene-insensitive protein 2		c45681_g1	0.05299	1	FALSE	0.4982	1.5081e-12	TRUE	0.15272	1	FALSE
EBF1/2	EIN3-binding F-box protein		c43732_g1	0.59898	1.6603e-30	TRUE	0.54417	2.1576e-13	TRUE	0.89559	4.4126e-05	TRUE
	EIN3-binding F-box protein		c43719_g1	-0.16764	1.1154e-06	TRUE	-0.86963	4.7846e-95	TRUE	0.43504	0.24176	FALSE
EIN3	ethylene-insensitive protein 3		c41910_g1	0.08956	0.76642	FALSE	0.042264	1	FALSE	1.1549	0.00010477	TRUE
	ethylene-insensitive protein 3	KC484653.1	c47991_g1	0.80855	1.0669e-109	TRUE	0.55029	3.941e-55	TRUE	-0.068247	1	FALSE
	ethylene-insensitive protein 3		c50312_g1	1.2323	0	TRUE	-0.1709	7.8531e-09	TRUE	-0.79122	6.6991e-05	TRUE
SA biosynthesis
ICS	isochorismate synthase 2		c48352_g1	-0.82125	1.4105e-05	TRUE	2.0847	6.8193e-49	TRUE	-3.0337	3.9858e-10	TRUE
PAL	phenylalanine ammonia-lyase 1-like		c45930_g1	1.1654	7.6852e-254	TRUE	0.27085	3.8533e-15	TRUE	1.2961	1.3839e-13	TRUE
	phenylalanine ammonia-lyase	GQ165725.1	c45933_g1	1.026	2.0739e-48	TRUE	-0.56594	3.3165e-28	TRUE	2.3965	5.5353e-35	TRUE
	phenylalanine ammonia-lyase	GQ165725.1	c45933_g2	3.4586	4.2775e-05	TRUE	-1.8263	0.013949	TRUE	1.0675	1	FALSE
	phenylalanine ammonia-lyase 2		c70269_g1	1.9362	0.022537	TRUE	0.097953	1	FALSE	-0.4254	1	FALSE
SA signaling
NPR1	nonexpresser of PR genes 1		c43653_g2	0.37988	0.0053009	TRUE	0.20106	0.25686	FALSE	-6.3768	2.0104e-25	TRUE
	regulatory protein NPR1		c45368_g1	-0.10265	0.74731	FALSE	0.79919	2.6776e-22	TRUE	-0.20651	1	FALSE
	regulatory protein NPR1		c46022_g2	-0.023441	1	FALSE	0.30528	0.0027612	TRUE	0.94592	0.00010294	TRUE
	regulatory protein NPR1		c46371_g1	-0.57721	0.0083215	TRUE	0.98445	6.1303e-06	TRUE	-0.34596	1	FALSE
TGA	transcription factor TGA7		c36051_g1	0.022889	1	FALSE	-0.26841	0.034311	TRUE	-1.7831	0.00016619	TRUE
	transcription factor TGA2		c36660_g1	-3.9827	2.5861e-30	TRUE	-0.37369	1	FALSE	0.87473	1	FALSE
	transcription factor TGA2		c45924_g1	-0.090932	0.6736	FALSE	0.4613	7.2943e-09	TRUE	0.21525	1	FALSE
	transcription factor TGA4		c36893_g1	0.14448	1	FALSE	-2.217	6.5238e-07	TRUE	0.18811	1	FALSE
	transcription factor TGA5		c45583_g5	-0.20188	0.30788	FALSE	-0.20936	0.31268	FALSE	-1.9455	0.00062877	TRUE
PR-1	pathogenesis-related protein 1		c23153_g1	1.5454	0.26828	FALSE	1.4175	0.040592	TRUE	7.3319	2.5736e-142	TRUE
	pathogenesis-related protein 1		c34303_g1	0	0.022068	TRUE	5.1449	4.2494e-70	TRUE	-3.9037	2.7653e-08	TRUE
	pathogenesis-related protein 1		c49409_g1	3.4607	0.25925	FALSE	6.973	5.9956e-212	TRUE	-3.6297	7.1913e-16	TRUE
