# Supplementary material for: Comparative RNA-seq analysis of transcriptome dynamics during petal development in Rosa chinensis
Source: Sci Rep. 2017 Feb 22;7:43382. doi: 10.1038/srep43382 (PMC5320579; doi:10.1038/srep43382)
Supplement: Supplementary Table S 13 [file srep43382-s6.xls]

## Sheet: Supplementary Table S13
				Supplementary Table S13
Family	Family_type	Gene_id	Domains	Function prediction	Nt ID	log2.Fold_change(FB_CPvsFB_GP)	padj(FB_CPvsFB_GP)	Signature	log2.Fold_change(FB_PPvsFB_CP)	padj(FB_PPvsFB_CP)	Signature	log2.Fold_change(OF_PPvsFB_PP)	padj(OF_PPvsFB_PP)	Signature
C3H-WRC/GRF	transcription factor interactor and regulator	c38223_g1	IPR014977,IPR014978	growth-regulating factor 5-like		-5.5773	3.1916e-14	TRUE	-0.17775	1	FALSE	-1.8129	1	FALSE
bHLH	transcription factor	c30658_g1	IPR011598	transcription factor bHLH61-like		-6.347	4.2508e-09	TRUE	0	1	FALSE	0	0	TRUE
ZF-HD	transcription factor	c39162_g1	IPR001356,IPR006455,IPR006456,IPR009057	ZF-HD homeobox protein At4g24660-like		-5.2998	0	TRUE	-4.9549	8.2491e-09	TRUE	3.8206	0.48203	FALSE
MYB-like	transcription factor	c46543_g4	IPR001005,IPR009057,IPR015495,IPR017930	trichome differentiation protein GL1-like		-5.5729	9.8824e-11	TRUE	-0.97498	1	FALSE	8.1625	1.0152e-07	TRUE
AS2-LOB	transcription factor	c37425_g1	IPR004883	LOB domain-containing protein 6-like		-5.0595	1.6145e-54	TRUE	0	0.088346	FALSE	0	1	FALSE
bHLH	transcription factor	c33786_g1	IPR011598	transcription factor DYSFUNCTIONAL TAPETUM 1-like		4.4338	1.024e-83	TRUE	5.8046	0	TRUE	-2.0732	1.0098e-31	TRUE
C2H2	transcription factor	c4756_g1	IPR003656,IPR007087,IPR015880	C2H2 transcription factor		1.2968	0.47535	FALSE	5.0901	4.638e-116	TRUE	-9.382	4.0907e-28	TRUE
ZF-HD	transcription factor	c45464_g1	IPR006456	ZF-HD homeobox protein At4g24660-like		0.012589	1	FALSE	5.1245	3.4926e-72	TRUE	-2.5	0.00010523	TRUE
MYB	transcription factor	c30869_g1	IPR001005,IPR009057,IPR015495,IPR017877,IPR017930	transcription factor MYB12-like		2.2924	0.6456	FALSE	7.851	0	TRUE	1.4872	1.7029e-11	TRUE
MYB	transcription factor	c33950_g1	IPR009057,IPR015495,IPR017930	transcription factor MYB113-like		-1.6236	2.0313e-14	TRUE	5.1777	0	TRUE	-0.71982	0.027245	TRUE
AP2-EREBP	transcription factor	c39981_g3	IPR001471	AP2-like ethylene-responsive transcription factor ANT-like		-1.5381	8.8553e-08	TRUE	-5.5669	4.2923e-10	TRUE	-0.53168	1	FALSE
AP2-EREBP	transcription factor	c36356_g1	IPR001471	dehydration-responsive element-binding protein 3-like		-0.69824	0.23378	FALSE	-5.2414	3.6836e-08	TRUE	-0.27984	1	FALSE
C3H	transcription factor	c37527_g1	IPR000571	zinc finger CCCH domain-containing protein 14-like		1.9252	0.00040863	TRUE	-6.6489	3.0225e-12	TRUE	0	1	FALSE
HD-ZIP	transcription factor	c44476_g2	IPR001356,IPR006712,IPR009057	homeobox-leucine zipper protein HAT14-like		-1.3658	1.2759e-64	TRUE	-5.6278	5.3498e-131	TRUE	0.56636	1	FALSE
MYB-like	transcription factor	c37323_g1	IPR001005,IPR009057,IPR015495,IPR017930	trichome differentiation protein GL1-like		-0.68234	4.528e-12	TRUE	-6.7038	2.1697e-132	TRUE	0.29246	1	FALSE
RR-A-type	response regulator and putative novel transcription factor	c37179_g1	IPR001789	two-component response regulator ARR16-like		0.26213	0.68976	FALSE	-5.2886	1.1923e-40	TRUE	-2.8641	1	FALSE
SBP	transcription factor	c32370_g1	IPR004333	squamosa promoter-binding protein 1-like		-2.4371	3.6135e-166	TRUE	-5.5261	4.0233e-135	TRUE	-0.36228	1	FALSE
WD40-like	transcription factor	c38537_g1	IPR001680,IPR015943,IPR017986	E3 ubiquitin ligase complex SCF subunit sconB-like		-1.4676	1.2216e-56	TRUE	-7.1471	3.0677e-102	TRUE	1.732	1	FALSE
AP2-EREBP	transcription factor	c34629_g1	IPR001471	ethylene-responsive transcription factor 2-like		1.6174	0.0089294	TRUE	-0.79869	0.33615	FALSE	5.4866	2.505e-33	TRUE
AP2-EREBP	transcription factor	c35222_g1	IPR001471	ethylene-responsive transcription factor ERF025-like		0.82417	1	FALSE	-1.9034	0.81216	FALSE	6.6308	3.92e-07	TRUE
AP2-EREBP	transcription factor	c38864_g1	IPR001471	ethylene-responsive transcription factor ERF012-like		1.2138	1	FALSE	-2.1132	0.92828	FALSE	5.359	0.039016	TRUE
AP2-EREBP	transcription factor	c39097_g1	IPR001471	ethylene-responsive transcription factor ABR1-like		3.0166	0.78728	FALSE	0.69018	1	FALSE	6.9974	3.0316e-36	TRUE
AP2-EREBP	transcription factor	c39356_g1	IPR001471	AP2-EREBP transcription factor		0	1	FALSE	1.025	1	FALSE	5.5062	0.00072421	TRUE
AP2-EREBP	transcription factor	c48545_g2	IPR001471	ethylene-responsive transcription factor ERF003-like		-2.5657	2.0925e-14	TRUE	-2.5938	0.017143	TRUE	8.4513	1.5057e-53	TRUE
AUX-IAA	transcription factor interactor and regulator	c35286_g1	IPR011525	auxin-responsive protein IAA14-like		-0.86111	0.017044	TRUE	4.6926	2.4379e-146	TRUE	5.8965	4.7323e-202	TRUE
AUX-IAA	transcription factor interactor and regulator	c51077_g1	IPR011525	auxin-induced protein 22B-like		-0.31947	1	FALSE	-1.6206	0.33845	FALSE	11.626	9.3333e-265	TRUE
bHLH	transcription factor	c33343_g1	IPR011598	transcription factor bHLH149-like		0.13873	1	FALSE	-1.9329	0.00054835	TRUE	6.1694	4.5291e-39	TRUE
bHLH	transcription factor	c35900_g1	IPR011598	bHLH transcription factor		0	1	FALSE	0.23892	1	FALSE	7.2761	0.00012639	TRUE
bHLH	transcription factor	c41775_g1	IPR011598	transcription factor bHLH91-like		-0.62362	0.00029238	TRUE	-0.60403	0.013555	TRUE	5.8386	7.0807e-114	TRUE
bHLH	transcription factor	c33075_g1	IPR011598	transcription factor UPBEAT1		1.9696	0.93181	FALSE	1.7309	0.29107	FALSE	8.0286	1.9258e-108	TRUE
BTB-POZ	chromatin remodeling & transcription regulator	c38156_g1	IPR000197,IPR000210,IPR011333	BTB/POZ and TAZ domain-containing protein 1-like		-0.77476	0.00063496	TRUE	-0.95982	0.0042127	TRUE	6.0998	5.1871e-85	TRUE
bZIP	transcription factor	c23026_g1	IPR004827,IPR011616,IPR011700	G-box-binding factor 3-like		-0.77947	1	FALSE	3.9437	1.9531e-05	TRUE	6.1737	1.8228e-60	TRUE
bZIP	transcription factor	c39305_g1	IPR004827,IPR011616,IPR011700	transcription factor HY5-like		-0.17794	1	FALSE	0.52573	0.2388	FALSE	5.1973	6.3064e-66	TRUE
C2C2-Dof	transcription factor	c40026_g1	IPR003851	cyclic dof factor 3-like		-0.15548	1	FALSE	-0.70321	0.29667	FALSE	6.7734	7.8454e-94	TRUE
C2C2-Dof	transcription factor	c70482_g1	IPR003851	cyclic dof factor 2-like		-1.7941	0.02207	TRUE	-4.1553	0.11633	FALSE	6.9974	0.001338	TRUE
C2H2	transcription factor	c38994_g1	IPR003656,IPR007087,IPR015880	zinc finger protein ZAT5		1.1246	0.52796	FALSE	0.073888	1	FALSE	7.1328	2.9225e-72	TRUE
C3H-WRC/GRF	transcription factor interactor and regulator	c42553_g1	IPR014977	growth-regulating factor 7		-3.2575	1.4859e-39	TRUE	-2.9479	0.0014669	TRUE	5.6587	1.5422e-07	TRUE
GRAS	transcription factor	c44002_g10	IPR005202	scarecrow-like protein 23-like		-1.073	0.00018537	TRUE	-1.3349	0.0060372	TRUE	5.3082	8.145e-31	TRUE
GRAS	transcription factor	c46092_g1	IPR005202	scarecrow-like protein 11		0.57843	1	FALSE	-3.1991	0.14554	FALSE	6.0401	0.0015111	TRUE
Homeodomain-TALE-BEL	transcription factor	c45625_g2	IPR006563,IPR008422,IPR009057	homeobox protein BEL1 homolog		-0.69564	0.48895	FALSE	0.15531	1	FALSE	5.1357	2.2945e-31	TRUE
MYB-like	transcription factor	c29224_g1	IPR001005,IPR009057,IPR015495,IPR017930	trichome differentiation protein GL1-like		-2.7315	0.89969	FALSE	0.050293	1	FALSE	8.4693	1.9959e-10	TRUE
MYB-like	transcription factor	c30304_g1	IPR001005,IPR009057	RADIALIS-like 3-like isoform 1		-0.56789	0.35134	FALSE	-2.8473	5.3416e-06	TRUE	5.4497	5.2178e-12	TRUE
MYB-like	transcription factor	c32914_g1	IPR001005,IPR009057,IPR015495	MYB-HB-like transcription factor		2.7277	0.030787	TRUE	-1.725	0.19561	FALSE	5.0838	8.0935e-07	TRUE
MYB-like	transcription factor	c33808_g1	IPR001005,IPR009057,IPR015495,IPR017930	trihelix transcription factor GT-3b-like		2.2385	1	FALSE	-1.2929	1	FALSE	6.7301	1.9186e-05	TRUE
MYB	transcription factor	c37436_g1	IPR009057,IPR015495,IPR017930	transcription factor MYB114-like		-0.24181	1	FALSE	2.9906	6.5163e-14	TRUE	6.4189	4.8637e-139	TRUE
MYB	transcription factor	c43448_g3	IPR001005,IPR009057,IPR015495,IPR017930	MYB transcription factor	FR828555.1	0.91394	0.058582	FALSE	1.9908	1.0355e-15	TRUE	5.0923	7.2712e-104	TRUE
MYB-like	transcription factor	c46543_g4	IPR001005,IPR009057,IPR015495,IPR017930	trichome differentiation protein GL1-like		-5.5729	9.8824e-11	TRUE	-0.97498	1	FALSE	8.1625	1.0152e-07	TRUE
NAC	transcription factor	c32169_g1	IPR003441	NAC transcription factor NAM-B2-like		0.012946	1	FALSE	-1.568	2.6825e-05	TRUE	5.1392	8.628e-55	TRUE
NAC	transcription factor	c32450_g1	IPR003441	NAC transcription factor 29-like		1.8952	0.81941	FALSE	0.54524	1	FALSE	9.2606	2.08e-145	TRUE
NAC	transcription factor	c33486_g1	IPR003441	NAC transcription factor NAM-B2-like		0.20932	0.63098	FALSE	-1.829	2.8492e-18	TRUE	5.1413	7.5214e-57	TRUE
NAC	transcription factor	c51184_g2	IPR003441	No apical meristem (NAM) protein		-3.6427	1.1382e-06	TRUE	-2.5969	0.94026	FALSE	7.1326	0.00033332	TRUE
SBP	transcription factor	c39057_g1	IPR004333	squamosa promoter-binding-like protein 6-like		-3.5009	6.4314e-09	TRUE	-0.079814	1	FALSE	8.9537	5.1544e-83	TRUE
WRKY	transcription factor	c29737_g1	IPR003657	WRKY transcription factor 15		-0.4186	1	FALSE	-0.56098	1	FALSE	8.2417	1.7654e-30	TRUE
WRKY	transcription factor	c40328_g1	IPR003657	WRKY transcription factor 40-like		0	0.72259	FALSE	-2.9026	0.84472	FALSE	6.0834	0.045666	TRUE
WRKY	transcription factor	c45336_g1	IPR003657	WRKY transcription factor 12-like		-1.6718	2.7483e-46	TRUE	-0.80116	0.00035799	TRUE	6.914	2.3549e-187	TRUE
Znf-B	transcription factor interactor and regulator	c44514_g2	IPR000315	zinc finger protein CONSTANS-LIKE 12-like		4.0336	6.252e-13	TRUE	0.77252	0.022056	TRUE	7.1345	1.1898e-198	TRUE
AP2-EREBP	transcription factor	c34787_g1	IPR001471	ethylene-responsive transcription factor RAP2-11		-0.55145	0.14268	FALSE	-0.049302	1	FALSE	-5.6043	0.0012611	TRUE
AP2-EREBP	transcription factor	c40841_g1	IPR001471	dehydration-responsive element-binding protein 1A/DREB	EU784069.1	4.2145	4.6313e-65	TRUE	-1.8829	1.6717e-22	TRUE	-5.959	0.00034211	TRUE
AP2-EREBP	transcription factor	c43206_g2	IPR001471	AP2 domain protein	HQ842596.1	1.8071	0	TRUE	-0.38562	4.0596e-21	TRUE	-6.3885	2.612e-95	TRUE
AUX-IAA	transcription factor interactor and regulator	c37749_g1	IPR011525	auxin-responsive protein IAA7-like		2.8863	1.9146e-27	TRUE	2.4547	2.2547e-109	TRUE	-9.0955	4.6825e-50	TRUE
B3-Domain	transcription factor	c41303_g1	IPR003340	B3 domain-containing protein		0.23206	0.20722	FALSE	-0.7713	1.7143e-08	TRUE	-6.2113	1.5962e-13	TRUE
bHLH	transcription factor	c30239_g1	IPR011598	bHLH transcription factor		0.39719	0.21092	FALSE	-1.3974	4.8595e-08	TRUE	-5.5748	0.0031999	TRUE
bHLH	transcription factor	c36514_g1	IPR011598	transcription factor MYC2-like		0.70711	8.9282e-30	TRUE	-3.5389	2.7798e-295	TRUE	-5.4928	7.3094e-07	TRUE
bHLH	transcription factor	c40901_g1	IPR011598	transcription factor bHLH71-like		-0.10057	0.1117	FALSE	0.37377	9.8519e-16	TRUE	-5.0455	1.9902e-70	TRUE
bZIP	transcription factor	c45495_g1	IPR004827,IPR011616,IPR011700	bZIP transcription factor		0.068481	0.4271	FALSE	0.15091	0.0061039	TRUE	-6.6309	5.8812e-90	TRUE
bZIP	transcription factor	c39802_g1	IPR004827,IPR011616,IPR011700	transcription factor VIP1-like		0.16277	0.00065579	TRUE	0.27019	9.7009e-10	TRUE	-6.084	1.1097e-94	TRUE
C2C2-GATA	transcription factor	c41897_g1	IPR000679,IPR013088,IPR016679	GATA transcription factor 12-like		1.274	9.1757e-28	TRUE	1.5569	1.19e-92	TRUE	-7.154	2.5846e-63	TRUE
C2H2	transcription factor	c4756_g1	IPR003656,IPR007087,IPR015880	Zinc finger protein ZAT4		1.2968	0.47535	FALSE	5.0901	4.638e-116	TRUE	-9.382	4.0907e-28	TRUE
MYB-like	transcription factor	c38729_g1	IPR001005,IPR009057,IPR015495,IPR017930	myb-related protein 306-like		1.6455	1.3714e-26	TRUE	1.5013	2.3072e-55	TRUE	-5.1418	3.4141e-33	TRUE
